# Supplementary material for: Systems-Wide Dissection of Organic Acid Assimilation in Pseudomonas aeruginosa Reveals a Novel Path To Underground Metabolism
Source: mBio. 2022 Nov 15;13(6):e02541-22. doi: 10.1128/mbio.02541-22 (PMC9765439; doi:10.1128/mbio.02541-22)
Supplement: DATA SET S1 [file mbio.02541-22-sd001.xlsx]

## Sheet: A. Proteomics_SUMMARY
Summary of core metabolism and ETC associated proteomic changes described in the main text (Full Data in Tab B), MOPS Propionate versus MOPS Succinate. ND = Not Detected
System	Protein	Locus_Tag	Log2_FC_Prop_vs_Suc	adj.P.Val		System	Protein	Locus_Tag	Log2_FC_Prop_vs_Suc	adj.P.Val
2-methylcitrate Cycle Operon	PrpR	PA0797	2.955	0		Global Regulators	Anr	PA1544	-1.192	0.001
	PrpB	PA0796	4.418	0			Dnr	PA0527	0.25	0.214
	PrpC	PA0795	3.847	0			RoxR	PA4493	0.551	0.005
	AcnD	PA0794	3.812	0			RoxS	PA4494	0.952	0.005
	PrpF	PA0793	4.275	0			SoxR	PA2273	-0.165	0.152
	PrpD	PA0792	4.167	0
						Transhydrogenases	Sth	PA2991	1.101	0
acetyl/propionyl-CoA synthetase	AcsA	PA0887	2.639	0			PntAA	PA0195	-1.84	0
							PntB	PA0196	-1.143	0.002
acetate kinase / Pta	AckA	PA0836	-0.115	0.622
	Pta	PA0835	0.15	0.428
						Cytochrome c Oxidase, cbb3-type (Cco1)	CcoP1	PA1552	0.638	0.009
Valine Catabolism	PA3568	PA3568	4.537	0			CcoO1	PA1553	0.621	0.006
	MmsA	PA3570	2.418	0.001			CcoN1	PA1554	0.293	0.153
	MmsB	PA3569	4.816	0
acetate/propionate symporter AcpP	PA3235	PA3235	3.633	0		Cytochrome c Oxidase, cbb3-type (Cco2)	CcoP2	PA1555	1.884	0.006
	PA3234	PA3234	4.15	0			CcoO2	PA1556	1.405	0.002
	PA3233	PA3233	4.331	0			CcoN2	PA1557	1.667	0.007
	PA3232	PA3232	3.404	0
Dicarboxylic Acid Transport	DctA	PA1183	-3.762	0		Cytochrome c Oxidase Orphan Subunits, cbb3-type (CcoN3Q3)	CcoN3	PA1856	ND
	DctQ	PA5168	-2.328	0			CcoQ3	PA1855	ND
	DctB	PA5165	-0.477	0.006
	DctP	PA5167	-1.495	0.002
	DctD	PA5166	-0.137	0.201
	PA5530	PA5530	-2.147	0
	PA0884	PA0884	1.138	0.006		Cytochrome c Oxidase Orphan Subunits, cbb3-type (CcoN4Q4)	CcoN4	PA4133	-1.804	0.054
							CcoQ4	PA4134	ND
Central Carbon Metabolism
Entner-Doudoroff Pathway	Edd	PA3194	-0.164	0.284
	Eda	PA3181	-0.981	0.005		Cytochrome c Oxidase (Cox)	CoxB	PA0105	1.164	0.001
Pentose-Phosphate Pathway	PA5439	PA5439	0.257	0.099			CoxA	PA0106	ND
	Zwf	PA3183	-0.708	0.042			PA0107	PA0107	ND
	Pgl	PA3182	-0.739	0.081			CoIII	PA0108	ND
	Rpe	PA0607	-0.264	0.1
	RpiA	PA0330	-0.582	0.008
	TktA	PA0548	-0.361	0.023		Cyanide-insensitive terminal oxidase (Cio)	CioB	PA3929	ND
	Tal	PA2796	0.353	0.032			CioA	PA3930	2.423	0.001
Embden-Meyerhoff-Parnas Pathway	Glk	PA3193	-0.081	0.638
	Pgi	PA4732	-0.117	0.374
	Fbp	PA5110	-0.675	0.001		Quinol Oxidase (Cyo)	CyoA	PA1317	2.932	0.001
	Fda	PA0555	-0.522	0.004			CyoB	PA1318	2.867	0
	tpiA	PA4748	-0.454	0.06			CyoD	PA1320	ND
	GapA	PA3195	0.076	0.731			CyoC	PA1319	ND
	PA3001	PA3001	-0.235	0.073			CyoE	PA1321	ND
	GapB	PA2323	1.162	0
	Pgk	PA0552	-0.843	0.001
	Pgm	PA5131	-0.603	0.002		Nitrite Reductase (NIR)	NirL	PA0514	0.589	0.522
	Eno	PA3635	-0.269	0.073			NirG	PA0513	0.914	0.193
	PykA	PA4329	-0.437	0.018			NirJ	PA0511	1.255	0.132
	PpsA	PA1770	-0.036	0.784			NirH	PA0512	1.422	0.043
Tricarboxylic acid cycle and glyoxylate cycle	AceE	PA5015	-0.818	0.001			NirD	PA0515	0.851	0.358
	AceF	PA5016	-0.787	0.004			NirM	PA0518	2.094	0.032
	LpdG	PA1587	0.572	0.004			NirC	PA0517	ND
	GltA	PA1580	1.303	0.001			NirF	PA0516	0.678	0.136
	AcnA	PA1562	1.225	0			NirS	PA0519	1.575	0.072
	AcnB	PA1787	0.915	0.001			NirQ	PA0520	0.815	0.334
	Icd	PA2623	1.339	0			NirD	PA1780	ND
	Idh	PA2624	0.781	0.002			NirB	PA1781	ND
	SucA	PA1585	0.692	0.001			NirE	PA0510	0.264	0.751
	SucB	PA1586	0.614	0.008			NirN	PA0509	1.098	0.136
	lpd3	PA4829	0.207	0.154
	SucC	PA1588	-0.37	0.011
	SucD	PA1589	-0.342	0.018		Nitric-oxide Reductase (NOR)	NorC	PA0523	ND
	SdhC	PA1581	0.718	0.04			NorB	PA0524	ND
	SdhD	PA1582	0.619	0.015			NorM	PA1361	0.117	0.634
	SdhA	PA1583	0.48	0.016
	SdhB	PA1584	0.501	0.027
	FumC1	PA4470	-0.496	0.027		Respiratory Nitrate Reductase (NAR)	NarI	PA3872	-0.045	0.921
	FumC2	PA0854	0.314	0.1			NarJ	PA3873	-0.622	0.207
	FumA	PA4333	0.761	0.001			NarH	PA3874	-1.176	0.01
	MqoA	PA3452	-1.069	0.003			NarG	PA3875	-1.256	0.009
	MqoB	PA4640	2.355	0			NarK2	PA3876	ND	ND
	AceA	PA2634	2.455	0			NarK1	PA3877	-0.687	0.146
	GlcB	PA0482	1.839	0			NarX	PA3878	0.474	0.018
Anapleurosis and Gluconeogenesis	MaeA	PA3471	0.731	0.001			NarL	PA3879	-0.118	0.63
	MaeB	PA5046	-2.239	0
	OadA	PA5435	1.457	0
	AccC	PA5436	1.404	0.001		Nitrous-Oxide Reductase (NOS)	NosR	PA3391	ND
	Ppc	PA3687	0.327	0.018			NosZ	PA3392	1.642	0.097
	PckA	PA5192	-0.758	0.002			NosD	PA3393	ND
							NosY	PA3395	ND
							NosF	PA3394	-0.018	0.958
Pyrroloquinoline quinone biosynthesis	PqqE	PA1989	2.736	0			NosL	PA3396	ND
	PqqD	PA1988	3.628	0
	PqqC	PA1987	4.161	0
	PqqB	PA1986	3.929	0		Periplasmic Nitrate Reductase (NAP)	NapC	PA1172	ND
	PqqA	PA1985	ND				NapB	PA1173	1.851	0
							NapA	PA1174	1.625	0
							NapD	PA1175	1.546	0
Ethanol oxidation system	ExaA	PA1982	3.104	0			NapF	PA1176	ND
	ExaB	PA1983	4.627	0			NapE	PA1177	ND
	ExaC	PA1984	ND
						Complex III	PA4430	PA4430	0.524	0.068
							PA4429	PA4429	0.681	0.011
Acetoacetyl-CoA production	AtoE	PA2002	1.815	0.001			PA4431	PA4431	0.612	0.003
	AtoB	PA2001	1.439	0
	AtoA	PA2000	3.111	0
	AtoD	PA1999	3.347	0		NDH-1	NuoA	PA2637	0.92	0
							NuoB	PA2638	0.631	0.03
							NuoD	PA2639	0.581	0.009
Acetoin Catabolism	AcoC	PA4152	3.137	0.001			NuoE	PA2640	0.143	0.498
	AcoB	PA4151	4.505	0			NuoF	PA2641	0.171	0.185
	AcoA	PA4150	4.426	0			NuoG	PA2642	0.394	0.036
							NuoH	PA2643	0.791	0.196
Probable BCAA dehydrogenase	PA3415	PA3415	1.38	0.01		NDH-2	Ndh	PA4538	-0.027	0.849
	PA3416	PA3416	ND
	PA3417	PA3417	ND
leucine dehydrogenase	ldh	PA3418	1.428	0
						Nqr	NqRF	PA2994	0.08	0.686
							NqRE	PA2995	ND
							NqRD	PA2996	0.056	0.804
							NqRB	PA2998	ND
							NqRC	PA2997	0.32	0.14
							NqRA	PA2999	0.367	0.08

## Sheet: B. MOPS_Prop_vs_MOPS_Suc_ALL
ID	Description	log2_FC	adj.P.Val	Suc1	Suc2	Suc3	Prop1	Prop2	Prop3
PA0726	gi|15595923| hypothetical protein of bacteriophage Pf1	5.974	0	5.33	5.53	4.25	10.78	11.31	10.93
PA0727	gi|15595924| hypothetical protein from bacteriophage Pf1	5.942	0	6.91	7.45	7.55	12.81	13.56	13.37
PA0530	gi|15595727| probable class III pyridoxal phosphate-dependent aminotransferase	5.34	0	6.39	5.98	5.23	11.27	11.24	11.12
PA0724	gi|15595921| probable coat protein A of bacteriophage Pf1	5.324	0	7.47	7.7	7.64	12.57	13.34	12.88
PA3569	gi|15598765| 3-hydroxyisobutyrate dehydrogenase	4.816	0	8.76	8.7	8.97	13.45	13.79	13.65
PA1983	gi|15597179| cytochrome c550	4.627	0	6.74	6.43	5.72	10.22	11.4	11.15
PA2384	gi|15597580| hypothetical protein	4.544	0.002	3.83	4.62	2.13	8.65	7.84	7.73
PA3568	gi|15598764| probable acetyl-coa synthetase	4.537	0	8.61	8.43	8.54	12.9	13.2	13.09
PA4151	gi|15599346| acetoin catabolism protein AcoB	4.505	0	7.63	6.73	7.44	11.26	12.55	11.51
PA4150	gi|15599345| probable dehydrogenase E1 component	4.426	0	8.38	8.19	8.16	11.99	13.49	12.53
PA0796	gi|15595993| carboxyphosphonoenolpyruvate phosphonomutase, PrpB	4.418	0	11.58	11.64	11.61	15.85	16.09	16.14
PA0529	gi|15595726| conserved hypothetical protein	4.334	0	7.92	7.81	8	12.1	12.37	12.26
PA3233	gi|15598429| hypothetical protein	4.331	0	8.7	8.81	8.44	12.89	13.09	12.96
PA0793	gi|15595990| hypothetical protein, PrpF	4.275	0	11.35	11.56	11.24	15.69	15.65	15.63
PA0792	gi|15595989| propionate catabolic protein PrpD	4.167	0	10.22	10.4	10.23	14.33	14.56	14.47
PA1987	gi|15597183| pyrroloquinoline quinone biosynthesis protein C	4.161	0	7.94	8.05	7.44	12.02	11.99	11.9
PA3234	gi|15598430| probable sodium:solute symporter	4.15	0	7.86	6.9	7.74	11.68	11.8	11.46
PA4290	gi|15599486| probable chemotaxis transducer	4.148	0	8.11	7.69	7.91	12.43	12.02	11.7
PA0720	gi|15595917| helix destabilizing protein of bacteriophage Pf1	4.069	0.001	10.55	10.56	10.77	13.58	15.43	15.08
PA1986	gi|15597182| pyrroloquinoline quinone biosynthesis protein B	3.929	0	8.57	8.58	8.44	12.22	12.68	12.48
PA0795	gi|15595992| citrate synthase 2, PrpC	3.847	0	12.43	12.53	12.63	16.35	16.45	16.33
PA0794	gi|15595991| probable aconitate hydratase, AcnD	3.812	0	13.15	13.21	13.28	16.87	17.15	17.06
PA3235	gi|15598431| conserved hypothetical protein	3.633	0	6.82	6.62	5.86	10.45	10.09	9.66
PA1988	gi|15597184| pyrroloquinoline quinone biosynthesis protein D	3.628	0	8.29	8.29	8.14	11.65	12.05	11.9
PA5445	gi|15600638| probable coenzyme A transferase	3.586	0	10.7	11.03	11.04	14.17	14.88	14.48
PA4320	gi|15599516| hypothetical protein	3.567	0	5.04	5.52	6.35	9.1	9.26	9.25
PA3232	gi|15598428| probable nuclease	3.404	0	4.53	4.46	5.38	8.45	8.27	7.87
PA1999	gi|15597195| dehydrocarnitine CoA transferase, DchA	3.347	0	7.62	7.83	8.23	11.02	11.53	11.16
PA2679	gi|15597875| hypothetical protein	3.289	0	8.36	8.45	8.02	11.56	11.63	11.51
PA4152	gi|15599347| probable hydrolase	3.137	0.001	9.28	9.29	9.62	11.89	13.35	12.36
PA3271	gi|15598467| probable two-component sensor	3.125	0	6.2	6.32	5.94	9.68	9.16	9
PA2000	gi|15597196| dehydrocarnitine CoA transferase, DchB	3.111	0	6.97	7.21	6.98	10.08	10.33	10.09
PA1982	gi|15597178| quinoprotein ethanol dehydrogenase	3.104	0	8.98	9.14	9.12	11.99	12.38	12.19
PA0874	gi|15596071| hypothetical protein	3.085	0	7.21	7.26	7.23	10.14	10.44	10.37
PA0797	gi|15595994| probable transcriptional regulator, PrpR	2.955	0	10.61	10.78	10.71	13.68	13.61	13.67
PA1317	gi|15596514| cytochrome o ubiquinol oxidase subunit II	2.932	0.001	7.08	7.73	7.14	10.97	10.05	9.73
PA1318	gi|15596515| cytochrome o ubiquinol oxidase subunit I	2.867	0	7.62	7.69	8.05	10.85	10.66	10.45
PA3784	gi|15598979| hypothetical protein	2.823	0.001	6.84	5.95	5.92	9.01	8.74	9.44
PA1989	gi|15597185| pyrroloquinoline quinone biosynthesis protein E	2.736	0	8.14	8.03	7.95	10.78	10.85	10.7
PA3205	gi|15598401| hypothetical protein	2.64	0	10.5	10.61	10.31	12.75	13.53	13.07
PA1409	gi|15596606| acetylpolyamine aminohydrolase	2.64	0	8.84	8.8	9.02	11.39	11.68	11.51
PA0887	gi|15596084| acetyl-coenzyme A synthetase, AcsA	2.639	0	12.5	12.63	12.71	15.19	15.3	15.26
PA1191	gi|15596388| hypothetical protein	2.563	0	6.63	6.84	6.55	9.54	8.99	9.18
PA4198	gi|15599393| probable AMP-binding enzyme	2.519	0	9.89	10.19	10.32	12.7	12.68	12.57
PA0160	gi|15595358| hypothetical protein	2.502	0	8.11	7.53	7.35	10.22	10.22	10.07
PA2634	gi|15597830| isocitrate lyase AceA	2.455	0	13.44	13.32	13.45	15.66	15.99	15.93
PA2366	gi|15597562| HsiC3	2.441	0	8.8	8.89	8.46	11.45	10.78	11.25
PA3930	gi|15599125| cyanide insensitive terminal oxidase	2.423	0.001	8.67	8.47	8.12	11.37	10.49	10.67
PA3570	gi|15598766| methylmalonate-semialdehyde dehydrogenase	2.418	0.001	11.23	10.57	10.16	13.04	13.15	13.03
PA1041	gi|15596238| probable outer membrane protein precursor	2.413	0.009	8.62	9.32	8.6	12.41	10.44	10.91
PA5546	gi|15600739| conserved hypothetical protein	2.386	0	11.68	11.95	11.77	14.34	13.85	14.36
PA0747	gi|15595944| probable aldehyde dehydrogenase	2.377	0	9.68	9.37	9.43	11.59	12.11	11.92
PA4640	gi|15599836| malate:quinone oxidoreductase	2.355	0	11.97	11.51	11.67	13.91	14.21	14.1
PA1410	gi|15596607| probable periplasmic spermidine/putrescine-binding protein	2.334	0	10.07	9.98	10.13	12.11	12.49	12.58
PA2573	gi|15597769| probable chemotaxis transducer	2.295	0.021	3.16	5.57	4.5	7.33	6.32	6.46
PA2365	gi|15597561| HsiB3	2.249	0.001	5.1	4.52	4.25	6.92	6.68	7
PA4587	gi|15599783| cytochrome c551 peroxidase precursor	2.162	0.015	13.5	11.89	11.61	13.92	14.83	14.73
PA4606	gi|15599802| conserved hypothetical protein	2.157	0	10.57	10.45	10.58	12.95	12.67	12.44
PA0565	gi|15595762| conserved hypothetical protein	2.118	0.006	3.64	2.62	4.22	5.47	5.47	5.9
PA1166	gi|15596363| hypothetical protein	2.117	0	8.53	8.84	8.51	10.85	10.39	10.99
PA0803	gi|15596000| hypothetical protein	2.098	0	6.35	6.15	5.72	8.09	8.09	8.33
PA0518	gi|15595715| cytochrome c-551 precursor	2.094	0.032	11.84	10.43	10.13	11.72	13.49	13.47
PA1991	gi|15597187| probable iron-containing alcohol dehydrogenase	2.071	0	8.24	8.34	8.29	10.24	10.4	10.45
PA4867	gi|15600060| urease beta subunit	2.039	0	8.42	8.1	7.98	10	10.41	10.21
PA2504	gi|15597700| hypothetical protein	2.019	0	8.63	8.33	8.17	10.55	10.31	10.34
PA0531	gi|15595728| probable glutamine amidotransferase	1.995	0	7.77	7.97	8.01	9.63	10.12	9.99
PA2367	gi|15597563| Hcp3	1.937	0	6.85	7.1	6.89	9.1	8.5	9.04
PA1745	gi|15596942| hypothetical protein	1.919	0.001	5.31	5.12	4.83	7.48	6.73	6.8
PA1900	gi|15597097| probable phenazine biosynthesis protein	1.901	0.003	6.83	6.7	6.76	8.95	7.97	9.07
PA2721	gi|15597917| hypothetical protein	1.894	0.001	5.98	6.38	6.54	8.43	7.91	8.24
PA3614	gi|15598810| hypothetical protein	1.893	0.001	12.15	11.57	11.38	13.5	13.67	13.6
PA2360	gi|15597556| hypothetical protein	1.889	0	6.97	7.01	6.75	9.03	8.58	8.79
PA2580	gi|15597776| conserved hypothetical protein	1.886	0	9.18	8.63	8.96	10.79	10.75	10.88
PA1555	gi|15596752| Cytochrome c oxidase, cbb3-type, CcoP subunit	1.884	0.006	12.46	12.04	11.13	14.06	13.82	13.4
PA5421	gi|15600614| glutathione-independent formaldehyde dehydrogenase	1.866	0	10.77	10.7	10.78	12.57	12.66	12.62
PA4167	gi|15599362| probable oxidoreductase	1.864	0	5	5.4	5.05	7.1	6.79	7.16
PA2124	gi|15597320| probable dehydrogenase	1.857	0.033	7.3	6.29	6.62	9.33	7.33	9.12
PA1173	gi|15596370| cytochrome c-type protein NapB precursor	1.851	0	8.25	8.14	8.15	9.9	9.92	10.27
PA5137	gi|15600330| hypothetical protein	1.847	0.001	11.58	11.2	11.48	12.84	13.6	13.37
PA0741	gi|15595938| conserved hypothetical protein	1.843	0	10.32	10.26	10.21	11.92	12.21	12.19
PA0482	gi|15595679| malate synthase G	1.839	0	14.25	13.98	13.88	15.82	15.88	15.93
PA0175	gi|15595373| probable chemotaxis protein methyltransferase	1.836	0.014	5.28	5.38	5.05	7.85	6.04	7.34
PA1894	gi|15597091| hypothetical protein	1.829	0	10.48	10.7	10.45	12.37	12.41	12.34
PA2002	gi|15597198| conserved hypothetical protein	1.815	0.001	4	3.27	3.19	5.43	5.42	5.07
PA3723	gi|15598918| probable FMN oxidoreductase	1.793	0	9.98	9.8	9.7	11.73	11.43	11.7
PA5359	gi|15600552| hypothetical protein	1.778	0	9.54	9.38	9.43	11.2	11	11.49
PA1892	gi|15597089| hypothetical protein	1.764	0	8.41	8.53	8.77	10.28	10.45	10.26
PA0028	gi|15595226| hypothetical protein	1.763	0.013	7.86	7.47	6.81	9.68	8.35	9.4
PA3333	gi|15598529| 3-oxoacyl-[acyl-carrier-protein] synthase III	1.741	0.006	8.91	8.81	8.77	10.84	9.77	11.1
PA0852	gi|15596049| chitin-binding protein CbpD precursor	1.732	0.001	10.22	9.97	9.88	11.67	11.45	12.16
PA5437	gi|15600630| probable transcriptional regulator	1.726	0	8.96	9	8.8	10.7	10.74	10.49
PA1821	gi|15597018| probable enoyl-CoA hydratase/isomerase	1.713	0	11	10.76	10.81	12.62	12.56	12.52
PA0745	gi|15595942| probable enoyl-CoA hydratase/isomerase	1.698	0	11.45	11.15	10.94	12.82	12.89	12.94
PA0746	gi|15595943| probable acyl-CoA dehydrogenase	1.695	0	11.02	10.9	10.85	12.56	12.66	12.64
PA1349	gi|15596546| conserved hypothetical protein	1.691	0	6.32	6.03	5.98	7.83	7.68	7.9
PA1354	gi|15596551| hypothetical protein	1.682	0	8.6	8.58	8.68	10.18	10.47	10.26
PA1557	gi|15596754| Cytochrome c oxidase, cbb3-type, CcoN subunit	1.667	0.007	10.07	9.07	8.87	10.73	11.3	10.99
PA0114	gi|15595312| SenC	1.657	0.001	11.26	11.06	10.96	13.08	12.63	12.54
PA4041	gi|15599236| hypothetical protein	1.655	0.001	5.53	5.77	5.52	7.56	6.84	7.39
PA0586	gi|15595783| conserved hypothetical protein	1.648	0	10.92	10.83	10.71	12.55	12.32	12.54
PA3392	gi|15598588| nitrous-oxide reductase precursor	1.642	0.097	11.66	10.55	10	11.23	13.76	12.14
PA2290	gi|15597486| glucose dehydrogenase	1.638	0	10.23	10.37	10.33	12.12	12	11.73
PA4788	gi|15599982| hypothetical protein	1.637	0.001	8.76	8.31	8.47	10.4	9.79	10.26
PA5204	gi|15600397| N-acetylglutamate synthase	1.636	0	10.97	10.89	11.14	12.52	12.69	12.7
PA1174	gi|15596371| periplasmic nitrate reductase protein NapA	1.625	0	12.06	12.06	11.82	13.67	13.48	13.68
PA3330	gi|15598526| probable short chain dehydrogenase	1.622	0.048	9.46	9.01	8.83	11.62	9.43	11.12
PA2836	gi|15598032| probable secretion protein	1.617	0.006	4.12	3.72	4.74	5.57	5.61	6.24
PA1760	gi|15596957| probable transcriptional regulator	1.616	0	10.49	10.32	10.33	12.06	12	11.92
PA2572	gi|15597768| probable two-component response regulator	1.614	0	8.3	8.2	8.13	9.79	9.77	9.91
PA1344	gi|15596541| probable short-chain dehydrogenase	1.605	0	11.25	11.26	11.06	12.95	12.6	12.84
PA3040	gi|15598236| conserved hypothetical protein	1.605	0.002	10.64	9.96	10.06	12.16	11.64	11.68
PA0587	gi|15595784| conserved hypothetical protein	1.59	0	11.35	11.41	11.12	13.01	12.62	13.02
PA1203	gi|15596400| hypothetical protein	1.588	0	10.82	11.19	10.98	12.59	12.63	12.53
PA4476	gi|15599672| hypothetical protein	1.588	0	9.32	9.39	9.32	11	10.95	10.84
PA0744	gi|15595941| probable enoyl-CoA hydratase/isomerase	1.576	0	11.24	11.15	11.14	12.63	12.89	12.74
PA0519	gi|15595716| nitrite reductase precursor	1.575	0.072	14.58	13.4	13.06	14.27	16.35	15.14
PA3335	gi|15598531| hypothetical protein	1.575	0.036	8.34	8.33	7.95	10.49	8.6	10.25
PA2475	gi|15597671| probable cytochrome P450	1.559	0	5.58	5.6	5.79	7.33	6.99	7.32
PA3331	gi|15598527| cytochrome P450	1.552	0.017	9.74	9.59	9.67	11.62	10.26	11.77
PA0321	gi|15595518| acetylpolyamine amidohydrolase	1.547	0	7.05	7.18	7.27	8.71	8.74	8.7
PA1175	gi|15596372| NapD protein of periplasmic nitrate reductase	1.546	0	8.68	8.85	8.55	10.33	9.99	10.39
PA1551	gi|15596748| probable ferredoxin	1.544	0.003	11.23	10.71	10.47	12.59	12.43	12.02
PA4607	gi|15599803| hypothetical protein	1.541	0.006	5.93	5.46	5.88	7.86	6.71	7.31
PA1140	gi|15596337| conserved hypothetical protein	1.53	0	8.29	8.43	8.26	9.91	9.91	9.75
PA0713	gi|15595910| hypothetical protein	1.53	0.109	6.35	3.72	5.05	5.83	6.65	7.23
PA4078	gi|15599273| probable nonribosomal peptide synthetase	1.53	0	5.52	5.54	5.3	7.27	6.78	6.91
PA1617	gi|15596814| probable AMP-binding enzyme	1.521	0.003	9.04	8.28	8.91	9.93	10.54	10.33
PA0881	gi|15596078| hypothetical protein	1.519	0.003	5.06	5.62	4.72	6.8	6.67	6.49
PA4362	gi|15599558| hypothetical protein	1.518	0.032	7.16	6.12	6.69	7.22	8.58	8.73
PA1930	gi|15597126| probable chemotaxis transducer	1.516	0.029	5.04	5.19	5.09	7.4	5.57	6.9
PA3785	gi|15598980| conserved hypothetical protein	1.504	0.002	11.56	11.28	11.25	12.66	12.64	13.31
PA1880	gi|15597077| probable oxidoreductase	1.503	0	11.29	11.33	11.28	12.85	12.62	12.93
PA3328	gi|15598524| probable FAD-dependent monooxygenase	1.491	0.029	8.92	9.19	8.79	11.27	9.48	10.63
PA0254	gi|15595451| HudA	1.485	0	6.93	6.97	7.23	8.55	8.5	8.55
PA3660	gi|15598856| probable sodium/hydrogen antiporter	1.478	0.001	8.44	8.66	8.36	10.27	9.9	9.72
PA4497	gi|15599693| probable binding protein component of ABC transporter	1.472	0.005	8.84	8.67	8.76	9.62	10.72	10.35
PA1600	gi|15596797| probable cytochrome c	1.469	0.002	6.61	6.44	6.32	8.38	7.75	7.66
PA0882	gi|15596079| hypothetical protein	1.465	0	8.61	8.81	8.81	10.24	10.22	10.16
PA0588	gi|15595785| conserved hypothetical protein	1.462	0	13.12	12.96	13.02	14.51	14.4	14.58
PA3892	gi|15599087| conserved hypothetical protein	1.462	0.006	9.14	8.53	8.08	9.86	10.34	9.92
PA1601	gi|15596798| probable aldehyde dehydrogenase	1.458	0	9.82	9.85	9.83	11.53	11.27	11.05
PA5435	gi|15600628| probable transcarboxylase subunit	1.457	0	14.54	14.39	14.27	15.82	15.89	15.86
PA2561	gi|15597757| CtpH	1.456	0.024	6.81	7.13	6.97	9.32	7.64	8.32
PA4864	gi|15600057| urease accessory protein	1.449	0	7.78	7.46	7.43	9.05	8.96	9.01
PA2001	gi|15597197| acetyl-CoA acetyltransferase	1.439	0	11.97	11.87	11.95	13.24	13.53	13.35
PA0301	gi|15595498| polyamine transport protein	1.432	0.001	12.96	12.95	12.67	14.39	13.96	14.52
PA3418	gi|15598614| leucine dehydrogenase	1.428	0	8.82	8.79	8.74	10.34	10.02	10.27
PA1761	gi|15596958| hypothetical protein	1.426	0.002	6.04	6.64	6.63	7.74	8.08	7.76
PA3856	gi|15599051| hypothetical protein	1.423	0.003	7.08	6.5	6.63	8.53	7.86	8.09
PA0512	gi|15595709| NirH	1.422	0.043	8.22	7.53	6.84	8.21	9.67	8.98
PA5213	gi|15600406| glycine cleavage system protein P1	1.417	0.001	9.92	9.61	9.71	11.27	10.91	11.31
PA2815	gi|15598011| probable acyl-CoA dehydrogenase	1.408	0.003	11.44	11.41	11.1	13.2	12.48	12.49
PA0416	gi|15595613| probable transcriptional regulator	1.407	0.002	6.43	6.99	6.31	8.17	7.78	7.99
PA1556	gi|15596753| Cytochrome c oxidase, cbb3-type, CcoO subunit	1.405	0.002	9.97	9.34	9.36	11.09	11.06	10.73
PA5436	gi|15600629| probable biotin carboxylase subunit of a transcarboxylase	1.404	0.001	13.55	13.2	13.31	14.46	14.95	14.86
PA2480	gi|15597676| probable two-component sensor	1.398	0.048	4.08	2.72	4.59	5.51	5.21	4.87
PA3329	gi|15598525| hypothetical protein	1.397	0.036	10.25	10.26	10.14	12.25	10.54	12.05
PA2927	gi|15598123| hypothetical protein	1.391	0	5.62	5.75	5.61	7.24	6.82	7.09
PA2664	gi|15597860| flavohemoprotein	1.386	0.054	12.2	10.73	10.56	11.95	12.98	12.72
PA5496	gi|15600689| class II (cobalamin-dependent) ribonucleotide-diphosphate reductase subunit, NrdJb	1.385	0.004	12.19	11.65	11.26	13.06	13.22	12.98
PA4868	gi|15600061| urease alpha subunit	1.385	0	11.2	11.05	11.04	12.35	12.54	12.56
PA3415	gi|15598611| probable dihydrolipoamide acetyltransferase	1.38	0.01	5.48	5.9	4.9	7.15	6.37	6.91
PA4520	gi|15599716| probable chemotaxis transducer	1.376	0.006	6.6	6.85	6.66	8.61	8.07	7.55
PA5043	gi|15600236| type 4 fimbrial biogenesis protein PilN	1.365	0.001	7.03	7.11	7.31	8.75	8.52	8.28
PA5041	gi|15600234| type 4 fimbrial biogenesis protein PilP	1.357	0.004	8.8	8.78	8.62	10.6	10.03	9.64
PA4309	gi|15599505| chemotactic transducer PctA	1.353	0.002	8.99	9.04	9.02	10.8	10.32	9.99
PA2658	gi|15597854| hypothetical protein	1.345	0.002	6.2	6.51	6.31	7.82	7.28	7.95
PA1736	gi|15596933| probable acyl-CoA thiolase	1.341	0	10.2	10.43	10.26	11.59	11.7	11.63
PA2623	gi|15597819| isocitrate dehydrogenase	1.339	0	14.92	14.93	14.98	16.2	16.36	16.29
PA4614	gi|15599810| conductance mechanosensitive channel	1.339	0.009	8.63	8.65	8.5	10.59	9.42	9.79
PA4913	gi|15600106| probable binding protein component of ABC transporter	1.336	0.001	11.64	11.28	11.13	12.67	12.58	12.81
PA3332	gi|15598528| conserved hypothetical protein	1.324	0.087	10.44	10.8	10.17	12.78	10.54	12.05
PA3478	gi|15598674| rhamnosyltransferase chain B	1.322	0.091	9.26	9.46	9.21	11.37	9.25	11.26
PA1747	gi|15596944| hypothetical protein	1.322	0	6.22	6.14	6.37	7.67	7.65	7.37
PA1895	gi|15597092| hypothetical protein	1.316	0.001	9.16	9.22	9.4	10.68	10.79	10.26
PA4112	gi|15599307| probable sensor/response regulator hybrid	1.309	0.025	4.83	4.6	4.3	6.73	5.39	5.54
PA4781	gi|15599975| cyclic di-GMP phosphodiesterase	1.306	0.002	8.16	8.26	8.06	9.85	9.15	9.39
PA5497	gi|15600690| class II (cobalamin-dependent) ribonucleotide-diphosphate reductase subunit, NrdJa	1.305	0.005	13.96	13.42	12.99	14.7	14.85	14.73
PA1580	gi|15596777| citrate synthase	1.303	0.001	13.97	14.34	14.19	15.67	15.41	15.33
PA3300	gi|15598496| long-chain-fatty-acid--CoA ligase	1.303	0	12.15	11.99	12.18	13.25	13.53	13.45
PA2009	gi|15597205| homogentisate 1,2-dioxygenase	1.302	0.011	10.8	10.9	10.85	12.86	11.83	11.77
PA1550	gi|15596747| hypothetical protein	1.297	0.001	10.55	10.28	10.11	11.74	11.69	11.4
PA5042	gi|15600235| type 4 fimbrial biogenesis protein PilO	1.297	0.001	9.08	9.23	9.02	10.7	10.45	10.07
PA4022	gi|15599217| hydrazone dehydrogenase, HdhA	1.295	0	12.96	12.97	12.92	14.15	14.46	14.12
PA0122	gi|15595320| rahU	1.295	0.034	9.39	9.1	9.31	10.92	9.61	11.15
PA2345	gi|15597541| conserved hypothetical protein	1.292	0	5.36	5.56	5.43	6.89	6.65	6.68
PA2557	gi|15597753| probable AMP-binding enzyme	1.29	0	7.76	7.77	7.8	9.02	9.08	9.1
PA2788	gi|15597984| probable chemotaxis transducer	1.285	0.006	6.94	6.87	6.68	8.68	7.87	7.79
PA2338	gi|15597534| probable binding protein component of ABC maltose/mannitol transporter	1.284	0	6.56	6.48	6.3	7.58	7.84	7.76
PA1737	gi|15596934| probable 3-hydroxyacyl-CoA dehydrogenase	1.282	0	12.38	12.07	12.22	13.41	13.63	13.48
PA2121	gi|15597317| probable transcriptional regulator	1.282	0.008	7.16	6.6	6.16	8.03	7.66	8.08
PA2533	gi|15597729| probable sodium:alanine symporter	1.281	0.016	5.72	6.2	5.68	7.77	7.11	6.55
PA2926	gi|15598122| histidine transport protein HisP	1.28	0.003	7.93	8.02	7.99	9.69	9.24	8.85
PA4302	gi|15599498| TadA ATPase	1.271	0.001	7.07	6.88	7.14	8.26	8.13	8.5
PA4496	gi|15599692| probable binding protein component of ABC transporter	1.27	0	11.7	11.63	11.49	12.71	13.02	12.89
PA0511	gi|15595708| heme d1 biosynthesis protein NirJ	1.255	0.132	10.48	9.27	8.48	9.83	11.55	10.61
PA0704	gi|15595901| probable amidase	1.255	0.001	9.76	9.48	9.62	11.03	10.63	10.96
PA4974	gi|15600167| probable outer membrane protein precursor	1.245	0	10.69	10.83	11.04	11.99	12.12	12.19
PA3575	gi|15598771| hypothetical protein	1.245	0.004	8.76	8.25	8.2	9.93	9.69	9.33
PA1562	gi|15596759| aconitate hydratase 1	1.225	0	14.14	14.14	14.06	15.37	15.19	15.45
PA3880	gi|15599075| conserved hypothetical protein	1.225	0.028	9.93	9.23	8.95	10.11	11.2	10.47
PA0052	gi|15595250| hypothetical protein	1.221	0.176	3.23	5.56	5.47	6.67	5.47	5.77
PA3479	gi|15598675| rhamnosyltransferase chain A	1.218	0.032	10.51	10.97	10.55	12.48	11.06	12.14
PA3712	gi|15598907| hypothetical protein	1.216	0.002	11.47	11.1	10.98	12.45	12.18	12.57
PA3749	gi|15598944| probable major facilitator superfamily (MFS) transporter	1.213	0.008	6.85	6.24	7.12	7.66	8.2	8
PA0179	gi|15595377| probable two-component response regulator	1.209	0.004	10.8	10.53	10.59	11.92	11.42	12.22
PA4771	gi|15599965| L-lactate dehydrogenase	1.207	0.014	5.87	5.19	5.33	6.85	7.03	6.12
PA5474	gi|15600667| probable metalloprotease	1.199	0.003	8.37	8.92	8.38	9.95	9.77	9.55
PA4199	gi|15599394| probable acyl-CoA dehydrogenase	1.196	0	12.52	12.57	12.56	13.64	13.82	13.77
PA3816	gi|15599011| O-acetylserine synthase	1.195	0.001	11.51	11.46	11.46	12.91	12.69	12.43
PA3913	gi|15599108| probable protease	1.195	0.126	10.2	8.92	8.05	9.67	10.87	10.21
PA2717	gi|15597913| chloroperoxidase precursor	1.19	0.009	8.29	8.15	8	9.74	8.78	9.48
PA2883	gi|15598079| hypothetical protein	1.188	0.002	8.8	8.56	8.59	10.16	9.68	9.67
PA1860	gi|15597057| hypothetical protein	1.179	0.002	8.63	8.71	8.47	10.09	9.48	9.77
PA1130	gi|15596327| rhamnosyltransferase 2	1.179	0.108	7.38	7.71	6.83	9.37	7.32	8.77
PA4604	gi|15599800| conserved hypothetical protein	1.174	0.001	10.53	10.92	11.05	11.95	11.98	12.1
PA2065	gi|15597261| copper resistance protein A precursor	1.172	0.001	9.15	9.46	9.49	10.47	10.61	10.53
PA2875	gi|15598071| conserved hypothetical protein	1.165	0	10.45	10.54	10.31	11.74	11.56	11.49
PA0105	gi|15595303| cytochrome c oxidase, subunit II	1.164	0.001	6.21	6.42	6.47	7.81	7.33	7.45
PA2323	gi|15597519| probable glyceraldehyde-3-phosphate dehydrogenase	1.162	0	11.68	11.71	11.61	12.82	12.74	12.92
PA0484	gi|15595681| conserved hypothetical protein	1.162	0.002	7.28	7.61	7.28	8.84	8.45	8.38
PA1852	gi|15597049| hypothetical protein	1.156	0.001	10.05	9.62	9.68	10.87	10.82	11.13
PA1896	gi|15597093| hypothetical protein	1.143	0.041	9.4	9.01	9.49	9.69	11.19	10.44
PA2920	gi|15598116| probable chemotaxis transducer	1.14	0.015	3.79	3.4	2.79	4.79	4.24	4.38
PA0884	gi|15596081| probable C4-dicarboxylate-binding periplasmic protein	1.138	0.006	6.06	5.88	6.14	6.67	7.46	7.36
PA5186	gi|15600379| probable iron-containing alcohol dehydrogenase	1.135	0	9.68	9.8	9.73	10.78	10.97	10.87
PA2625	gi|15597821| conserved hypothetical protein	1.133	0	9.22	9.35	9.31	10.49	10.44	10.35
PA3101	gi|15598297| general secretion pathway protein G	1.128	0.007	11.25	11.39	11.16	12.9	12.2	12.09
PA4378	gi|15599574| InaA protein	1.125	0.117	7.43	6.14	6.75	7.12	8.92	7.65
PA4763	gi|15599957| DNA repair protein RecN	1.12	0	11.57	11.58	11.79	12.64	12.8	12.86
PA4328	gi|15599524| hypothetical protein	1.117	0.011	12.27	11.47	11.37	12.64	12.95	12.87
PA2867	gi|15598063| probable chemotaxis transducer	1.115	0.002	9.88	9.82	9.78	11.23	11.01	10.59
PA1481	gi|15596678| cytochrome C biogenesis protein CcmG	1.11	0.001	7.83	7.6	7.75	9.1	8.75	8.67
PA0743	gi|15595940| probable 3-hydroxyisobutyrate dehydrogenase	1.104	0.001	8.32	8.02	8.34	9.19	9.24	9.57
PA1351	gi|15596548| probable sigma-70 factor, ECF subfamily	1.102	0.024	6.34	5.26	6.31	6.88	7.27	7.07
PA2991	gi|15598187| soluble pyridine nucleotide transhydrogenase	1.101	0	13.66	13.66	13.69	14.76	14.81	14.74
PA2893	gi|15598089| putative very-long chain acyl-CoA synthetase	1.1	0.002	6.82	7.32	7.15	8.31	8.31	7.97
PA0509	gi|15595706| NirN	1.098	0.136	11.33	10.36	9.83	10.69	12.47	11.64
PA5178	gi|15600371| conserved hypothetical protein	1.095	0.027	12.48	12.25	12.07	13.99	12.74	13.35
PA2571	gi|15597767| probable two-component sensor	1.095	0.007	6.7	6.65	6.48	7.95	7.22	7.95
PA3270	gi|15598466| hypothetical protein	1.087	0.001	10.03	10.31	10.17	11.3	11.4	11.07
PA0709	gi|15595906| hypothetical protein	1.087	0	6.47	6.7	6.57	7.69	7.63	7.69
PA2841	gi|15598037| probable enoyl-CoA hydratase/isomerase	1.085	0.002	9.53	9.08	9.12	10.18	10.38	10.42
PA4200	gi|15599395| hypothetical protein	1.083	0.002	9.51	9.58	9.91	10.57	10.77	10.9
PA1482	gi|15596679| cytochrome C-type biogenesis protein CcmH	1.082	0.001	8.78	8.55	8.65	9.89	9.77	9.57
PA3354	gi|15598550| hypothetical protein	1.078	0.001	7.58	7.81	7.49	8.57	8.65	8.89
PA2224	gi|15597420| hypothetical protein	1.078	0.109	4.9	3.4	4.97	4.87	5.89	5.74
PA0306.1	gi Uncharacterized protein	1.075	0.002	12.05	11.68	11.64	12.8	12.7	13.1
PA1213	gi|15596410| hypothetical protein	1.074	0.106	3.36	3.14	5.01	4.75	4.98	5
PA0981	gi|15596178| hypothetical protein	1.069	0.1	10.33	10.56	10.28	12.08	10.32	11.99
PA2052	gi|15597248| cyanate lyase	1.069	0.004	6.75	6.61	6.07	7.57	7.51	7.56
PA4528	gi|15599724| type 4 prepilin peptidase PilD	1.065	0.002	6.12	5.6	5.73	7.01	6.84	6.79
PA1733	gi|15596930| conserved hypothetical protein	1.059	0	9.2	9.08	9.23	10.15	10.16	10.38
PA4785	gi|15599979| probable acyl-CoA thiolase	1.054	0.002	9.95	10	9.83	11.27	10.69	10.98
PA5475	gi|15600668| hypothetical protein	1.053	0.04	12.21	11.13	11.1	12.14	12.75	12.71
PA4357	gi|15599553| conserved hypothetical protein	1.053	0.028	8.62	8.11	7.35	9.06	9.03	9.14
PA0754	gi|15595951| hypothetical protein	1.047	0.001	11.44	11.51	11.58	12.39	12.59	12.68
PA1479	gi|15596676| cytochrome C-type biogenesis protein CcmE	1.042	0.004	9.61	9.8	9.83	11.15	10.64	10.57
PA2371	gi|15597567| ClpV3	1.038	0	6.97	6.98	7.15	8.09	8.16	7.96
PA1205	gi|15596402| conserved hypothetical protein	1.037	0.001	9.02	9.33	9.22	10.39	10.09	10.2
PA5210	gi|15600403| probable secretion pathway ATPase	1.035	0	11.91	11.71	11.62	12.8	12.75	12.79
PA4455	gi|15599651| probable permease of ABC transporter	1.031	0.005	8.81	8.73	8.71	10.21	9.66	9.48
PA4865	gi|15600058| urease gamma subunit	1.029	0.004	9.35	9.68	9.29	10.75	10.41	10.24
PA1112	gi|15596309| conserved hypothetical protein	1.028	0.001	10.35	10.29	10.33	11.25	11.24	11.56
PA2302	gi|15597498| AmbE	1.027	0	12.99	12.96	12.82	13.97	13.89	13.99
PA4548	gi|15599744| probable D-amino acid oxidase	1.027	0.001	10.99	10.74	10.69	11.74	11.92	11.85
PA1188	gi|15596385| hypothetical protein	1.026	0.001	8.75	8.89	8.66	9.9	9.75	9.72
PA4551	gi|15599747| type 4 fimbrial biogenesis protein PilV	1.026	0.014	8.58	8.07	7.74	9.29	9.34	8.83
PA2153	gi|15597349| 1,4-alpha-glucan branching enzyme	1.024	0.01	4.08	3.4	3.25	4.7	4.64	4.46
PA4398	gi|15599594| two-component sensor	1.023	0.005	5.99	6.25	6.18	7.54	6.89	7.07
PA4677	gi|15599872| hypothetical protein	1.021	0.038	7.43	6.75	7.58	7.69	8.45	8.68
PA3430	gi|15598626| probable aldolase	1.019	0.003	7.79	7.51	7.67	8.38	8.9	8.75
PA0392	gi|15595589| conserved hypothetical protein	1.018	0.005	8.21	7.62	8.14	8.84	9.17	9
PA0027	gi|15595225| hypothetical protein	1.015	0.023	9.5	9.63	9.09	10.85	9.86	10.55
PA4866	gi|15600059| conserved hypothetical protein	1.015	0.001	8.33	8.16	8.01	9.19	9.2	9.14
PA2656	gi|15597852| two-component sensor CarS	1.014	0.011	5.06	5.65	5.22	6.73	6.16	6.09
PA1579	gi|15596776| hypothetical protein	1.011	0.001	12.33	12.4	12.16	13.23	13.26	13.44
PA1460	gi|15596657| MotC	1.01	0.006	8.98	9.04	8.72	10.3	9.81	9.65
PA3761	gi|15598956| N-Acetyl-D-Glucosamine phosphotransferase system transporter	1.004	0.002	5.83	5.73	5.37	6.8	6.57	6.58
PA0178	gi|15595376| probable two-component sensor	1.003	0.072	8.74	8.96	8.61	10.47	8.88	9.97
PA2646	gi|15597842| NADH dehydrogenase I chain K	0.999	0.004	6.52	6.15	6.8	7.39	7.54	7.53
PA0459	gi|15595656| probable ClpA/B protease ATP binding subunit	0.997	0.002	13.46	13.81	13.59	14.74	14.42	14.69
PA2882	gi|15598078| probable two-component sensor	0.995	0.004	10.49	10.45	10.68	11.75	11.17	11.68
PA2553	gi|15597749| probable acyl-CoA thiolase	0.994	0.001	12.05	11.93	11.86	12.86	13.06	12.9
PA3740	gi|15598935| hypothetical protein	0.992	0.031	10.28	10.01	10.48	10.67	11.82	11.26
PA0203	gi|15595400| probable binding protein component of ABC transporter	0.991	0.001	9.27	9.41	9.44	10.2	10.39	10.51
PA1496	gi|15596693| probable potassium channel	0.991	0.023	6.87	6.9	6.91	8.53	7.55	7.57
PA1486	gi|15596683| beta-peptidyl aminopeptidase	0.99	0	9.75	9.67	9.55	10.57	10.73	10.63
PA1820	gi|15597017| sodium/proton antiporter NhaB	0.989	0.026	7	7.28	6.64	8.52	7.83	7.56
PA1746	gi|15596943| hypothetical protein	0.988	0.058	13.2	12.17	12.07	13	13.84	13.57
PA2699	gi|15597895| hypothetical protein	0.988	0.003	7.47	7.49	7.34	8.58	8.08	8.61
PA2222	gi|15597418| hypothetical protein	0.983	0.001	9.2	9.5	9.61	10.41	10.44	10.41
PA2858	gi|15598054| conserved hypothetical protein	0.982	0.014	7.82	8.16	7.75	9.38	8.76	8.54
PA3010	gi|15598206| hypothetical protein	0.977	0.001	7.79	7.97	8.15	9.03	8.86	8.95
PA3912	gi|15599107| conserved hypothetical protein	0.975	0.047	7.02	6.37	5.78	7.25	7.72	7.13
PA2892	gi|15598088| GCase, alpha-subunit (biotin-containing)	0.974	0.005	10.8	10.91	10.64	12.12	11.57	11.6
PA0541	gi|15595738| hypothetical protein	0.972	0.003	10.62	10.69	10.56	11.91	11.55	11.32
PA1789	gi|15596986| hypothetical protein	0.967	0.014	13.25	12.67	12.31	13.66	13.76	13.72
PA5490	gi|15600683| cytochrome c4 precursor	0.967	0.042	12.16	11.54	11.24	12.71	13.04	12.1
PA1978	gi|15597174| response regulator ErbR	0.962	0.003	8.39	8.85	8.71	9.45	9.69	9.69
PA4436	gi|15599632| probable transcriptional regulator	0.955	0.029	9.46	8.69	9.14	9.55	10.37	10.24
PA4954	gi|15600147| chemotaxis protein MotA	0.955	0.034	8.17	8.55	8.04	9.83	9.02	8.77
PA0062	gi|15595260| hypothetical protein	0.953	0.023	6.07	6.28	5.93	7.63	6.69	6.82
PA0177	gi|15595375| probable purine-binding chemotaxis protein	0.952	0.07	9.87	9.95	9.54	11.34	9.9	10.97
PA4494	gi|15599690| RoxS	0.952	0.005	6.37	5.92	6.09	7.32	7.07	6.84
PA5152	gi|15600345| probable ATP-binding component of ABC transporter	0.95	0.004	10.7	10.62	10.3	11.61	11.63	11.23
PA0307	gi|15595504| hypothetical protein	0.949	0.005	6.43	6.07	6.21	7.51	7.11	6.94
PA1595	gi|15596792| hypothetical protein	0.946	0.103	3.59	3.62	5.02	4.79	4.84	5.44
PA4012	gi|15599207| hypothetical protein	0.944	0.001	10.02	10.29	10.24	11.16	11.19	11.04
PA3414	gi|15598610| hypothetical protein	0.943	0.001	9.31	9.23	9.43	10.07	10.34	10.4
PA5194	gi|15600387| hypothetical protein	0.943	0.023	7.17	7.45	7.2	8.8	8.05	7.8
PA4926	gi|15600119| conserved hypothetical protein	0.942	0.351	7.11	8.69	7.28	10.31	7.63	7.97
PA4704	gi|15599898| cAMP-binding protein A	0.941	0.005	9.45	9.01	8.83	10	10.08	10.04
PA4772	gi|15599966| probable ferredoxin	0.941	0.049	8.79	8.38	8.62	9.07	10.28	9.27
PA4786	gi|15599980| probable short-chain dehydrogenase	0.938	0.001	11.18	11.04	11.03	12.16	11.88	12.01
PA1872	gi|15597069| hypothetical protein	0.936	0.008	6.31	6.22	6.42	6.86	7.31	7.59
PA0384	gi|15595581| hypothetical protein	0.934	0.015	7.6	7.42	7.13	8.67	7.89	8.4
PA3327	gi|15598523| probable non-ribosomal peptide synthetase	0.932	0.057	12.75	12.64	12.4	14	12.74	13.85
PA5115	gi|15600308| conserved hypothetical protein	0.925	0.002	9.8	9.64	9.4	10.59	10.44	10.58
PA2816	gi|15598012| hypothetical protein	0.925	0.112	6.73	6.47	6.47	8.38	6.6	7.46
PA5026	gi|15600219| hypothetical protein	0.925	0.016	4	4.84	4.55	5.24	5.61	5.31
PA0600	gi|15595797| two-component sensor, AgtS	0.924	0.003	7.11	6.63	6.76	7.75	7.66	7.86
PA3304	gi|15598500| conserved hypothetical protein	0.923	0.007	8.45	8.62	8.58	9.86	9.4	9.16
PA1358	gi|15596555| hypothetical protein	0.923	0.005	7.77	8.3	8	9.07	8.73	9.04
PA3956	gi|15599151| hypothetical protein	0.92	0.006	8.89	9.15	8.72	10.14	9.63	9.73
PA2637	gi|15597833| NADH dehydrogenase I chain A	0.92	0	8.35	8.5	8.35	9.28	9.31	9.36
PA2654	gi|15597850| probable chemotaxis transducer	0.919	0.015	9.79	9.96	9.86	11.3	10.6	10.47
PA2381	gi|15597577| hypothetical protein	0.918	0.031	11.78	11.31	11.68	11.91	12.86	12.75
PA0699	gi|15595896| probable peptidyl-prolyl cis-trans isomerase, PpiC-type	0.916	0.099	10.13	10.56	10.35	12.07	10.43	11.28
PA1627	gi|15596824| probable transcriptional regulator	0.916	0.001	9.33	9.22	9.45	10.24	10.24	10.28
PA3426	gi|15598622| probable enoyl CoA-hydratase/isomerase	0.916	0.002	9.15	9.35	9.2	10.32	9.91	10.22
PA1787	gi|15596984| aconitate hydratase 2	0.915	0.001	15.51	15.49	15.66	16.36	16.55	16.49
PA5100	gi|15600293| urocanase	0.915	0.001	10.42	10.26	10.24	11.29	11.15	11.21
PA0513	gi|15595710| NirG	0.914	0.193	10.27	9.13	8.98	9.5	11.28	10.35
PA4025	gi|15599220| probable ethanolamine ammonia-lyase light chain	0.912	0	8.8	8.69	8.77	9.75	9.61	9.65
PA4879	gi|15600072| conserved hypothetical protein	0.91	0.036	6.16	5.08	5.75	6.31	6.72	6.69
PA1897	gi|15597094| hypothetical protein	0.907	0.008	9.53	9.38	9.56	10.23	10.8	10.16
PA3190	gi|15598386| probable binding protein component of ABC sugar transporter	0.906	0.001	11.46	11.55	11.61	12.3	12.49	12.55
PA3846	gi|15599041| hypothetical protein	0.904	0.002	10.72	10.79	10.59	11.81	11.38	11.62
PA0290	gi|15595487| hypothetical protein	0.904	0.005	7.38	7.62	7.69	8.69	8.18	8.54
PA3694	gi|15598890| hypothetical protein	0.903	0.012	10.08	10.15	10.05	11.46	10.85	10.67
PA2223	gi|15597419| hypothetical protein	0.9	0.011	9.07	8.99	9.42	9.67	10.21	10.3
PA4702	gi|15599896| hypothetical protein	0.899	0.004	7.93	7.88	7.5	8.82	8.46	8.73
PA1759	gi|15596956| probable transcriptional regulator	0.897	0	11.2	11.2	11.19	12.06	12.11	12.11
PA3026	gi|15598222| conserved hypothetical protein	0.896	0.001	10.33	10.3	10.17	11.27	11.15	11.07
PA5093	gi|15600286| probable histidine/phenylalanine ammonia-lyase	0.896	0.001	6.85	7.09	7.03	7.86	7.83	7.96
PA2981	gi|15598177| tetraacyldisaccharide 4*-kinase	0.891	0.001	9.02	8.85	8.88	9.97	9.72	9.72
PA1125	gi|15596322| probable cobalamin biosynthetic protein	0.887	0.003	9.04	8.87	8.62	9.64	9.67	9.88
PA3066	gi|15598262| hypothetical protein	0.883	0.052	5.16	6.07	5.4	6.92	6.32	6.05
PA2745	gi|15597941| probable hydrolase	0.882	0.01	10.52	10.55	10.84	11.13	11.74	11.7
PA2949	gi|15598145| probable lipase	0.881	0.023	8.57	8.98	8.73	10.16	9.39	9.37
PA5085	gi|15600278| DguR	0.878	0.006	6.27	6.25	6.67	7.42	7.36	7.04
PA5449	gi|15600642| glycosyltransferase WbpX	0.876	0.008	8.05	7.87	7.67	8.99	8.83	8.41
PA0247	gi|15595444| p-hydroxybenzoate hydroxylase	0.868	0	8.66	8.74	8.74	9.59	9.58	9.57
PA0847	gi|15596044| diguanylate cyclase	0.864	0.024	7.48	7.58	7.41	8.92	8.03	8.11
PA1631	gi|15596828| probable acyl-CoA dehydrogenase	0.861	0.001	10.79	10.99	10.84	11.67	11.77	11.76
PA2528	gi|15597724| MuxA	0.861	0.089	10.19	10.35	10.2	11.98	10.76	10.58
PA2363	gi|15597559| HsiJ3	0.861	0.001	7.89	8.08	7.91	8.88	8.65	8.93
PA0180	gi|15595378| chemotactic transducer for trichloroethylene [positive chemotaxis], CttP	0.857	0.135	3.92	3.72	4.78	5.77	4.37	4.85
PA5061	gi|15600254| conserved hypothetical protein	0.856	0.009	10.47	10.52	10.46	11.38	10.95	11.68
PA5187	gi|15600380| probable acyl-CoA dehydrogenase	0.856	0.001	10.43	10.5	10.6	11.32	11.4	11.38
PA2764	gi|15597960| hypothetical protein	0.853	0.001	11.24	11.55	11.44	12.35	12.16	12.27
PA2552	gi|15597748| probable acyl-CoA dehydrogenase	0.851	0.001	10.68	10.67	10.57	11.42	11.57	11.48
PA0515	gi|15595712| probable transcriptional regulator	0.851	0.358	10.18	8.66	7.99	8.81	10.94	9.64
PA1889	gi|15597086| hypothetical protein	0.848	0.043	8.73	8.68	8.56	10.17	9.11	9.23
PA0343	gi|15595540| hypothetical protein	0.846	0.117	4.83	3.52	5.01	5.24	5.13	5.52
PA2120	gi|15597316| hypothetical protein	0.845	0.008	5.91	6.07	5.92	6.49	7.15	6.8
PA0289	gi|15595486| transcriptional activator GpuR	0.845	0.001	5.68	5.65	5.95	6.68	6.55	6.58
PA1881	gi|15597078| probable oxidoreductase	0.843	0.005	9.29	9.27	9.09	9.82	10.02	10.34
PA5188	gi|15600381| probable 3-hydroxyacyl-CoA dehydrogenase	0.841	0.002	11.05	10.94	11.03	11.65	12.01	11.89
PA0936	gi|15596133| lipopolysaccharide biosynthetic protein LpxO2	0.84	0.006	10.4	10.28	10.18	11.41	11.13	10.84
PA4525	gi|15599721| type 4 fimbrial precursor PilA	0.839	0.009	13.4	12.75	12.84	13.8	13.88	13.82
PA1691	gi|15596888| translocation protein in type III secretion	0.838	0.305	6.19	4.6	6.33	5.44	7.19	7.01
PA0769	gi|15595966| hypothetical protein	0.833	0.033	7.6	7.67	7.33	8.89	8.32	7.9
PA3958	gi|15599153| hypothetical protein	0.832	0.011	7.91	7.62	8.14	8.98	8.73	8.46
PA2119	gi|15597315| alcohol dehydrogenase (Zn-dependent)	0.831	0.042	12.96	12.16	12.01	12.96	13.44	13.21
PA0305	gi|15595502| acylhomoserine lactone acylase B	0.83	0.006	10.16	10.24	10.24	11.35	11.03	10.76
PA2177	gi|15597373| probable sensor/response regulator hybrid	0.829	0.004	8.65	8.59	8.54	9.7	9.19	9.38
PA1145	gi|15596342| probable transcriptional regulator	0.826	0.001	7.2	7.03	6.96	7.94	7.77	7.96
PA4308	gi|15599504| conserved hypothetical protein	0.825	0.001	12.58	12.55	12.66	13.43	13.33	13.5
PA4189	gi|15599384| probable aldehyde dehydrogenase	0.819	0.001	7.49	7.4	7.19	8.25	8.17	8.12
PA3054	gi|15598250| hypothetical protein	0.818	0.025	9.62	9.3	9.45	9.9	10.76	10.17
PA0007	gi|15595205| hypothetical protein	0.816	0.036	8.01	7.3	7.68	8.03	8.67	8.74
PA0520	gi|15595717| regulatory protein NirQ	0.815	0.334	11.46	10.19	10.19	10.33	12.72	11.23
PA4618	gi|15599814| hypothetical protein	0.813	0.002	10.92	11.24	11.27	11.95	11.88	12.03
PA1808	gi|15597005| NppC	0.813	0.008	7.64	7.67	7.72	8.56	8.77	8.15
PA0605	gi|15595802| AgtC	0.813	0.009	2.92	2.52	3.07	3.46	3.82	3.67
PA3309	gi|15598505| conserved hypothetical protein	0.804	0.103	14.06	13.09	12.6	13.92	14.09	14.15
PA0176	gi|15595374| aerotaxis transducer Aer2	0.804	0.165	11.05	11.32	10.89	12.61	10.88	12.19
PA2303	gi|15597499| AmbD	0.804	0.001	9.18	9.19	9.16	10.05	9.88	10.01
PA1204	gi|15596401| NAD(P)H quinone oxidoreductase	0.8	0.001	11.1	11.19	10.95	11.89	11.89	11.87
PA5268	gi|15600461| magnesium/cobalt transport protein	0.799	0.091	5.65	5.49	5.02	6.87	6.07	5.62
PA1973	gi|15597169| pyrroloquinoline quinone biosynthesis protein F	0.798	0.002	8.92	9.1	9.12	9.76	10	9.77
PA2647	gi|15597843| NADH dehydrogenase I chain L	0.797	0.074	6.55	7.3	6.79	8.28	7.5	7.25
PA0464	gi|15595661| two-component sensor CreC	0.793	0.034	6.71	6.75	6.27	7.86	7.12	7.13
PA2643	gi|15597839| NADH dehydrogenase I chain H	0.791	0.196	8.32	9.39	8.26	10.31	9.18	8.86
PA5056	gi|15600249| poly(3-hydroxyalkanoic acid) synthase 1	0.79	0.012	12.15	12.37	12.21	13.34	12.66	13.1
PA1483	gi|15596680| cytochrome c-type biogenesis protein	0.79	0.007	10.83	10.77	10.76	11.86	11.6	11.27
PA3091	gi|15598287| hypothetical protein	0.79	0.006	10.03	10	9.53	10.64	10.72	10.58
PA0695	gi|15595892| hypothetical protein	0.789	0.112	8.9	9.16	8.74	10.43	8.96	9.78
PA2649	gi|15597845| NADH dehydrogenase I chain N	0.788	0.011	8.12	7.87	7.61	8.9	8.63	8.43
PA0413	gi|15595610| component of chemotactic signal transduction system	0.787	0.001	13.3	13.36	13.27	14.26	14.04	14
PA1429	gi|15596626| probable cation-transporting P-type ATPase	0.787	0.015	10.16	10.05	9.64	11.01	10.71	10.49
PA2648	gi|15597844| NADH dehydrogenase I chain M	0.784	0.302	7.26	7.78	6.74	9.34	7.65	7.15
PA5058	gi|15600251| poly(3-hydroxyalkanoic acid) synthase 2	0.782	0.028	9.04	8.45	8.84	9.67	9.16	9.84
PA3187	gi|15598383| probable ATP-binding component of ABC transporter	0.782	0.003	7.16	7.34	7.39	8.15	8.22	7.86
PA2624	gi|15597820| isocitrate dehydrogenase	0.781	0.002	15.08	15	15.24	15.76	16	15.92
PA4874	gi|15600067| conserved hypothetical protein	0.781	0.022	12.25	11.73	11.53	12.5	12.49	12.86
PA3319	gi|15598515| non-hemolytic phospholipase C precursor	0.78	0.013	13.68	13.76	13.65	14.58	14.07	14.76
PA4369	gi|15599565| hypothetical protein	0.78	0.039	8.59	8.5	8.51	9.87	9.2	8.86
PA0861	gi|15596058| RbDA	0.778	0.274	4.86	3.46	4.63	6.1	4.37	4.81
PA2820	gi|15598016| hypothetical protein	0.777	0.016	9	9.24	9.18	10.33	9.75	9.67
PA2644	gi|15597840| NADH Dehydrogenase I chain I	0.775	0.014	10.96	11.11	11.18	12.26	11.74	11.58
PA3670	gi|15598866| hypothetical protein	0.775	0.011	10.16	10.16	10.16	11.3	10.89	10.62
PA4352	gi|15599548| conserved hypothetical protein	0.773	0.191	13.09	11.82	11.4	12.61	13.29	12.74
PA1200	gi|15596397| conserved hypothetical protein	0.769	0.011	10.28	9.96	10.39	10.69	11.12	11.13
PA1480	gi|15596677| cytochrome C-type biogenesis protein CcmF	0.767	0.126	8.65	7.78	7.59	8.19	9.26	8.87
PA2722	gi|15597918| hypothetical protein	0.767	0.001	7.18	7.3	7.11	7.94	7.86	8.09
PA0411	gi|15595608| twitching motility protein PilJ	0.766	0.005	11.76	11.61	11.7	12.69	12.47	12.21
PA1809	gi|15597006| NppB	0.766	0.031	9.08	9.17	9.01	10.39	9.6	9.57
PA2250	gi|15597446| lipoamide dehydrogenase-Val	0.765	0.016	6.48	6.64	6.78	7	7.58	7.61
PA4845	gi|15600038| thiol:disulfide interchange protein DipZ	0.763	0.001	9.49	9.45	9.41	10.25	10.2	10.19
PA4333	gi|15599529| probable fumarase	0.761	0.001	14.7	14.76	14.76	15.46	15.58	15.47
PA5427	gi|15600620| alcohol dehydrogenase	0.761	0.059	13.69	12.95	12.56	13.74	13.93	13.82
PA4349	gi|15599545| hypothetical protein	0.758	0.002	10.78	10.71	10.75	11.41	11.39	11.71
PA4206	gi|15599401| probable Resistance-Nodulation-Cell Division (RND) efflux membrane fusion protein precursor	0.756	0.002	7.19	7.47	7.19	7.98	8.13	8.01
PA4916	gi|15600109| Nudix-related transcriptional regulator NrtR	0.755	0.002	11.07	11.18	11.27	11.9	12.05	11.84
PA1602	gi|15596799| probable oxidoreductase	0.753	0.039	9.89	9.48	9.84	9.98	10.81	10.68
PA1598	gi|15596795| conserved hypothetical protein	0.75	0.007	7.4	7.11	7.53	7.89	8.21	8.2
PA4635	gi|15599831| conserved hypothetical protein	0.75	0.284	3.83	3.46	5.34	5.61	4.44	4.83
PA2126	gi|15597322| cupA gene regulator C, CgrC	0.749	0.042	9.16	8.53	8.25	9.2	9.59	9.39
PA3688	gi|15598884| hypothetical protein	0.749	0.114	8.39	8.3	7.74	9.35	8.16	9.17
PA1944	gi|15597140| hypothetical protein	0.746	0.003	11.48	11.61	11.56	12.41	12.07	12.4
PA4024	gi|15599219| ethanolamine ammonia-lyase large subunit	0.744	0.001	10.78	10.78	10.84	11.44	11.61	11.58
PA3213	gi|15598409| hypothetical protein	0.743	0.007	9.97	10.07	10.02	11.02	10.8	10.47
PA1442	gi|15596639| conserved hypothetical protein	0.742	0.001	9.14	9.04	9.04	9.88	9.83	9.73
PA3230	gi|15598426| conserved hypothetical protein	0.742	0.028	6.35	6.86	6.95	7.69	7.13	7.56
PA1552.1	gi|308198346| Cytochrome c oxidase, cbb3-type, CcoQ subunit	0.741	0.035	8.77	8.54	8.47	9.82	9.24	8.95
PA4312	gi|15599508| conserved hypothetical protein	0.741	0.05	5.52	5.34	4.66	6.2	5.87	5.67
PA0810	gi|15596007| probable haloacid dehalogenase	0.74	0.003	7	7.32	6.96	7.88	7.84	7.78
PA1615	gi|15596812| probable lipase	0.74	0.175	5.53	6.27	5.7	7.48	6.15	6.1
PA1677	gi|15596874| conserved hypothetical protein	0.739	0.001	11.48	11.36	11.52	12.1	12.29	12.19
PA2164	gi|15597360| probable glycosyl hydrolase	0.739	0.075	8.65	7.84	8.12	8.46	9	9.37
PA4441	gi|15599637| hypothetical protein	0.738	0.065	11.62	11.92	11.74	13.13	12.3	12.06
PA4633	gi|15599829| probable chemotaxis transducer	0.738	0.005	9.97	9.74	10.07	10.7	10.81	10.49
PA1774	gi|15596971| CrfX protein	0.737	0.071	6.75	7.22	7.03	8.33	7.65	7.23
PA3739	gi|15598934| probable sodium/hydrogen antiporter	0.735	0.064	3.79	3.77	4.4	5.23	4.53	4.4
PA3471	gi|15598667| probable malic enzyme	0.731	0.001	13.38	13.5	13.53	14.16	14.25	14.19
PA1398	gi|15596595| hypothetical protein	0.731	0.009	7.55	7.78	7.57	8.6	8.42	8.08
PA0846	gi|15596043| probable sulfate uptake protein	0.729	0.312	5.28	3.46	5.26	5.1	6.07	5.01
PA0876	gi|15596073| probable transcriptional regulator	0.728	0.023	9.68	9.96	9.7	10.91	10.41	10.19
PA4588	gi|15599784| glutamate dehydrogenase	0.727	0.013	13.94	13.76	13.37	14.53	14.25	14.47
PA3792	gi|161486762| 2-isopropylmalate synthase	0.726	0.003	14.22	14.18	14.24	14.75	15.13	14.93
PA1960	gi|15597156| hypothetical protein	0.726	0.023	6.58	6.67	6.18	7.55	6.98	7.08
PA2682	gi|15597878| conserved hypothetical protein	0.721	0.002	10.45	10.63	10.75	11.3	11.33	11.37
PA4512	gi|15599708| lipopolysaccharide biosynthetic protein LpxO1	0.72	0.013	7.88	7.9	8.13	8.86	8.86	8.35
PA1581	gi|15596778| succinate dehydrogenase (C subunit)	0.718	0.04	9.93	10.04	9.78	11.12	10.57	10.21
PA1123	gi|15596320| hypothetical protein	0.717	0.055	10.68	10.2	10.03	10.72	11.48	10.85
PA1941	gi|15597137| hypothetical protein	0.715	0.008	10.48	10.54	10.5	11.42	11.33	10.9
PA4454	gi|15599650| conserved hypothetical protein	0.715	0.067	5.62	5.24	5.79	6.42	6.65	5.71
PA0655	gi|15595852| hypothetical protein	0.714	0.004	10.36	10.25	10.15	11.07	11.06	10.77
PA3042	gi|15598238| hypothetical protein	0.711	0.053	7.66	7.23	6.99	8.44	7.85	7.72
PA0789	gi|15595986| probable amino acid permease	0.71	0.03	7.37	7.86	7.82	8.77	8.21	8.2
PA4993	gi|15600186| hypothetical protein	0.709	0.002	8.9	8.87	8.9	9.44	9.62	9.75
PA0502	gi|15595699| probable biotin biosynthesis protein bioH	0.709	0.043	8.36	8.04	8.74	8.71	9.23	9.33
PA3911	gi|15599106| conserved hypothetical protein	0.708	0.274	8.71	7.52	6.89	7.99	9	8.25
PA3796	gi|15598991| hypothetical protein	0.706	0.012	9.14	9.07	9.03	10.07	9.46	9.83
PA1017	gi|15596214| pimeloyl-CoA synthetase	0.705	0.001	10.65	10.68	10.71	11.4	11.4	11.35
PA4121	gi|15599316| conserved hypothetical protein	0.705	0.045	5.24	6.14	5.38	6.24	6.31	6.32
PA1576	gi|15596773| probable 3-hydroxyisobutyrate dehydrogenase	0.703	0.008	11.25	11.01	11.15	11.58	12.06	11.89
PA3322	gi|15598518| hypothetical protein	0.703	0.013	9.19	9.55	9.66	10.41	10.08	10.03
PA2123	gi|15597319| probable transcriptional regulator	0.703	0.015	5.99	5.91	5.48	6.31	6.68	6.5
PA4412	gi|15599608| UDP-N-acetylglucosamine--N-acetylmuramyl-(pentapeptide) pyrophosphoryl-undecaprenol N-acetylglucosamine transferase	0.702	0.001	12.2	12.08	12.04	12.87	12.76	12.8
PA0366	gi|15595563| probable aldehyde dehydrogenase	0.702	0.003	11.27	11.28	11.13	12.08	11.93	11.77
PA0173	gi|15595371| probable methylesterase	0.702	0.05	9.12	9.12	8.83	10.09	9.2	9.89
PA1466	gi|15596663| hypothetical protein	0.7	0.007	7.53	7.68	7.68	8.51	8.42	8.06
PA3669	gi|15598865| hypothetical protein	0.7	0.025	6.31	6.41	6.36	7.5	6.91	6.77
PA1996	gi|15597192| peptidyl-prolyl cis-trans isomerase C1	0.698	0.005	9.89	10.28	10.27	10.82	10.86	10.85
PA2872	gi|15598068| hypothetical protein	0.698	0.032	9.45	9.06	9.46	9.68	10.4	9.99
PA2889	gi|15598085| citronellyl-CoA dehydrogenase, AtuD	0.695	0.006	11.42	11.35	11.42	11.87	12.33	12.07
PA4619	gi|15599815| probable c-type cytochrome	0.693	0.004	10.63	10.67	10.95	11.34	11.53	11.45
PA1585	gi|15596782| 2-oxoglutarate dehydrogenase (E1 subunit)	0.692	0.001	15.56	15.63	15.62	16.38	16.31	16.2
PA4651	gi|15599846| Pilin assembly chaperone CupE4	0.692	0.019	8.8	8.84	9.18	9.51	9.43	9.96
PA1445	gi|15596642| flagellar protein FliO	0.692	0.051	7.65	7.9	7.71	8.98	8.29	8.07
PA5060	gi|15600253| polyhydroxyalkanoate synthesis protein PhaF	0.691	0.039	12.85	12.55	12.11	12.91	13.39	13.29
PA2003	gi|15597199| 3-hydroxybutyrate dehydrogenase	0.687	0.004	11.26	11.09	11.24	11.88	11.71	12.06
PA0867	gi|15596064| membrane-bound lysozyme inhibitor of c-type lysozyme MliC	0.687	0.04	11.15	10.92	10.83	12.1	11.58	11.27
PA3882	gi|15599077| hypothetical protein	0.686	0.018	9.46	9.15	9.37	9.67	10.26	10.1
PA4111	gi|15599306| hypothetical protein	0.683	0.028	5.89	5.54	5.63	6.78	6.14	6.19
PA4429	gi|15599625| probable cytochrome c1 precursor	0.681	0.011	13.15	13.06	12.97	13.98	13.79	13.45
PA3696	gi|15598892| conserved hypothetical protein	0.68	0.003	10.92	11.17	11.01	11.82	11.66	11.65
PA0516	gi|15595713| heme d1 biosynthesis protein NirF	0.678	0.136	9.97	9.14	8.98	9.72	10.59	9.81
PA4435	gi|15599631| probable acyl-CoA dehydrogenase	0.673	0.006	10.57	11.02	10.85	11.47	11.52	11.48
PA1124	gi|15596321| deoxyguanosinetriphosphate triphosphohydrolase	0.672	0.004	11.9	11.98	11.75	12.73	12.44	12.48
PA1180	gi|15596377| two-component sensor PhoQ	0.67	0.016	7.91	7.79	8.1	8.86	8.64	8.3
PA1119	gi|15596316| YfiB	0.669	0.012	10.18	10.11	9.95	11.02	10.74	10.49
PA3273	gi|15598469| hypothetical protein	0.667	0.011	9.22	9.26	9.02	9.55	9.94	10.02
PA3942	gi|15599137| acyl-CoA thioesterase II	0.666	0.001	11.3	11.35	11.23	11.97	11.96	11.95
PA5258	gi|15600451| hypothetical protein	0.665	0.018	11.77	11.89	11.75	12.84	12.35	12.22
PA4073	gi|15599268| probable aldehyde dehydrogenase	0.665	0.094	5.26	5.44	4.59	6.2	5.63	5.46
PA2881	gi|15598077| probable two-component response regulator	0.663	0.043	10.72	10.96	11.07	11.73	11.11	11.89
PA2988	gi|15598184| lipoprotein localization protein LolE	0.662	0.037	8.57	8.05	8.43	8.71	9.35	8.99
PA0396	gi|15595593| twitching motility protein PilU	0.661	0.001	12.08	12.03	12.01	12.73	12.67	12.71
cRAP096	GTPase HRas OS=Homo sapiens GN=HRAS PE=1 SV=1	0.659	0.005	5.64	5.83	5.73	6.42	6.21	6.55
PA0218	gi|15595415| probable transcriptional regulator	0.658	0.109	5.59	4.7	4.68	5.36	6.03	5.54
PA4296	gi|15599492| two-component response regulator, PprB	0.656	0.008	9.91	9.9	9.6	10.63	10.3	10.44
PA4307	gi|15599503| chemotactic transducer PctC	0.656	0.1	8.33	8.72	8.55	9.84	8.78	8.94
PA0118	gi|15595316| hypothetical protein	0.655	0.001	10.87	10.81	10.94	11.5	11.51	11.57
PA5329	gi|15600522| conserved hypothetical protein	0.655	0.048	9.73	10.07	9.76	10.98	10.23	10.32
PA0784	gi|15595981| probable transcriptional regulator	0.655	0.022	8.23	8.43	8.19	9.31	8.7	8.81
PA1878	gi|15597075| hypothetical protein	0.655	0.006	6.82	6.89	7.12	7.74	7.44	7.61
PA5377	gi|15600570| CbcW	0.654	0.067	6.64	7.05	6.69	7.87	7.51	6.96
PA5515	gi|15600708| hypothetical protein	0.651	0.052	7.04	7.25	6.77	8.01	7.76	7.24
PA1823	gi|15597020| NudC	0.649	0.001	9	8.89	8.94	9.52	9.6	9.65
PA1461	gi|15596658| MotD	0.649	0.002	8.9	8.72	8.96	9.55	9.49	9.48
PA2887	gi|15598083| putative dehydrogenase involved in catabolism of citronellol	0.648	0.004	10.64	10.4	10.42	11.02	11.26	11.12
PA3704	gi|15598899| probable chemotaxis sensor/effector fusion protein	0.645	0.003	9.15	9.19	9.24	9.96	9.69	9.85
PA0808	gi|15596005| hypothetical protein	0.642	0.013	8.9	8.6	8.91	9.22	9.44	9.66
PA0422	gi|15595619| conserved hypothetical protein	0.641	0.339	4.16	4.96	3.59	5.87	4.21	4.55
PA3925	gi|15599120| probable acyl-CoA thiolase	0.64	0.001	13.53	13.59	13.49	14.17	14.24	14.11
PA1552	gi|15596749| Cytochrome c oxidase, cbb3-type, CcoP subunit	0.638	0.009	13.01	12.99	13.12	13.91	13.68	13.45
PA1323	gi|15596520| hypothetical protein	0.638	0.209	8.54	8.26	8.23	9.83	8.24	8.88
PA2719	gi|15597915| hypothetical protein	0.638	0.006	7.97	8.19	7.92	8.78	8.5	8.7
PA0694	gi|15595891| transport protein ExbD	0.637	0.211	8.44	8.66	8.69	10.1	8.5	9.1
PA0495	gi|15595692| hypothetical protein	0.637	0.003	7.49	7.47	7.34	8.18	8.12	7.93
PA2492	gi|15597688| transcriptional regulator MexT	0.636	0.023	8.96	9.38	9.13	10.1	9.66	9.61
PA5070	gi|15600263| transport protein TatC	0.634	0.093	6.64	5.7	6.46	6.64	7.15	6.91
PA0023	gi|15595221| quinone oxidoreductase	0.633	0.001	13	12.99	12.94	13.62	13.65	13.57
PA0688	gi|15595885| low-molecular-weight alkaline phosphatase A, LapA	0.633	0.483	7.27	7.93	7.34	9.05	6.45	8.94
PA2638	gi|15597834| NADH dehydrogenase I chain B	0.631	0.03	11.09	11.15	11.05	12.12	11.67	11.39
PA5560	gi|15600753| ATP synthase A chain	0.631	0.035	10.47	10.61	10.64	11.62	11.12	10.87
PA3859	gi|15599054| carboxylesterase	0.629	0.09	12.66	11.95	11.79	12.43	12.98	12.88
PA3844	gi|15599039| hypothetical protein	0.629	0.002	9.18	9.27	9.35	9.86	9.92	9.92
PA3078	gi|15598274| CprS	0.629	0.029	5.74	6.04	5.77	6.79	6.51	6.15
PA2554	gi|15597750| probable short-chain dehydrogenase	0.626	0.001	10.32	10.27	10.19	10.89	10.92	10.85
PA4384	gi|15599580| hypothetical protein	0.626	0.085	9.51	10	9.76	10.66	9.83	10.66
PA4521	gi|15599717| AmpE	0.626	0.049	7.43	7.39	7.15	8.42	7.76	7.67
PA4162	gi|15599357| probable short-chain dehydrogenase	0.625	0.014	10.01	9.73	9.92	10.24	10.63	10.66
PA1528	gi|15596725| cell division protein ZipA	0.623	0.003	11.5	11.63	11.55	12.29	12.2	12.06
PA3017	gi|15598213| conserved hypothetical protein	0.622	0.018	11.34	11.11	11.22	11.52	12.01	12.01
PA1553	gi|15596750| Cytochrome c oxidase, cbb3-type, CcoO subunit	0.621	0.006	10.77	10.57	10.91	11.44	11.44	11.24
PA4552	gi|15599748| type 4 fimbrial biogenesis protein PilW	0.621	0.032	7.04	6.92	6.87	7.95	7.49	7.24
PA2833	gi|15598029| conserved hypothetical protein	0.62	0.022	6.18	6.62	6.37	7.27	6.8	6.96
PA1582	gi|15596779| succinate dehydrogenase (D subunit)	0.619	0.015	8	7.99	8.12	8.89	8.72	8.35
PA0141	gi|15595339| conserved hypothetical protein	0.616	0.237	13.68	12.76	12.05	13.25	13.67	13.42
PA3643	gi|15598839| lipid A-disaccharide synthase	0.615	0.002	9.66	9.52	9.65	10.15	10.23	10.28
PA1586	gi|15596783| dihydrolipoamide succinyltransferase (E2 subunit)	0.614	0.008	15.62	15.49	15.54	15.94	16.35	16.2
PA4621	gi|15599817| probable oxidoreductase	0.614	0.002	11.49	11.58	11.68	12.23	12.12	12.24
PA2853	gi|15598049| Outer membrane lipoprotein OprI precursor	0.612	0.041	13.06	12.98	12.78	13.96	13.46	13.24
PA4431	gi|15599627| probable iron-sulfur protein	0.612	0.003	12.44	12.22	12.23	12.91	12.98	12.84
PA3140	gi|15598336| hypothetical protein	0.612	0.016	10.2	10.06	10.08	10.41	10.84	10.92
PA2762	gi|15597958| hypothetical protein	0.612	0.006	9.34	9.59	9.27	10.04	9.9	10.1
PA5044	gi|15600237| type 4 fimbrial biogenesis protein PilM	0.611	0.007	11.42	11.31	11.37	11.99	12.17	11.77
PA2033	gi|15597229| hypothetical protein	0.61	0.043	8.11	7.78	7.72	8.66	8.08	8.69
PA5150	gi|15600343| probable short-chain dehydrogenase	0.608	0.004	10.09	10.4	10.3	10.85	10.84	10.92
PA2776	gi|15597972| FAD-dependent oxidoreductase	0.608	0.008	9	8.77	9.17	9.58	9.52	9.67
PA3421	gi|15598617| conserved hypothetical protein	0.605	0.008	10.19	10.11	10.19	10.53	10.92	10.86
PA1792	gi|15596989| conserved hypothetical protein	0.604	0.07	6.62	6.42	6.45	7.56	6.63	7.11
PA3672	gi|15598868| probable ATP-binding component of ABC transporter	0.602	0.006	8.3	8.03	8.14	8.87	8.79	8.61
PA3160	gi|15598356| O-antigen chain length regulator	0.601	0.022	11.16	11.24	11.17	12.13	11.74	11.51
PA4608	gi|15599804| hypothetical protein	0.601	0.006	10.34	10.62	10.39	11.04	10.95	11.16
PA3326	gi|15598522| ClpP2	0.6	0.016	11.44	11.39	11.3	12.1	11.67	12.15
PA3092	gi|15598288| 2,4-dienoyl-CoA reductase FadH1	0.594	0.003	13.39	13.38	13.47	13.89	14.08	14.05
PA0344	gi|15595541| hypothetical protein	0.594	0.06	8.72	9.19	8.66	9.84	9.22	9.3
PA0656	gi|15595853| probable HIT family protein	0.593	0.002	10.5	10.52	10.39	11.07	11.01	11.12
PA2677	gi|15597873| probable type II secretion protein	0.592	0.08	8.14	7.36	7.24	8.17	8.1	8.25
PA1689	gi|15596886| conserved hypothetical protein	0.591	0.031	10.86	11.07	11	11.92	11.51	11.28
PA3075	gi|15598271| hypothetical protein	0.59	0.022	8.55	8.78	8.64	9.54	9.22	8.98
PA1197	gi|15596394| hypothetical protein	0.589	0.003	9.85	9.86	10.02	10.43	10.48	10.6
PA0514	gi|15595711| heme d1 biosynthesis protein NirL	0.589	0.522	7.83	6.47	5.86	6.11	8.46	7.35
PA2300	gi|15597496| chitinase	0.589	0.024	6.33	5.92	5.81	6.42	6.68	6.72
PA4330	gi|15599526| probable enoyl-CoA hydratase/isomerase	0.588	0.006	8.84	9.08	9.11	9.68	9.52	9.59
PA2567	gi|15597763| hypothetical protein	0.587	0.043	10.91	10.32	10.3	10.95	11.27	11.07
PA3161	gi|15598357| integration host factor beta subunit	0.587	0.098	10.18	10.9	10.78	11.59	10.87	11.16
PA5356	gi|15600549| transcriptional regulator GlcC	0.584	0.033	6.83	6.84	6.78	7.78	7.1	7.32
PA0928	gi|15596125| sensor/response regulator hybrid	0.583	0.007	10.27	10.31	10.29	11.07	10.85	10.7
PA0558	gi|15595755| conserved hypothetical protein	0.582	0.001	11.51	11.56	11.55	12.13	12.1	12.14
PA2639	gi|15597835| NADH dehydrogenase I chain C,D	0.581	0.009	12.15	12.15	12.31	12.97	12.8	12.59
PA1608	gi|15596805| probable chemotaxis transducer	0.58	0.003	8.19	8.23	8.31	8.95	8.73	8.8
PA1648	gi|15596845| probable oxidoreductase	0.579	0.005	10.03	10.13	10.28	10.67	10.66	10.84
PA2305	gi|15597501| AmbB	0.577	0.006	11.52	11.64	11.53	12.29	11.98	12.15
PA2008	gi|15597204| fumarylacetoacetase	0.576	0.005	10.59	10.87	10.82	11.32	11.38	11.3
PA1587	gi|15596784| dihydrolipoamide dehydrogenase Lpd	0.572	0.004	15.22	15.27	15.31	15.71	15.95	15.86
PA1024	gi|15596221| NADH:quinone reductase	0.571	0.002	9.94	10.06	10.03	10.63	10.55	10.58
PA0988	gi|15596185| hypothetical protein	0.568	0.01	8.14	8.31	8.31	8.6	8.94	8.93
PA5069	gi|15600262| translocation protein TatB	0.568	0.125	7.5	7.64	7.48	8.75	7.73	7.84
PA4953	gi|15600146| chemotaxis protein MotB	0.567	0.005	9.83	9.92	9.9	10.61	10.4	10.35
PA4842	gi|15600035| hypothetical protein	0.565	0.065	11.63	11.73	11.67	12.73	12.07	11.93
PA1261	gi|15596458| Transcriptional regulator, LhpR	0.565	0.06	6.62	5.98	6.33	6.57	6.96	7.09
PA1434	gi|15596631| hypothetical protein	0.564	0.002	8.6	8.71	8.6	9.21	9.16	9.25
PA0660	gi|15595857| hypothetical protein	0.562	0.006	12.16	12.08	12.16	12.51	12.76	12.82
PA1997	gi|15597193| probable AMP-binding enzyme	0.56	0.019	10.32	10.07	10.25	10.51	10.96	10.84
PA5232	gi|15600425| conserved hypothetical protein	0.558	0.109	11.9	11.4	11.07	12.33	12	11.71
PA1059	gi|15596256| ShaF	0.556	0.027	6.37	6.17	6.61	7.18	6.8	6.84
PA0973	gi|15596170| Peptidoglycan associated lipoprotein OprL precursor	0.555	0.03	11.55	11.23	11.3	12.21	11.82	11.71
PA3883	gi|15599078| probable short-chain dehydrogenase	0.555	0.017	8.84	8.86	8.69	9.6	9.13	9.32
PA4843	gi|15600036| GcbA	0.554	0.005	11.84	11.78	11.91	12.26	12.51	12.42
PA1753	gi|15596950| conserved hypothetical protein	0.554	0.006	9.97	10.06	10.09	10.77	10.48	10.53
PA3299	gi|15598495| long-chain-fatty-acid--CoA ligase	0.552	0.006	13.29	13.1	13.2	13.9	13.65	13.7
PA2230	gi|15597426| hypothetical protein	0.552	0.006	7.25	7.05	7.15	7.79	7.75	7.56
PA4493	gi|15599689| RoxR	0.551	0.005	11.59	11.58	11.36	12.03	12.02	12.13
PA3984	gi|15599179| apolipoprotein N-acyltransferase	0.55	0.054	9.11	9.18	9.05	10.08	9.58	9.33
PA0870	gi|15596067| aromatic amino acid aminotransferase	0.549	0.004	11.83	11.99	12.06	12.47	12.52	12.54
PA3186	gi|15598382| Glucose/carbohydrate outer membrane porin OprB precursor	0.549	0.02	8.65	9.07	8.76	9.53	9.36	9.22
PA4827	gi|15600020| arylamine N-acetyltransferase	0.548	0.004	10.13	10.16	10.13	10.73	10.56	10.78
PA2705	gi|15597901| hypothetical protein	0.547	0.005	9.45	9.55	9.51	9.9	10.08	10.17
PA0700	gi|15595897| hypothetical protein	0.546	0.13	8.6	8.92	8.69	9.76	8.72	9.39
PA4475	gi|15599671| conserved hypothetical protein	0.545	0.013	11.85	11.55	11.68	12.09	12.2	12.41
PA2857	gi|15598053| probable ATP-binding component of ABC transporter	0.545	0.011	10.45	10.59	10.41	11.23	11.01	10.85
PA0763	gi|15595960| anti-sigma factor MucA	0.545	0.069	9.82	10.03	9.72	10.85	10.23	10.13
PA2304	gi|15597500| AmbC	0.543	0.004	10.74	10.62	10.49	11.15	11.14	11.18
PA2353	gi|15597549| conserved hypothetical protein	0.542	0.008	8.07	8.08	8.32	8.83	8.65	8.62
PA0762	gi|15595959| sigma factor AlgU	0.541	0.022	11.36	11.52	11.48	12.29	11.89	11.81
PA2831	gi|15598027| conserved hypothetical protein	0.54	0.01	11.77	11.68	11.84	12.1	12.4	12.41
PA3356	gi|15598552| Glutamylpolyamine synthetase	0.54	0.057	10.36	9.95	10.19	10.34	10.99	10.79
PA0701	gi|15595898| probable transcriptional regulator	0.54	0.33	9.08	9.78	9.48	10.65	9.03	10.28
PA1546	gi|15596743| oxygen-independent coproporphyrinogen III oxidase	0.539	0.108	13.71	13.08	12.82	13.51	13.87	13.85
PA3858	gi|15599053| probable amino acid-binding protein	0.539	0.006	11.85	11.71	11.68	12.15	12.3	12.4
PA1943	gi|15597139| hypothetical protein	0.539	0.005	9.77	9.84	9.66	10.36	10.18	10.35
PA1003	gi|15596200| Transcriptional regulator MvfR	0.538	0.015	9.22	9.41	9.34	9.98	9.62	9.99
PA0917	gi|15596114| potassium uptake protein Kup	0.537	0.066	4.94	5.12	5.07	5.51	6.01	5.22
PA1457	gi|15596654| chemotaxis protein CheZ	0.536	0.035	10.86	11.3	11.3	11.89	11.51	11.67
PA2088	gi|15597284| hypothetical protein	0.536	0.023	8.52	8.36	8.24	8.75	9.18	8.81
PA3135	gi|15598331| probable transcriptional regulator	0.536	0.017	7.64	8.02	8.02	8.54	8.38	8.36
PA2989	gi|15598185| hypothetical protein	0.534	0.052	8.45	8.92	8.27	9.24	9.09	8.92
PA3314	gi|15598510| probable ATP-binding component of ABC transporter	0.532	0.005	9.24	9.17	9.23	9.88	9.74	9.62
PA0971	gi|15596168| TolA protein	0.531	0.019	10.38	10.43	10.37	11.21	10.81	10.75
PA5108	gi|15600301| hypothetical protein	0.53	0.103	7.34	7.64	7.63	8.5	7.6	8.1
PA2799	gi|15597995| hypothetical protein	0.529	0.018	10.82	11.28	11.15	11.64	11.64	11.55
PA1833	gi|15597030| probable oxidoreductase	0.528	0.004	12.22	12.12	12.13	12.77	12.66	12.62
PA4533	gi|15599729| hypothetical protein	0.528	0.013	10.72	10.81	10.84	11.28	11.13	11.53
PA1470	gi|15596667| probable short-chain dehydrogenase	0.528	0.004	10.72	10.86	10.8	11.32	11.24	11.41
PA4310	gi|15599506| chemotactic transducer PctB	0.528	0.12	7.8	8.29	7.65	8.88	8.13	8.31
PA3682	gi|15598878| hypothetical protein	0.527	0.002	10.68	10.75	10.7	11.22	11.22	11.27
PA5448	gi|15600641| glycosyltransferase WbpY	0.527	0.014	5.87	5.93	5.64	6.5	6.18	6.35
PA3214	gi|15598410| hypothetical protein	0.526	0.052	7.95	7.89	7.99	8.88	8.33	8.2
PA0536	gi|15595733| hypothetical protein	0.525	0.033	9.61	9.38	9.22	10.19	9.82	9.78
PA1629	gi|15596826| probable enoyl-CoA hydratase/isomerase	0.525	0.006	8.68	8.79	8.56	9.29	9.18	9.15
PA4430	gi|15599626| probable cytochrome b	0.524	0.068	10.07	10.13	9.87	10.95	10.49	10.2
PA1805	gi|15597002| peptidyl-prolyl cis-trans isomerase D	0.523	0.041	14.19	14.12	13.99	14.9	14.68	14.29
PA1293	gi|15596490| hypothetical protein	0.523	0.086	10.35	10.53	10.37	11.4	10.89	10.55
PA0300	gi|15595497| polyamine transport protein	0.522	0.035	12.73	12.72	12.28	13.21	12.9	13.2
PA1772	gi|15596969| probable methyltransferase	0.522	0.004	12.13	12.28	12.15	12.79	12.63	12.7
PA1752	gi|15596949| hypothetical protein	0.522	0.004	11.04	11.22	11.11	11.62	11.64	11.68
PA0879	gi|15596076| probable acyl-CoA dehydrogenase	0.522	0.143	7.76	7.18	7.7	7.55	8.34	8.32
PA0698	gi|15595895| hypothetical protein	0.521	0.111	11.54	11.68	11.67	12.28	11.61	12.55
PA1913	gi|15597109| hypothetical protein	0.521	0.046	11.11	10.81	11.13	11.22	11.79	11.6
PA3115	gi|15598311| Motility protein FimV	0.519	0.017	11.99	11.85	11.87	12.63	12.45	12.19
PA1622	gi|15596819| probable hydrolase	0.519	0.003	9.96	9.98	10.09	10.54	10.54	10.51
PA1050	gi|15596247| conserved hypothetical protein	0.517	0.004	8.33	8.23	8.24	8.84	8.84	8.67
PA0831	gi|15596028| transcriptional regulator OruR	0.517	0.007	7.25	7.42	7.28	7.94	7.85	7.71
PA0051	gi|15595249| potential phenazine-modifying enzyme	0.516	0.556	8.74	10.51	8.72	11.04	9.14	9.34
PA1458	gi|15596655| probable two-component sensor	0.515	0.006	12.73	12.79	12.75	13.43	13.19	13.18
PA1473	gi|15596670| hypothetical protein	0.515	0.016	9.61	9.77	9.62	10.4	10.01	10.14
PA1730	gi|15596927| conserved hypothetical protein	0.509	0.007	6.95	7.1	7.2	7.54	7.66	7.57
PA4180	gi|15599375| probable acetolactate synthase large subunit	0.508	0.008	12.07	12.07	12.15	12.43	12.68	12.7
PA5453	gi|15600646| GDP-mannose 4,6-dehydratase	0.508	0.008	11.5	11.36	11.41	11.8	12.07	11.92
PA0693	gi|15595890| transport protein ExbB2	0.508	0.216	10.65	10.98	10.88	12	10.73	11.31
PA3574	gi|15598770| NalD	0.508	0.007	8.62	8.9	8.77	9.22	9.25	9.34
PA0303	gi|15595500| polyamine transport protein PotH	0.508	0.247	7.55	7.79	7.23	8.79	7.61	7.7
PA1732	gi|15596929| conserved hypothetical protein	0.508	0.095	6.49	6.11	6.22	7.1	6.34	6.91
PA5452	gi|15600645| phosphomannose isomerase/GDP-mannose WbpW	0.507	0.013	10.47	10.27	10.42	10.72	11.05	10.91
PA2877	gi|15598073| probable transcriptional regulator	0.503	0.006	10.58	10.45	10.4	11.02	10.88	11.05
PA4480	gi|15599676| rod shape-determining protein MreC	0.502	0.058	10.01	10.3	10.02	10.95	10.57	10.32
PA1182	gi|15596379| probable transcriptional regulator	0.502	0.005	8.88	8.76	8.93	9.35	9.43	9.31
PA1584	gi|15596781| succinate dehydrogenase (B subunit)	0.501	0.027	13.32	13.26	13.24	14.04	13.75	13.52
PA2428	gi|15597624| hypothetical protein	0.5	0.158	12.69	12.85	12.75	13.6	12.63	13.56
PA4361	gi|15599557| probable oxidoreductase	0.5	0.003	9.79	9.75	9.79	10.26	10.3	10.25
PA2014	gi|15597210| methylcrotonyl-CoA carboxylase, beta-subunit	0.499	0.006	12	12.09	11.85	12.5	12.49	12.45
PA1643	gi|15596840| conserved hypothetical protein	0.498	0.006	11.51	11.35	11.45	11.83	12.01	11.96
PA3419	gi|15598615| hypothetical protein	0.498	0.071	10.27	10.71	10.43	11.25	10.63	11.02
PA4396	gi|15599592| two-component response regulator	0.497	0.019	9.15	9.05	8.74	9.49	9.55	9.39
PA1016	gi|15596213| hypothetical protein	0.496	0.006	10.1	10.05	10.11	10.46	10.7	10.59
PA4893	gi|15600086| urease accessory protein UreG	0.495	0.032	10.88	10.86	11.07	11.16	11.67	11.47
PA0439	gi|15595636| probable oxidoreductase	0.495	0.048	6.32	6.38	6.85	7.03	6.85	7.15
PA5028	gi|15600221| conserved hypothetical protein	0.494	0.008	11.09	10.96	11.2	11.47	11.62	11.65
PA1207	gi|15596404| glutathione-regulated potassium-efflux system protein KefB	0.494	0.074	10.03	10.09	9.91	10.91	10.45	10.16
PA2005	gi|15597201| HbcR	0.493	0.023	9.89	9.79	10.02	10.15	10.51	10.51
PA2556	gi|15597752| probable transcriptional regulator	0.493	0.072	9.35	9.12	9.33	9.34	9.97	9.96
PA4787	gi|15599981| probable transcriptional regulator	0.492	0.01	9.68	9.89	9.86	10.24	10.45	10.22
PA3695	gi|15598891| hypothetical protein	0.492	0.103	7.99	8.38	8.13	9.11	8.45	8.41
PA0657	gi|15595854| probable ATPase	0.491	0.012	11.31	11.13	11.23	11.54	11.77	11.83
PA3025	gi|15598221| probable FAD-dependent glycerol-3-phosphate dehydrogenase	0.491	0.035	6.83	6.96	6.57	7.31	7.47	7.06
PA4015	gi|15599210| conserved hypothetical protein	0.49	0.024	12.2	12.04	12.1	12.42	12.86	12.53
PA5299	gi|15600492| hypothetical protein	0.49	0.015	11.03	11.06	11	11.68	11.3	11.58
PA2236	gi|15597432| PslF	0.49	0.019	10.51	10.37	10.32	11.12	10.81	10.74
PA2555	gi|15597751| probable AMP-binding enzyme	0.49	0.012	9.49	9.31	9.13	9.79	9.83	9.77
PA0332	gi|15595529| hypothetical protein	0.49	0.153	6.94	6.91	6.54	7.84	7.01	7
PA1465	gi|15596662| hypothetical protein	0.49	0.193	4.79	5.62	5.07	6.09	5.26	5.6
PA4922	gi|15600115| azurin precursor	0.489	0.124	15.13	14.44	14.45	14.97	15.05	15.47
PA5004	gi|15600197| WapH	0.488	0.022	10.91	10.65	10.8	11.49	11.1	11.24
PA1027	gi|15596224| delta1-Piperideine-6-carboxylate dehydrogenase	0.488	0.005	10.41	10.58	10.4	10.94	10.93	10.98
PA2803	gi|15597999| hypothetical protein	0.488	0.109	9.73	9.95	10.09	10.69	9.94	10.61
PA2627	gi|15597823| conserved hypothetical protein	0.487	0.012	9.41	9.18	9.48	9.83	9.93	9.76
PA2249	gi|15597445| branched-chain alpha-keto acid dehydrogenase (lipoamide component)	0.487	0.034	8.98	9.31	9	9.81	9.4	9.54
PA2568	gi|15597764| hypothetical protein	0.487	0.143	6.71	6.67	6.18	7.47	6.87	6.67
PA4773	gi|15599967| hypothetical protein	0.486	0.115	5.29	5.76	5.58	5.71	5.9	6.47
PA4117	gi|15599312| bacterial phytochrome, BphP	0.484	0.003	9.75	9.78	9.75	10.23	10.29	10.2
PA3972	gi|15599167| probable acyl-CoA dehydrogenase	0.482	0.005	12.02	12.11	12.2	12.58	12.64	12.55
PA3224	gi|15598420| hypothetical protein	0.482	0.069	11.39	11	11.17	11.35	11.68	11.97
PA0602	gi|15595799| probable binding protein component of ABC transporter	0.482	0.018	11.35	11.16	11.2	11.52	11.9	11.74
PA2633	gi|15597829| hypothetical protein	0.482	0.008	10.47	10.63	10.38	10.96	10.92	11.05
PA0395	gi|15595592| twitching motility protein PilT	0.481	0.007	13.36	13.23	13.27	13.67	13.89	13.75
PA2886	gi|15598082| expressed protein with apparent function in citronellol catabolism	0.481	0.004	8.97	8.96	9.02	9.46	9.53	9.41
PA1583	gi|15596780| succinate dehydrogenase (A subunit)	0.48	0.016	14.17	13.97	14.1	14.7	14.61	14.37
PA4108	gi|15599303| cyclic di-GMP phosphodiesterase	0.48	0.047	9.31	8.9	9.37	9.64	9.51	9.87
PA2007	gi|15597203| maleylacetoacetate isomerase	0.48	0.023	9.05	9.43	9.32	9.89	9.71	9.63
PA0228	gi|15595425| beta-ketoadipyl CoA thiolase PcaF	0.478	0.005	7.73	7.74	7.87	8.22	8.23	8.32
PA3697	gi|15598893| hypothetical protein	0.477	0.007	11.79	11.85	11.73	12.36	12.15	12.3
PA3458	gi|15598654| probable transcriptional regulator	0.477	0.14	10.98	10.26	10.05	10.85	11	10.87
PA2469	gi|15597665| probable transcriptional regulator	0.477	0.032	7.83	7.96	7.9	8.67	8.2	8.26
PA3613	gi|15598809| hypothetical protein	0.476	0.216	14.29	13.49	13.14	13.94	14.26	14.15
PA2049	gi|15597245| hypothetical protein	0.476	0.155	6.29	5.38	5.5	6.13	6.38	6.1
PA3878	gi|15599073| two-component sensor NarX	0.474	0.018	9.25	9.24	9.05	9.85	9.62	9.5
PA1023	gi|15596220| probable short-chain dehydrogenase	0.473	0.004	11.04	11.08	11.02	11.48	11.59	11.5
PA3034	gi|15598230| probable transcriptional regulator	0.473	0.007	8.68	8.72	8.9	9.25	9.27	9.21
PA1651	gi|15596848| probable transporter	0.473	0.043	5.36	5.21	5.75	6.03	5.88	5.82
PA4715	gi|15599909| probable aminotransferase	0.47	0.006	12.69	12.86	12.83	13.31	13.25	13.23
PA0782	gi|15595979| proline dehydrogenase PutA	0.47	0.004	11.24	11.18	11.21	11.69	11.73	11.62
PA1531	gi|15596728| hypothetical protein	0.47	0.006	7.23	7.37	7.18	7.77	7.72	7.7
PA2507	gi|15597703| catechol 1,2-dioxygenase	0.47	0.097	5.68	5.6	5.54	5.63	6.16	6.42
PA5289	gi|15600482| hypothetical protein	0.469	0.011	9.96	10.04	10.04	10.64	10.33	10.48
PA1443	gi|15596640| flagellar motor switch protein FliM	0.468	0.015	12.09	12.23	12.3	12.85	12.59	12.58
PA3219	gi|15598415| hypothetical protein	0.468	0.332	9.9	9.85	9.78	11.04	9.47	10.43
PA2602	gi|15597798| 3-mercaptopropionate dioxygenase	0.468	0.012	7.92	8.24	8.03	8.56	8.56	8.48
PA2766	gi|15597962| probable transcriptional regulator	0.467	0.081	9.32	9.28	9.69	9.57	9.96	10.16
PA3228	gi|15598424| probable ATP-binding/permease fusion ABC transporter	0.466	0.065	10.12	10.15	10.08	10.97	10.44	10.33
PA5378	gi|15600571| CbcX	0.462	0.044	13.06	12.91	12.68	13.43	13.1	13.51
PA4389	gi|15599585| probable short-chain dehydrogenase	0.461	0.005	13.23	13.17	13.25	13.6	13.75	13.69
PA3071	gi|15598267| hypothetical protein	0.458	0.039	8.44	8.68	8.47	9.22	9	8.74
cRAP020	Complement C5 OS=Homo sapiens GN=C5 PE=1 SV=4	0.458	0.046	7.79	7.89	8.08	8.58	8.46	8.09
PA5450	gi|15600643| ABC subunit of A-band LPS efflux transporter	0.457	0.041	8.52	8.23	8.16	8.92	8.83	8.53
PA4400	gi|15599596| probable pyrophosphohydrolase	0.455	0.007	12.22	12.34	12.39	12.7	12.81	12.81
PA5001	gi|15600194| cell surface-sugar biosynthetic glycosyltransferase, Ssg	0.455	0.06	10.32	10.38	10.29	11.13	10.51	10.71
PA3215	gi|15598411| probable transcriptional regulator	0.455	0.017	9.54	9.84	9.79	10.24	10.23	10.06
PA5146	gi|15600339| hypothetical protein	0.454	0.038	12.32	12.32	12.32	13.07	12.71	12.55
PA5077	gi|15600270| OpgH	0.454	0.036	11.79	11.68	11.69	12.43	12.15	11.93
PA5096	gi|15600289| probable binding protein component of ABC transporter	0.449	0.012	9.69	9.77	9.6	10.15	10	10.25
PA2990	gi|15598186| probable phosphodiesterase	0.446	0.005	11.86	11.86	11.84	12.29	12.25	12.36
PA0804	gi|15596001| probable oxidoreductase	0.446	0.066	10.68	10.45	10.58	10.67	11.25	11.12
PA3004	gi|15598200| 5-methylthioadenosine phosphorylase MtnP	0.445	0.018	8.23	8.09	8.33	8.58	8.59	8.83
PA5307	gi|15600500| hypothetical protein	0.444	0.295	5.31	5.46	5.1	6.42	5.09	5.69
PA3848	gi|15599043| hypothetical protein	0.443	0.216	10.14	9.2	9.83	9.81	10.38	10.31
PA0920	gi|15596117| alanyl-phosphatidylglycerol synthase	0.443	0.087	7.79	7.66	7.84	8.61	8.02	7.99
PA1767	gi|15596964| hypothetical protein	0.441	0.074	11.68	11.66	11.54	12.42	12.01	11.77
PA4976	gi|15600169| Arginine:Pyruvate Transaminas, AruH	0.441	0.069	7.31	7.62	7.18	8.08	7.61	7.75
PA3226	gi|15598422| probable hydrolase	0.44	0.008	9.84	9.79	9.85	10.38	10.17	10.25
PA4733	gi|15599927| acetyl-coenzyme A synthetase	0.439	0.014	12.29	12.21	12.14	12.49	12.76	12.71
PA1376	gi|15596573| isocitrate dehydrogenase kinase/phosphatase	0.439	0.018	10.1	10.1	10.34	10.53	10.76	10.58
PA0236	gi|15595433| probable transcriptional regulator	0.439	0.057	7.91	7.5	7.89	7.98	8.32	8.32
PA5064	gi|15600257| hypothetical protein	0.436	0.034	9.7	9.86	9.82	10.48	10.16	10.05
PA5520	gi|15600713| hypothetical protein	0.436	0.014	8.7	8.96	8.82	9.16	9.32	9.31
PA1032	gi|15596229| QuiP	0.436	0.068	8.08	8.06	8.03	8.78	8.55	8.15
PA2134	gi|15597330| hypothetical protein	0.435	0.168	10.78	10.5	10.22	10.99	10.51	11.3
PA1831	gi|15597028| hypothetical protein	0.435	0.026	10.37	10.52	10.18	10.94	10.76	10.68
PA1611	gi|15596808| hybrid sensor kinase	0.432	0.041	6.93	6.75	6.54	7.3	7.24	6.98
PA1459	gi|15596656| probable methyltransferase	0.431	0.083	11.95	12.32	12	12.84	12.37	12.34
PA4657	gi|15599852| hypothetical protein	0.431	0.005	11.48	11.52	11.47	11.97	11.88	11.9
PA1641	gi|15596838| hypothetical protein	0.431	0.046	7.81	7.28	7.49	7.92	7.97	7.98
PA0134	gi|15595332| probable guanine deaminase	0.431	0.114	7.5	7.83	7.58	8.48	7.85	7.88
PA0501	gi|15595698| 8-amino-7-oxononanoate synthase	0.43	0.021	10.29	10.54	10.52	10.97	10.93	10.73
PA0676	gi|15595873| sigma factor regulator, VreR	0.43	0.206	6.89	6.2	6.82	7.13	6.66	7.41
PA0604	gi|15595801| AgtB	0.428	0.032	12.81	12.83	12.49	13.21	13	13.2
PA0900	gi|15596097| hypothetical protein	0.428	0.27	10.46	10.21	10.6	10.17	11.15	11.24
PA0572	gi|15595769| hypothetical protein	0.427	0.11	12.02	11.68	11.28	12.04	11.99	12.23
PA0371	gi|15595568| hypothetical protein	0.427	0.031	11.21	11.13	11.14	11.82	11.38	11.56
PA5376	gi|15600569| CbcV	0.426	0.043	11.36	11.43	11.26	12.05	11.68	11.6
PA5081	gi|15600274| hypothetical protein	0.426	0.014	9.15	9.41	9.34	9.74	9.79	9.66
PA4718	gi|15599912| hypothetical protein	0.426	0.257	4.04	4.6	5.04	4.99	4.64	5.32
PA5017	gi|15600210| DipA	0.425	0.053	9.46	9.19	9.11	9.92	9.52	9.6
PA5454	gi|15600647| oxidoreductase Rmd	0.424	0.192	10.15	9.77	10.25	9.98	10.79	10.68
PA1402	gi|15596599| hypothetical protein	0.424	0.022	9.66	9.86	9.95	10.15	10.38	10.22
PA3540	gi|15598736| GDP-mannose 6-dehydrogenase AlgD	0.424	0.195	6.91	6.84	6.77	7.85	6.96	6.98
PA0768	gi|15595965| signal peptidase I	0.423	0.1	11.56	11.69	11.58	12.43	11.94	11.73
PA0473	gi|15595670| probable glutathione S-transferase	0.423	0.022	10.98	11.18	11.03	11.65	11.47	11.34
PA4924	gi|15600117| conserved hypothetical protein	0.422	0.012	9.93	9.97	9.84	10.2	10.39	10.41
PA1089	gi|15596286| conserved hypothetical protein	0.421	0.125	9.74	9.31	9.69	9.63	10.27	10.1
PA1755	gi|15596952| hypothetical protein	0.421	0.091	9.11	9.7	9.59	9.99	9.71	9.97
PA0338	gi|15595535| hypothetical protein	0.421	0.375	7.42	6.91	8.05	7.26	8.15	8.25
PA0658	gi|15595855| probable short-chain dehydrogenase	0.419	0.141	10.1	9.65	9.96	9.9	10.56	10.5
PA2952	gi|15598148| electron transfer flavoprotein beta-subunit	0.417	0.018	14.63	14.53	14.55	14.82	15.12	15.02
PA1817	gi|15597014| hypothetical protein	0.417	0.036	9.17	9.58	9.46	9.9	9.7	9.86
PA1940	gi|15597136| hypothetical protein	0.417	0.116	5.02	4.72	4.89	5.68	5.22	4.98
PA1530	gi|15596727| hypothetical protein	0.416	0.133	7.08	7.41	7.16	8.06	7.49	7.35
PA1728	gi|15596925| hypothetical protein	0.414	0.181	8.91	9.42	9.19	9.88	9.12	9.75
PA0454	gi|15595651| conserved hypothetical protein	0.414	0.059	7.76	7.92	7.66	8.45	8.18	7.95
PA5008	gi|15600201| WapP	0.413	0.068	7.7	7.81	7.54	8.4	7.93	7.96
PA3031	gi|15598227| hypothetical protein	0.412	0.044	10.53	10.41	10.29	11.06	10.75	10.65
PA3023	gi|15598219| conserved hypothetical protein	0.412	0.043	9.87	9.96	10.03	10.53	10.1	10.46
PA0410	gi|15595607| twitching motility protein PilI	0.411	0.022	10.43	10.14	10.22	10.65	10.78	10.59
PA2969	gi|15598165| fatty acid biosynthesis protein PlsX	0.411	0.016	9.67	9.68	9.61	10.13	10.16	9.9
PA3953	gi|15599148| conserved hypothetical protein	0.411	0.112	8.14	7.96	8.36	8.21	8.81	8.69
PA5154	gi|15600347| probable permease of ABC transporter	0.411	0.039	7.23	6.79	7.13	7.43	7.46	7.5
PA5545	gi|15600738| conserved hypothetical protein	0.41	0.01	10.03	10.11	9.94	10.49	10.44	10.38
PA0919	gi|15596116| alanyl-phosphatidylglycerol hydrolase	0.41	0.105	9.55	9.8	9.66	10.46	9.99	9.8
PA4370	gi|15599566| Insulin-cleaving metalloproteinase outer membrane protein precursor	0.409	0.081	13.16	13.31	13.17	13.96	13.56	13.35
PA4446	gi|15599642| AlgW protein	0.409	0.093	10.66	10.84	10.82	11.51	11.18	10.85
PA1091	gi|15596288| flagellar glycosyl transferase, FgtA	0.408	0.006	12.86	12.86	12.81	13.25	13.25	13.26
PA0102	gi|15595300| probable carbonic anhydrase	0.408	0.012	12.1	12.21	12.25	12.5	12.62	12.67
PA5074	gi|15600267| probable ATP-binding component of ABC transporter	0.408	0.07	8.84	9.14	8.85	9.63	9.23	9.2
PA3306	gi|15598502| hypothetical protein	0.407	0.504	6.62	7.71	6.46	8.18	6.75	7.08
PA2652	gi|15597848| methyl-accepting chemotaxis protein	0.406	0.049	9.64	9.29	9.71	9.87	10.09	9.9
PA2239	gi|15597435| PslI	0.406	0.135	7.81	7.7	7.43	8.37	8.11	7.68
PA3307	gi|15598503| hypothetical protein	0.406	0.021	7.1	7.06	6.86	7.43	7.3	7.5
PA3699	gi|15598895| probable transcriptional regulator	0.405	0.021	10.05	10.36	10.17	10.67	10.56	10.56
PA1135	gi|15596332| conserved hypothetical protein	0.404	0.013	11.57	11.68	11.62	12.09	11.9	12.09
PA3104	gi|15598300| secretion protein XcpP	0.404	0.026	8.49	8.57	8.69	9.15	8.83	8.98
PA5257	gi|15600450| hypothetical protein	0.402	0.088	11.26	11.22	11.18	11.99	11.51	11.37
PA4808	gi|15600002| L-seryl-tRNA(ser) selenium transferase	0.401	0.009	11.96	12.07	11.93	12.44	12.33	12.39
PA4535	gi|15599731| hypothetical protein	0.4	0.063	8.96	9.47	9.37	9.74	9.58	9.67
PA3693	gi|15598889| conserved hypothetical protein	0.399	0.006	10.41	10.42	10.39	10.78	10.84	10.79
PA0226	gi|15595423| probable CoA transferase, subunit A	0.399	0.048	5.91	5.64	5.55	6.17	6.2	5.92
PA2963	gi|15598159| conserved hypothetical protein	0.398	0.119	6.86	6.48	6.84	7.47	6.99	6.91
PA4347	gi|15599543| hypothetical protein	0.398	0.386	3.69	3.9	3.4	3.83	3.49	4.87
PA0337	gi|15595534| phosphoenolpyruvate-protein phosphotransferase PtsP	0.397	0.016	12.98	13.16	13.23	13.56	13.49	13.52
PA4872	gi|15600065| hypothetical protein	0.396	0.015	12.39	12.32	12.46	12.66	12.85	12.85
PA0479	gi|15595676| probable transcriptional regulator	0.396	0.072	7.88	8.31	8.16	8.7	8.32	8.51
PA1400	gi|15596597| probable pyruvate carboxylase	0.396	0.206	6.18	6.31	5.96	6.44	6.16	7.05
PA2047	gi|15597243| probable transcriptional regulator	0.395	0.054	9.08	8.95	9.08	9.59	9.15	9.55
PA2642	gi|15597838| NADH dehydrogenase I chain G	0.394	0.036	13.44	13.39	13.5	14.04	13.84	13.63
PA4503	gi|15599699| dipeptide ABC transporter permease DppB	0.394	0.062	7.52	7.41	7.68	8.06	8.08	7.66
PA4961	gi|15600154| hypothetical protein	0.393	0.057	10.88	10.81	10.81	11.52	11.13	11.03
PA4942	gi|15600135| protease subunit HflK	0.392	0.062	12.93	12.87	13.02	13.6	13.3	13.09
PA1433	gi|15596630| conserved hypothetical protein	0.392	0.312	7.23	6.42	7.26	6.89	7.55	7.65
PA5199	gi|15600392| AmgS	0.391	0.124	9.24	9.03	8.97	9.84	9.4	9.16
PA0363	gi|15595560| phosphopantetheine adenylyltransferase	0.39	0.016	12.5	12.53	12.68	12.86	13.02	13
PA2753	gi|15597949| hypothetical protein	0.39	0.565	8.63	7.1	7.96	7.33	8.88	8.64
PA4793	gi|15599987| hypothetical protein	0.389	0.092	9.29	9.41	9.32	10.08	9.59	9.51
PA2953	gi|15598149| electron transfer flavoprotein-ubiquinone oxidoreductase	0.388	0.065	13.85	13.7	13.73	14.36	14.21	13.86
PA0414	gi|15595611| probable methylesterase	0.388	0.021	10.59	10.37	10.4	10.74	10.94	10.84
PA1296	gi|15596493| probable 2-hydroxyacid dehydrogenase	0.388	0.013	9.61	9.54	9.57	10.08	9.9	9.9
PA0951	gi|15596148| probable ribonuclease	0.387	0.095	5.46	5.26	5.4	6.04	5.8	5.44
PA4434	gi|15599630| probable oxidoreductase	0.385	0.019	11.89	11.97	12.09	12.39	12.26	12.45
PA2448	gi|15597644| hypothetical protein	0.385	0.021	10.56	10.43	10.41	10.72	10.87	10.97
PA3602	gi|15598798| conserved hypothetical protein	0.385	0.05	9.89	9.94	9.92	10.56	10.26	10.09
PA4506	gi|15599702| dipeptide ABC transporter ATP-binding protein DppF	0.385	0.079	9.54	9.51	9.44	10.15	9.92	9.58
PA0601	gi|15595798| two-component response regulator, AgtR	0.384	0.009	10.85	10.83	10.96	11.24	11.26	11.29
PA2184	gi|15597380| conserved hypothetical protein	0.383	0.048	8.89	8.73	8.56	9.26	8.94	9.13
PA4851	gi|15600044| hypothetical protein	0.382	0.035	10.07	10.23	10.23	10.75	10.51	10.41
PA3095	gi|15598291| general secretion pathway protein M	0.38	0.009	7.07	7.11	7.1	7.53	7.42	7.47
PA0304	gi|15595501| polyamine transport protein PotI	0.379	0.288	7.1	7.03	6.57	7.79	7.26	6.79
PA2951	gi|15598147| electron transfer flavoprotein alpha-subunit	0.378	0.04	15.77	15.59	15.72	15.87	16.23	16.12
PA5455	gi|15600648| putative glycosyltransferase	0.378	0.036	9.42	9.25	9.31	9.88	9.69	9.53
PA1287	gi|15596484| probable glutathione peroxidase	0.377	0.032	11.72	11.76	11.74	12	12.03	12.33
PA4626	gi|15599822| glycerate dehydrogenase	0.377	0.079	11.51	11.32	11.6	11.57	11.98	12.01
PA5272	gi|15600465| adenylate cyclase	0.377	0.008	10.38	10.38	10.43	10.81	10.75	10.75
PA2786	gi|15597982| hypothetical protein	0.377	0.274	3.96	4.72	4.9	5.16	4.72	4.83
PA5221	gi|15600414| probable FAD-dependent monooxygenase	0.376	0.12	9.67	10.03	9.63	10.45	10.1	9.91
PA2527	gi|15597723| MuxB	0.376	0.021	7.94	7.97	7.83	8.43	8.23	8.21
PA4798	gi|15599992| hypothetical protein	0.375	0.019	9.91	9.97	9.92	10.33	10.18	10.43
PA1090	gi|15596287| hypothetical protein	0.375	0.022	9.33	9.25	9.36	9.58	9.65	9.84
PA5559	gi|15600752| atp synthase C chain	0.374	0.085	10.59	10.4	10.44	11.16	10.76	10.63
PA3388	gi|15598584| conserved hypothetical protein	0.374	0.471	3.83	5.32	4.78	5.44	5.01	4.6
PA5063	gi|15600256| ubiquinone biosynthesis methyltransferase UbiE	0.371	0.018	12.46	12.35	12.49	12.8	12.91	12.71
PA2012	gi|15597208| methylcrotonyl-CoA carboxylase, alpha-subunit (biotin-containing)	0.371	0.013	11.86	11.88	11.74	12.19	12.25	12.14
PA3708	gi|15598903| probable chemotaxis transducer	0.368	0.172	10.91	11.04	10.75	11.7	11.1	11
PA3301	gi|15598497| hypothetical protein	0.368	0.032	8.69	8.93	8.86	9.34	9.13	9.12
PA0732	gi|15595929| hypothetical protein	0.367	0.028	10.71	10.83	10.62	11.1	10.96	11.2
PA2999	gi|15598195| Na+-translocating NADH:ubiquinone oxidoreductase subunit Nrq1	0.367	0.08	9.74	9.77	9.98	10.43	10.22	9.94
PA4233	gi|15599429| probable major facilitator superfamily (MFS) transporter	0.367	0.06	8.47	8.26	8.41	8.97	8.74	8.54
PA3076	gi|15598272| hypothetical protein	0.365	0.05	9.93	9.83	10.08	10.14	10.3	10.49
PA4957	gi|15600150| phosphatidylserine decarboxylase	0.365	0.053	9.72	9.74	9.79	10.36	10.06	9.93
PA4367	gi|15599563| BifA	0.364	0.112	8.21	8.24	8.37	8.99	8.53	8.4
PA4706	gi|15599900| PhuV	0.363	0.281	7.67	6.96	6.98	7.28	7.97	7.46
PA5045	gi|15600238| penicillin-binding protein 1A	0.361	0.045	11.47	11.42	11.46	11.98	11.86	11.59
PA0364	gi|15595561| probable oxidoreductase	0.361	0.103	5.28	5.46	5.54	5.48	6.03	5.84
PA1829	gi|15597026| hypothetical protein	0.36	0.04	11.77	11.79	11.98	12.03	12.29	12.3
PA5357	gi|15600550| hypothetical protein	0.36	0.027	10.9	10.82	10.89	11.06	11.32	11.3
PA1397	gi|15596594| probable two-component response regulator	0.36	0.077	9.2	9.46	9.44	9.98	9.65	9.56
PA3336	gi|15598532| probable major facilitator superfamily (MFS) transporter	0.36	0.228	7.29	6.64	7.43	7.29	7.46	7.69
PA3256	gi|15598452| probable oxidoreductase	0.359	0.012	11.44	11.5	11.53	11.86	11.8	11.9
PA3067	gi|15598263| probable transcriptional regulator	0.359	0.015	9.18	9.26	9.27	9.51	9.66	9.62
PA1371	gi|15596568| hypothetical protein	0.358	0.069	9.97	10.04	10	10.14	10.62	10.33
PA5065	gi|15600258| ubiquinone biosynthetic protein UbiB	0.358	0.035	9.82	9.75	9.95	10.28	10.27	10.03
PA0969	gi|15596166| TolQ protein	0.358	0.056	9.41	9.4	9.44	10.02	9.73	9.58
PA3498	gi|15598694| probable oxidoreductase	0.358	0.046	7.72	7.69	7.67	8.24	7.84	8.06
PA0825	gi|15596022| hypothetical protein	0.358	0.137	7.39	6.91	7.5	7.67	7.45	7.75
PA3014	gi|15598210| fatty-acid oxidation complex alpha-subunit	0.357	0.034	14.43	14.52	14.51	14.96	14.66	14.91
PA5208	gi|15600401| conserved hypothetical protein	0.356	0.062	12.11	11.78	11.68	12.14	12.25	12.25
PA2787	gi|15597983| carboxypeptidase G2 precursor	0.356	0.458	3.83	2.72	3.35	3.03	4.12	3.83
PA3131	gi|15598327| probable aldolase	0.355	0.019	11.2	11.3	11.16	11.68	11.52	11.52
PA3015	gi|15598211| hypothetical protein	0.355	0.024	10.09	10.16	10.02	10.35	10.57	10.4
PA3096	gi|15598292| general secretion pathway protein L	0.355	0.272	9.16	9.46	9.06	10.12	9.37	9.26
PA3677	gi|15598873| MexJ	0.355	0.159	4.51	4.67	4.3	4.7	5.22	4.62
PA3941	gi|15599136| hypothetical protein	0.354	0.065	9.04	9.04	9.25	9.23	9.57	9.59
PA2618	gi|15597814| hypothetical protein	0.354	0.1	7.41	7.44	7.25	7.93	7.41	7.81
PA5300	gi|15600493| cytochrome c5	0.353	0.053	13.34	13.21	12.93	13.55	13.5	13.49
PA2796	gi|15597992| transaldolase	0.353	0.032	12.76	12.53	12.58	12.86	13.01	13.06
PA0537	gi|15595734| conserved hypothetical protein	0.353	0.394	11.58	11.55	11.06	12.46	11.41	11.38
PA5362	gi|15600555| conserved hypothetical protein	0.353	0.207	10.29	10.51	10.53	11.26	10.63	10.49
PA2447	gi|15597643| probable transcriptional regulator	0.353	0.253	7.03	6.48	7.05	6.79	7.45	7.37
PA4776	gi|15599970| PmrA: two-component regulator system response regulator PmrA	0.352	0.056	10.68	10.67	10.81	10.85	11.13	11.24
PA0946	gi|15596143| hypothetical protein	0.352	0.013	10.14	10.1	10.07	10.47	10.5	10.39
PA5262	gi|15600455| FimS	0.352	0.385	7.08	5.94	6.05	6.65	6.95	6.53
PA1088	gi|15596285| hypothetical protein	0.351	0.025	9.7	9.73	9.7	10.18	9.91	10.09
PA4345	gi|15599541| hypothetical protein	0.35	0.115	10.68	10.74	10.61	11.05	10.71	11.31
PA4456	gi|15599652| probable ATP-binding component of ABC transporter	0.35	0.035	10.58	10.67	10.85	11.12	11.09	10.95
PA0483	gi|15595680| probable acetyltransferase	0.349	0.096	7.4	7.53	7.79	7.69	8.06	8.01
PA0662	gi|15595859| N-acetyl-gamma-glutamyl-phosphate reductase	0.348	0.132	11.96	11.6	12	12.08	12.03	12.48
PA2794	gi|15597990| pseudaminidase	0.347	0.109	9.06	9.42	9.13	9.8	9.34	9.52
PA2731	gi|15597927| Uncharacterized protein	0.344	0.101	11.12	11.43	11.2	11.86	11.42	11.5
PA3583	gi|15598779| glycerol-3-phosphate regulon repressor	0.344	0.076	10.74	10.83	11.02	11.01	11.41	11.21
PA4958	gi|15600151| hypothetical protein	0.344	0.073	10.68	10.85	10.87	11.38	10.95	11.1
PA2190	gi|15597386| conserved hypothetical protein	0.342	0.071	9.88	9.78	9.6	10.15	9.89	10.25
PA0127	gi|15595325| hypothetical protein	0.342	0.241	7.6	7.49	7.38	8.33	7.64	7.51
PA5057	gi|15600250| poly(3-hydroxyalkanoic acid) depolymerase	0.342	0.058	6.09	6.16	6.46	6.66	6.49	6.59
PA3013	gi|15598209| fatty-acid oxidation complex beta-subunit	0.341	0.035	13.31	13.53	13.53	13.85	13.69	13.87
PA4807	gi|15600001| selenocysteine-specific elongation factor	0.341	0.022	10.23	10.36	10.43	10.63	10.71	10.7
PA4661	gi|15599856| Lipid A 3-O-deacylase	0.341	0.086	10.09	10.28	10.24	10.66	10.7	10.27
PA5271	gi|15600464| hypothetical protein	0.341	0.312	4.94	5.37	5.34	6.12	5.29	5.27
PA4914	gi|15600107| transcriptional regulator, AmaR	0.34	0.097	9.11	9.55	9.46	9.87	9.59	9.69
PA2015	gi|15597211| putative isovaleryl-CoA dehydrogenase	0.339	0.025	11.73	11.73	11.81	12.05	12.23	12.01
PA4876	gi|15600069| osmotically inducible lipoprotein OsmE	0.339	0.137	10.45	9.94	10	10.65	10.29	10.47
PA4856	gi|15600049| RetS (Regulator of Exopolysaccharide and Type III Secretion)	0.339	0.12	9.49	9.14	9.49	9.85	9.83	9.45
PA4486	gi|15599682| conserved hypothetical protein	0.338	0.044	11.23	11	10.9	11.39	11.43	11.32
PA0182	gi|15595380| probable short-chain dehydrogenase	0.338	0.132	11.2	11.09	11.32	11.2	11.67	11.75
PA3860	gi|15599055| probable AMP-binding enzyme	0.338	0.026	9.93	9.92	10.04	10.19	10.41	10.29
PA5014	gi|15600207| glutamate-ammonia-ligase adenylyltransferase	0.336	0.018	12.53	12.6	12.66	12.87	12.99	12.95
PA1378	gi|15596575| hypothetical protein	0.336	0.316	7.1	6.7	6.18	7.16	6.67	7.15
PA2659	gi|15597855| hypothetical protein	0.335	0.056	11.69	11.54	11.36	11.81	11.78	12
PA0507	gi|15595704| probable acyl-CoA dehydrogenase	0.334	0.024	12.19	12.32	12.16	12.64	12.51	12.51
PA2147	gi|15597343| catalase HPII	0.334	0.084	6.63	6.33	6.76	6.88	6.81	7.03
PA5037	gi|15600230| hypothetical protein	0.333	0.044	11.54	11.36	11.7	11.84	11.86	11.89
PA0503	gi|15595700| probable biotin synthesis protein BioC	0.333	0.043	8.73	8.8	8.86	9.3	8.98	9.1
PA3491	gi|15598687| probable ferredoxin	0.333	0.17	5.67	5.35	5.75	5.91	6.22	5.63
PA0333	gi|15595530| hypothetical protein	0.332	0.032	7.62	7.5	7.66	8.04	7.82	7.91
PA5123	gi|15600316| hypothetical protein	0.331	0.043	10.08	10.12	9.99	10.39	10.24	10.55
PA2891	gi|15598087| geranyl-CoA carboxylase, alpha-subunit (biotin-containing)	0.33	0.017	11.32	11.24	11.27	11.56	11.68	11.59
PA2071	gi|15597267| elongation factor G	0.328	0.064	12.94	12.96	12.95	13.42	13.04	13.37
PA0274	gi|15595471| hypothetical protein	0.328	0.079	7.95	8.39	8.14	8.41	8.51	8.55
PA3687	gi|15598883| phosphoenolpyruvate carboxylase	0.327	0.018	12.5	12.64	12.55	12.88	12.89	12.9
PA4452	gi|15599648| conserved hypothetical protein	0.327	0.106	7.67	7.81	7.62	8.3	7.96	7.81
PA1011	gi|15596208| hypothetical protein	0.326	0.045	12.57	12.65	12.58	13.06	12.99	12.74
PA5072	gi|15600265| probable chemotaxis transducer	0.326	0.184	10.16	10.44	10.26	11	10.47	10.37
PA3934	gi|15599129| conserved hypothetical protein	0.325	0.249	8.36	8.26	8.18	9.03	8.57	8.17
PA3236	gi|15598432| BetX	0.325	0.356	6.7	7.38	7.21	6.91	7.69	7.68
PA3123	gi|15598319| conserved hypothetical protein	0.324	0.031	10.05	9.89	9.83	10.19	10.25	10.31
PA4499	gi|15599695| Pseudomonas dipeptide regulator, PdsR	0.324	0.16	8.92	9.14	9.04	9.72	9.21	9.15
PA2982	gi|15598178| conserved hypothetical protein	0.324	0.046	8.34	8.39	8.5	8.88	8.75	8.57
PA5185	gi|15600378| conserved hypothetical protein	0.323	0.401	5.17	5.72	4.79	5.15	5.99	5.52
PA4603	gi|15599799| hypothetical protein	0.322	0.108	8.89	8.84	8.44	8.97	9.02	9.16
PA0957	gi|15596154| hypothetical protein	0.322	0.147	5.59	6.14	6.06	6.29	6.34	6.12
PA0302	gi|15595499| polyamine transport protein PotG	0.321	0.22	11.47	11.66	11.52	12.3	11.77	11.54
PA4902	gi|15600095| probable transcriptional regulator	0.321	0.132	9.14	8.94	9.24	9.13	9.57	9.57
PA2993	gi|15598189| conserved hypothetical protein	0.321	0.225	8.88	8.81	8.77	9.55	9.12	8.75
PA3242	gi|15598438| temperature-regulated acyltransferase HtrB1	0.321	0.255	8.15	8.09	7.85	8.82	8.2	8.04
PA2997	gi|15598193| Na+-translocating NADH:ubiquinone oxidoreductase subunit Nrq3	0.32	0.14	11.12	11.09	10.97	11.66	11.41	11.07
PA3973	gi|15599168| probable transcriptional regulator	0.32	0.016	8.87	8.8	8.84	9.11	9.18	9.19
PA3080	gi|15598276| hypothetical protein	0.32	0.019	8.35	8.24	8.32	8.57	8.66	8.64
PA2206	gi|15597402| LysR-type transcriptional regulator	0.32	0.424	8.04	7.9	8.23	7.64	8.76	8.73
PA1513	gi|15596710| hypothetical protein	0.319	0.12	6.14	5.67	5.9	6.33	6.3	6.04
PA1642	gi|15596839| selenophosphate synthetase	0.317	0.041	12.45	12.49	12.63	12.73	12.96	12.83
PA0663	gi|15595860| hypothetical protein	0.317	0.2	9.56	9.47	9.45	10.21	9.71	9.5
PA1061	gi|15596258| conserved hypothetical protein	0.315	0.044	11.85	11.77	11.82	12.21	11.95	12.22
PA4941	gi|15600134| protease subunit HflC	0.315	0.278	11.69	11.91	11.71	12.59	11.91	11.76
PA2821	gi|15598017| probable glutathione S-transferase	0.315	0.034	11.11	11.33	11.31	11.54	11.61	11.54
PA4891	gi|15600084| urease accessory protein UreE	0.315	0.09	7	6.96	6.74	7.43	7.07	7.14
PA0854	gi|15596051| fumarate hydratase	0.314	0.1	13.43	13.24	13.09	13.62	13.36	13.71
PA5243	gi|15600436| delta-aminolevulinic acid dehydratase	0.314	0.054	13.03	13.04	12.82	13.34	13.36	13.13
PA0953	gi|15596150| probable thioredoxin	0.314	0.147	8.99	9.35	9.21	9.79	9.39	9.32
PA4751	gi|15599945| cell division protein FtsH	0.313	0.322	13.04	13.32	13.04	13.98	13.28	13.07
PA0415	gi|15595612| probable chemotaxis protein	0.313	0.032	9.79	9.94	9.8	10.25	10.16	10.07
PA2242	gi|15597438| hypothetical protein	0.313	0.223	6	6.61	6.73	6.82	6.76	6.7
PA3070	gi|15598266| conserved hypothetical protein	0.312	0.251	11.28	11.57	11.27	12.13	11.44	11.48
PA0841	gi|15596038| hypothetical protein	0.312	0.073	8.62	8.69	8.71	8.87	9.22	8.87
PA1766	gi|15596963| hypothetical protein	0.31	0.086	11.11	11.19	11.26	11.73	11.42	11.33
PA1136	gi|15596333| probable transcriptional regulator	0.31	0.1	7.64	7.82	7.76	8.22	7.79	8.14
PA0593	gi|15595790| pyridoxal phosphate biosynthetic protein PdxA	0.309	0.021	10.92	10.94	10.86	11.24	11.26	11.15
PA0504	gi|15595701| dethiobiotin synthase	0.307	0.237	9.94	9.67	10.24	9.94	10.44	10.4
PA3647	gi|15598843| probable outer membrane protein precursor	0.306	0.048	12.53	12.33	12.34	12.58	12.78	12.77
PA0266	gi|15595463| delta-aminovalerate aminotransferase	0.305	0.037	13.69	13.72	13.84	13.94	14.08	14.14
PA2709	gi|15597905| cysteine synthase A	0.305	0.018	13.15	13.12	13.17	13.42	13.47	13.47
PA2956	gi|15598152| conserved hypothetical protein	0.305	0.05	10.86	11.04	11.01	11.27	11.4	11.15
PA3971	gi|15599166| hypothetical protein	0.305	0.55	5.6	4.77	5.23	4.66	5.9	5.96
PA5504	gi|15600697| D-methionine ABC transporter membrane protein	0.305	0.321	5.34	5.38	5.13	6.13	5.39	5.25
PA1202	gi|15596399| probable hydrolase	0.304	0.707	8.1	6.6	7.52	6.48	8.6	8.04
PA4354	gi|15599550| conserved hypothetical protein	0.304	0.239	6.14	5.95	6.42	6.11	6.71	6.59
PA1159	gi|15596356| probable cold-shock protein	0.303	0.131	12.54	12.7	12.3	12.6	12.91	12.94
PA3757	gi|15598952| Transcriptional regulator of N-Acetylglucosamine catabolism operon	0.303	0.028	10.1	10.23	10.23	10.54	10.42	10.5
PA0406	gi|15595603| TonB3	0.302	0.067	9.78	9.51	9.64	10.01	10.03	9.79
PA4075	gi|15599270| hypothetical protein	0.302	0.045	9.62	9.39	9.63	9.89	9.8	9.86
PA0295	gi|15595492| probable periplasmic polyamine binding protein	0.3	0.379	11.93	11.22	10.93	11.42	11.81	11.74
PA0412	gi|15595609| methyltransferase PilK	0.3	0.147	10.09	10	9.89	9.99	10.52	10.36
PA3074	gi|15598270| hypothetical protein	0.3	0.168	9.74	9.7	9.32	10.12	9.8	9.73
PA5457	gi|15600650| methyltransferase	0.298	0.045	8.94	9.04	9.14	9.37	9.41	9.23
PA4437	gi|15599633| hypothetical protein	0.297	0.043	8.68	8.89	8.77	9.1	8.99	9.14
PA1853	gi|15597050| probable transcriptional regulator	0.296	0.104	9.27	9.33	9.47	9.41	9.8	9.75
PA0361	gi|15595558| probable gamma-glutamyltranspeptidase precursor	0.295	0.027	10.83	10.92	10.79	11.13	11.19	11.1
PA4899	gi|15600092| probable aldehyde dehydrogenase	0.294	0.039	10.92	11.07	11.15	11.35	11.37	11.31
PA1554	gi|15596751| Cytochrome c oxidase, cbb3-type, CcoN subunit	0.293	0.153	10.54	10.71	10.6	11.1	11.04	10.59
PA3196	gi|15598392| hypothetical protein	0.293	0.494	8.8	8.43	9.65	8.88	9.41	9.47
PA4611	gi|15599807| hypothetical protein	0.292	0.261	13.14	12.68	12.39	12.9	13.01	13.17
PA0853	gi|15596050| probable oxidoreductase	0.292	0.115	11.72	11.46	11.62	11.95	11.66	12.06
PA4983	gi|15600176| probable two-component response regulator	0.291	0.241	8.16	7.78	8.05	7.95	8.32	8.6
PA3649	gi|15598845| MucP	0.289	0.679	8.76	9.37	8.73	10.49	8.74	8.5
PA2830	gi|15598026| heat shock protein HtpX	0.288	0.115	8.37	8.17	8.28	8.75	8.61	8.33
PA0034	gi|15595232| probable two-component response regulator	0.288	0.135	7.06	6.85	6.85	7.05	7.09	7.47
PA0265	gi|15595462| glutaric semialdehyde dehydrogenase	0.287	0.04	14.01	14.17	14.12	14.42	14.3	14.45
PA2798	gi|15597994| probable two-component response regulator	0.287	0.038	12.41	12.53	12.57	12.86	12.8	12.71
PA5094	gi|15600287| probable ATP-binding component of ABC transporter	0.287	0.17	9.25	9.59	9.82	9.93	9.77	9.83
PA5092	gi|15600285| imidazolone-5-propionate hydrolase HutI	0.286	0.035	11.16	11.15	11.02	11.35	11.37	11.46
PA4725	gi|15599919| two-component sensor CbrA	0.286	0.214	8.82	8.84	8.79	9.46	9.07	8.78
PA3211	gi|15598407| probable permease of ABC transporter	0.286	0.508	5.55	6.11	5.34	6.63	5.58	5.64
PA0374	gi|15595571| cell division protein FtsE	0.285	0.216	10.28	10.38	10.3	10.96	10.57	10.29
PA1310	gi|15596507| 2-aminoethylphosphonate:pyruvate aminotransferase	0.284	0.114	10.1	10.5	10.41	10.74	10.54	10.59
PA1372	gi|15596569| hypothetical protein	0.283	0.036	12.37	12.46	12.44	12.8	12.63	12.69
PA4332	gi|15599528| SadC	0.283	0.414	3.59	2.72	3.25	3.79	3.53	3.08
PA5138	gi|15600331| hypothetical protein	0.282	0.121	12.91	12.7	12.8	12.84	13.2	13.23
PA5367	gi|15600560| membrane protein component of ABC phosphate transporter	0.282	0.458	12.6	12.96	12.76	13.72	12.58	12.86
PA0871	gi|15596068| pterin-4-alpha-carbinolamine dehydratase	0.281	0.22	10.72	10.54	10.94	10.72	11.06	11.26
PA2609	gi|15597805| hypothetical protein	0.281	0.163	10.46	10.36	10.75	10.6	10.82	11
PA2846	gi|15598042| probable transcriptional regulator	0.281	0.125	8.91	8.77	8.82	9.3	8.85	9.19
PA3024	gi|15598220| probable carbohydrate kinase	0.281	0.205	8.62	8.2	8.05	8.57	8.43	8.71
PA0617	gi|15595814| probable bacteriophage protein	0.281	0.337	5.78	5.95	6.1	6.7	5.84	6.14
PA4523	gi|15599719| hypothetical protein	0.28	0.109	10.33	10.28	10.24	10.72	10.31	10.64
PA3511	gi|15598707| probable short-chain dehydrogenase	0.279	0.354	2.64	2.72	2.45	2.4	2.93	3.32
PA5484	gi|15600677| KinB	0.277	0.14	8.81	8.86	8.86	9.34	8.85	9.18
PA3759	gi|15598954| probable aminotransferase	0.276	0.045	11.12	11.08	11.14	11.43	11.27	11.48
PA0285	gi|15595482| conserved hypothetical protein	0.276	0.364	8.58	8.57	8.33	9.2	8.27	8.84
PA2227	gi|15597423| AraC-type transcriptional regulator VqsM	0.276	0.183	8.21	7.77	7.69	8.21	8.05	8.25
PA3347	gi|15598543| hypothetical protein	0.275	0.109	10.69	10.67	10.67	10.82	10.83	11.2
PA4459	gi|15599655| Lipopolysaccharide export system protein LptC	0.275	0.198	10.3	10.31	10.21	10.87	10.49	10.27
PA2433	gi|15597629| hypothetical protein	0.275	0.414	10.19	9.63	9.34	10.01	9.66	10.32
PA3203	gi|15598399| hypothetical protein	0.275	0.367	6.6	6.66	6.51	7.38	6.41	6.81
PA4955	gi|15600148| hypothetical protein	0.274	0.069	10.75	10.59	10.67	10.8	10.95	11.08
PA2118	gi|15597314| O6-methylguanine-DNA methyltransferase	0.274	0.058	10.42	10.64	10.62	10.81	10.78	10.91
PA5365	gi|15600558| phosphate uptake regulatory protein PhoU	0.273	0.4	12.95	13.39	13.48	13.89	13.05	13.69
PA1047	gi|15596244| probable esterase	0.273	0.047	11.7	11.78	11.89	11.99	12.13	12.06
PA0297	gi|15595494| probable glutamine amidotransferase	0.272	0.036	8.8	8.74	8.71	8.98	9.1	8.98
PA3703	gi|15598898| probable methylesterase	0.271	0.062	9.85	9.8	9.98	10.27	10.06	10.11
PA4620	gi|15599816| hypothetical protein	0.271	0.288	6.28	6.29	6.01	6.83	6.1	6.46
PA2235	gi|15597431| PslE	0.27	0.225	11.94	12.01	12.12	12.62	12.27	11.99
PA3804	gi|15598999| hypothetical protein	0.27	0.369	10.55	10.91	10.6	11.44	10.86	10.57
PA3257	gi|15598453| AlgO	0.269	0.057	14.13	14.09	14.23	14.32	14.39	14.54
PA1672	gi|15596869| hypothetical protein	0.269	0.056	7.31	7.38	7.24	7.52	7.7	7.51
PA2586	gi|15597782| response regulator GacA	0.268	0.096	11.24	11.51	11.58	11.77	11.67	11.69
PA3760	gi|15598955| N-Acetyl-D-Glucosamine phosphotransferase system transporter	0.266	0.117	9.47	9.65	9.66	10.07	9.77	9.74
PA2073	gi|15597269| probable transporter (membrane subunit)	0.266	0.363	4.08	4.94	4.68	4.87	4.96	4.67
PA1337	gi|15596534| glutaminase-asparaginase	0.265	0.424	13.03	13.16	12.52	13.62	13.11	12.78
PA0902	gi|15596099| hypothetical protein	0.265	0.215	12.6	12.44	12.7	12.52	13.01	13
PA5456	gi|15600649| putative glycosyltransferase	0.265	0.28	9.86	10.05	9.96	10.6	10.2	9.87
PA4188	gi|15599383| conserved hypothetical protein	0.265	0.265	8.39	8.43	8.08	8.24	8.84	8.61
PA3801	gi|15598996| conserved hypothetical protein	0.264	0.266	11.54	11.6	11.53	12.2	11.76	11.5
PA0510	gi|15595707| NirE	0.264	0.751	11.39	10.07	9.43	9.67	11.52	10.49
PA5068	gi|15600261| translocation protein TatA	0.264	0.111	11.12	11.16	11.26	11.66	11.3	11.37
PA4689	gi|15599884| hypothetical protein	0.264	0.081	10.69	10.74	10.76	11.14	11.02	10.83
PA2958	gi|15598154| hypothetical protein	0.264	0.114	10.39	10.7	10.52	10.94	10.69	10.76
PA0319	gi|15595516| hypothetical protein	0.263	0.101	9.64	9.64	9.7	9.96	10.09	9.72
PA0681	gi|15595878| HxcT	0.263	0.658	7.58	8.15	8.09	9.12	7.27	8.22
PA0791	gi|15595988| probable transcriptional regulator	0.263	0.13	7.05	6.92	6.62	7.07	7.18	7.13
PA0426	gi|15595623| Resistance-Nodulation-Cell Division (RND) multidrug efflux transporter MexB	0.262	0.308	11.68	11.98	11.94	12.55	11.95	11.89
PA2516	gi|15597712| toluate 1,2-dioxygenase electron transfer component	0.262	0.444	3.69	3.86	4.5	3.87	4.53	4.43
PA2964	gi|15598160| 4-amino-4-deoxychorismate lyase	0.261	0.09	10.71	10.84	10.67	11.16	10.87	10.99
PA5007	gi|15600200| WapG	0.261	0.286	6.93	6.89	7.05	7.63	7.1	6.92
PA2681	gi|15597877| probable transcriptional regulator	0.259	0.128	9.12	9.39	9.22	9.31	9.63	9.57
PA4700	gi|15599894| penicillin-binding protein 1B	0.259	0.23	8.84	9.07	9.24	9.55	9.31	9.06
PA5313	gi|15600506| Transaminase	0.258	0.208	11.49	11.84	11.92	12.15	11.79	12.09
PA1946	gi|15597142| binding protein component precursor of ABC ribose transporter	0.258	0.244	10.98	10.71	10.98	10.85	11.16	11.43
PA3368	gi|15598564| probable acetyltransferase	0.258	0.612	8.27	8.48	8.53	9.12	7.73	9.2
PA3262	gi|15598458| probable peptidyl-prolyl cis-trans isomerase, FkbP-type	0.257	0.232	13.24	13.3	13.12	13.81	13.39	13.23
PA1726	gi|15596923| periplasmic beta-glucosidase	0.257	0.092	11.3	11.55	11.57	11.82	11.71	11.67
PA5439	gi|15600632| probable glucose-6-phosphate dehydrogenase	0.257	0.099	10.9	11.19	11.12	11.37	11.22	11.39
PA0390	gi|15595587| homoserine O-acetyltransferase	0.257	0.189	10.36	10.49	10.35	10.91	10.67	10.38
PA2267	gi|15597463| probable transcriptional regulator	0.257	0.071	9.11	9.27	9.26	9.35	9.51	9.55
PA3171	gi|15598367| 3-demethylubiquinone-9 3-methyltransferase	0.256	0.084	12.23	12.19	12.12	12.51	12.54	12.27
PA0372	gi|15595569| probable zinc protease	0.256	0.075	11.87	11.96	11.85	12.28	12.15	12.01
PA3401	gi|15598597| hypothetical protein	0.256	0.376	5.67	5.84	5.23	6.07	5.99	5.44
PA4880	gi|15600073| probable bacterioferritin	0.255	0.274	11.75	11.48	11.45	12.01	11.46	11.98
PA4577	gi|15599773| hypothetical protein	0.255	0.515	11.17	10.32	10.37	10.38	11.15	11.1
PA2918	gi|15598114| probable short-chain dehydrogenase	0.255	0.179	10.85	11.31	11.23	11.45	11.29	11.42
PA4794	gi|15599988| hypothetical protein	0.255	0.244	8.87	9.17	9.28	9.08	9.49	9.52
PA1832	gi|15597029| probable protease	0.254	0.226	10.76	10.88	10.9	11.43	11	10.87
PA5106	gi|15600299| conserved hypothetical protein	0.254	0.134	7.34	7.03	7.27	7.31	7.59	7.5
PA5459	gi|15600652| putative methyltransferase	0.253	0.263	11.27	11.75	11.45	12.01	11.62	11.58
PA2276	gi|15597472| probable transcriptional regulator	0.253	0.118	7.81	8.09	7.78	8.06	8.11	8.26
PA1036	gi|15596233| hypothetical protein	0.251	0.056	10.66	10.5	10.53	10.75	10.81	10.89
PA4222	gi|15599418| probable ATP-binding component of ABC transporter	0.251	0.517	7.31	6.72	7.78	7.13	7.82	7.6
PA4959	gi|15600152| FimX	0.25	0.037	12.96	12.89	12.88	13.18	13.16	13.15
PA1748	gi|15596945| probable enoyl-CoA hydratase/isomerase	0.25	0.106	11.83	11.59	11.77	11.84	12.02	12.09
PA0527	gi|15595724| transcriptional regulator Dnr	0.25	0.214	11.21	11	10.65	11.13	11.24	11.23
PA0250	gi|15595447| conserved hypothetical protein	0.249	0.381	10.93	10.74	11.19	10.75	11.44	11.42
PA3546	gi|15598742| alginate biosynthesis protein AlgX	0.249	0.739	6.74	4.84	5.78	5.13	6.48	6.49
PA1822	gi|15597019| hypothetical protein	0.248	0.048	11.98	11.89	11.95	12.19	12.26	12.12
PA1777	gi|15596974| Major porin and structural outer membrane porin OprF precursor	0.247	0.28	14.49	14.6	14.4	15.12	14.62	14.49
PA4505	gi|15599701| dipeptide ABC transporter ATP-binding protein DppD	0.247	0.159	9.15	8.85	9.22	9.42	9.18	9.37
PA2489	gi|15597685| probable transcriptional regulator	0.247	0.19	6.53	6.31	6.35	6.84	6.71	6.38
PA5368	gi|15600561| membrane protein component of ABC phosphate transporter	0.245	0.521	12.05	12.2	12.08	13.06	11.9	12.1
PA2591	gi|15597787| VqsR	0.245	0.134	8.91	8.95	8.92	9.28	8.94	9.3
PA2707	gi|15597903| hypothetical protein	0.244	0.071	13.08	13.09	13.24	13.29	13.42	13.44
PA1307	gi|15596504| conserved hypothetical protein	0.244	0.323	9.38	10.01	9.73	10.2	9.78	9.87
PA0603	gi|15595800| AgtA	0.244	0.204	8.61	8.77	8.6	9.16	8.88	8.66
PA3662	gi|15598858| hypothetical protein	0.242	0.121	8.94	9.04	8.82	9.35	9.08	9.1
PA0892	gi|15596089| arginine/ornithine transport protein AotP	0.241	0.196	11.33	11.41	11.27	11.85	11.51	11.37
PA0705	gi|15595902| alpha-1,6-rhamnosyltransferase MigA	0.241	0.12	10.77	10.61	10.93	10.91	11.07	11.06
PA4498	gi|15599694| metallo-dipeptidase aeruginosa, MdpA	0.241	0.065	10.24	10.21	10.35	10.42	10.55	10.55
PA1773	gi|15596970| CmaX protein	0.241	0.377	8.68	9	8.97	9.55	9.04	8.78
PA0378	gi|15595575| probable transglycosylase	0.241	0.489	8.51	7.68	8.57	8.25	8.78	8.45
PA3128	gi|15598324| probable short-chain dehydrogenase	0.24	0.101	11.43	11.48	11.33	11.76	11.5	11.71
PA1707	gi|15596904| regulatory protein PcrH	0.24	0.473	8.48	7.76	8.14	7.91	8.62	8.58
PA5135	gi|15600328| conserved hypothetical protein	0.24	0.363	7.38	7.64	7.4	8.08	7.76	7.31
PA5196	gi|15600389| hypothetical protein	0.24	0.811	7.02	9.27	7.23	9.35	7.22	7.67
PA3475	gi|15598671| cyclohexadienyl dehydratase precursor	0.239	0.067	11.56	11.47	11.62	11.73	11.75	11.88
PA3828	gi|15599023| Lipopolysaccharide export system permease protein LptF	0.239	0.266	10.88	10.92	10.9	11.47	11.11	10.84
PA4717	gi|15599911| conserved hypothetical protein	0.239	0.648	9.69	10.41	9.92	11.11	9.62	10.02
PA2888	gi|15598084| geranyl-CoA carboxylase, beta-subunit	0.238	0.069	10.58	10.48	10.65	10.78	10.89	10.76
PA3755	gi|15598950| conserved hypothetical protein	0.238	0.182	8.77	8.81	8.77	8.79	9.27	9.01
PA4539	gi|15599735| hypothetical protein	0.237	0.279	8.23	7.73	8.27	8.17	8.39	8.39
PA0564	gi|15595761| probable transcriptional regulator	0.236	0.106	9.87	10.02	9.86	10.31	10.07	10.08
PA3455	gi|15598651| conserved hypothetical protein	0.235	0.046	12.74	12.77	12.81	12.98	13.04	13
PA2683	gi|15597879| probable serine/threonine dehydratase, degradative	0.235	0.093	11.43	11.46	11.56	11.58	11.82	11.75
PA2804	gi|15598000| hypothetical protein	0.235	0.246	11.31	11.67	11.65	11.8	11.56	11.98
PA2535	gi|15597731| probable oxidoreductase	0.235	0.062	10.44	10.53	10.57	10.82	10.68	10.74
PA4769	gi|15599963| probable transcriptional regulator	0.234	0.086	9.98	10.07	10.18	10.37	10.35	10.21
PA1994	gi|15597190| hypothetical protein	0.234	0.065	9.56	9.62	9.71	9.8	9.91	9.89
PA3795	gi|15598990| probable oxidoreductase	0.233	0.251	11.62	11.9	11.68	12.24	11.73	11.92
PA5292	gi|15600485| phosphorylcholine phosphatase	0.233	0.228	10.05	10.11	10.1	10	10.49	10.46
PA4546	gi|15599742| two-component sensor PilS	0.233	0.555	6.38	6.7	6.39	7.39	6.61	6.17
PA5366	gi|15600559| ATP-binding component of ABC phosphate transporter	0.232	0.47	12.94	13.31	13.23	13.87	12.91	13.4
PA0225	gi|15595422| probable transcriptional regulator	0.232	0.118	11.03	11.26	11.31	11.38	11.4	11.52
PA3079	gi|15598275| hypothetical protein	0.232	0.174	10.5	10.21	10.2	10.66	10.58	10.37
PA2738	gi|15597934| integration host factor, alpha subunit	0.232	0.1	10.42	10.31	10.45	10.51	10.6	10.76
PA0970	gi|15596167| TolR protein	0.232	0.277	9.97	10.17	10.21	10.66	10.27	10.1
PA3173	gi|15598369| probable short-chain dehydrogenase	0.232	0.093	9.64	9.73	9.66	10.04	9.89	9.79
PA3204	gi|15598400| probable two-component response regulator	0.231	0.092	9.67	9.82	9.85	9.97	10.12	9.95
PA1005	gi|15596202| conserved hypothetical protein	0.229	0.136	12.19	12.08	12.23	12.22	12.42	12.54
PA1122	gi|15596319| putative peptide deformylase	0.229	0.056	9.68	9.59	9.55	9.85	9.81	9.85
PA0999	gi|15596196| 3-oxoacyl-[acyl-carrier-protein] synthase III	0.229	0.312	9.54	9.31	9.32	9.9	9.27	9.68
PA5047	gi|15600240| hypothetical protein	0.229	0.721	8.22	6.56	7.92	7.14	8.18	8.07
PA4556	gi|15599752| type 4 fimbrial biogenesis protein PilE	0.229	0.12	7.86	7.87	7.87	8.13	7.91	8.24
cRAP058	Creatine kinase M-type OS=Homo sapiens GN=CKM PE=1 SV=2	0.228	0.278	7.81	7.71	8.03	8.34	7.81	8.09
PA3086	gi|15598282| hypothetical protein	0.228	0.196	7.09	7.05	7.21	7.46	7.48	7.09
PA2954	gi|15598150| hypothetical protein	0.227	0.101	10.4	10.36	10.36	10.51	10.76	10.53
PA3402	gi|15598598| hypothetical protein	0.227	0.49	9.19	9.54	9.23	10.1	9.41	9.14
PA1451	gi|15596648| conserved hypothetical protein	0.226	0.367	6.09	5.7	6.28	6.52	6.02	6.21
PA3612	gi|15598808| conserved hypothetical protein	0.225	0.28	9.59	9.54	9.92	9.65	9.97	10.09
PA3277	gi|15598473| probable short-chain dehydrogenase	0.225	0.059	9.5	9.54	9.5	9.78	9.67	9.77
PA2694	gi|15597890| Trx2	0.225	0.147	9.37	9.59	9.58	9.72	9.6	9.89
PA3043	gi|15598239| conserved hypothetical protein	0.223	0.115	11.08	11.22	11.26	11.54	11.3	11.4
PA4155	gi|15599350| hypothetical protein	0.223	0.15	7.9	8.18	8.14	8.39	8.17	8.33
PA1563	gi|15596760| conserved hypothetical protein	0.222	0.08	9.91	10.1	9.96	10.24	10.2	10.19
PA2737	gi|15597933| conserved hypothetical protein	0.222	0.63	8.03	7.25	8.59	7.79	8.36	8.38
PA3027	gi|15598223| probable transcriptional regulator	0.221	0.153	10.71	10.83	11.03	10.99	11.19	11.05
PA2716	gi|15597912| probable FMN oxidoreductase	0.221	0.377	8.7	8.69	8.69	9.22	8.47	9.04
PA2939	gi|15598135| probable aminopeptidase	0.221	0.515	6.69	7.22	6.51	7.42	6.62	7.04
PA0222	gi|15595419| hypothetical protein	0.221	0.263	6.15	6.29	6.27	6.77	6.26	6.35
PA5145	gi|15600338| hypothetical protein	0.22	0.381	9.53	9.25	9.61	9.28	9.88	9.88
PA1884	gi|15597081| probable transcriptional regulator	0.22	0.209	7.81	7.66	8.03	7.89	8.18	8.08
PA3437	gi|15598633| dihydromonapterin reductase, FolM	0.218	0.221	10.64	10.6	10.8	10.65	11.07	10.96
PA1311	gi|15596508| 2-phosphonoacetaldehyde hydrolase	0.218	0.135	8.72	8.79	8.97	8.95	9.15	9.03
PA3513	gi|15598709| hypothetical protein	0.218	0.338	6.82	6.62	6.96	6.73	7	7.33
PA2852	gi|15598048| EarP	0.217	0.12	10.05	9.94	9.94	10.12	10.11	10.35
PA1252	gi|15596449| DpkA	0.217	0.133	10.04	10.14	10.09	10.46	10.15	10.31
PA4656	gi|15599851| conserved hypothetical protein	0.217	0.25	9.42	9.28	9.78	9.77	9.62	9.75
cRAP041	Keratin, type I cytoskeletal 9 OS=Homo sapiens GN=KRT9 PE=1 SV=3	0.217	0.823	8.59	10.64	10.46	9.26	9.66	11.42
PA5369	gi|15600562| phosphate ABC transporter, periplasmic phosphate-binding protein, PstS	0.216	0.543	15.21	15.24	15	15.59	14.73	15.78
PA1807	gi|15597004| NppD	0.216	0.181	10.27	10.33	10.29	10.71	10.53	10.3
PA2169	gi|15597365| hypothetical protein	0.216	0.455	9.83	9.83	9.53	10.24	9.46	10.15
PA0055	gi|15595253| hypothetical protein	0.215	0.112	12.45	12.5	12.41	12.62	12.57	12.82
PA0269	gi|15595466| conserved hypothetical protein	0.215	0.083	11	10.98	10.93	11.28	11.1	11.18
PA1417	gi|15596614| probable decarboxylase	0.214	0.256	9.22	9.46	9.48	9.36	9.81	9.63
PA0233	gi|15595430| probable transcriptional regulator	0.214	0.232	8.54	8.86	8.46	8.95	8.7	8.84
PA5558	gi|15600751| ATP synthase B chain	0.213	0.455	13.01	13.19	12.99	13.74	13.21	12.87
PA1818	gi|15597015| lysine decarboxylase	0.213	0.14	12.34	12.22	12.31	12.33	12.61	12.57
PA5361	gi|15600554| two-component sensor PhoR	0.213	0.456	11.36	11.52	11.46	12.18	11.37	11.43
PA4681	gi|15599876| hypothetical protein	0.213	0.351	7.4	6.81	7.23	7.16	7.51	7.41
PA4592	gi|15599788| probable outer membrane protein precursor	0.213	0.682	4.69	4.21	3.55	4.95	3.7	4.43
PA0954	gi|15596151| probable acylphosphatase	0.211	0.068	10.42	10.45	10.4	10.61	10.6	10.69
PA3506	gi|15598702| probable decarboxylase	0.211	0.15	8.15	8.25	7.92	8.34	8.31	8.31
PA4927	gi|15600120| conserved hypothetical protein	0.211	0.587	5.21	5.32	5.44	5.84	4.82	5.94
PA4381	gi|15599577| two-component response regulator ColR	0.21	0.088	10.55	10.41	10.39	10.64	10.7	10.65
PA1640	gi|15596837| conserved hypothetical protein	0.209	0.126	10.51	10.73	10.75	10.87	10.93	10.81
PA5011	gi|15600204| heptosyltransferase I	0.208	0.448	10.46	10.13	10.62	10.2	10.77	10.85
PA3927	gi|15599122| probable transcriptional regulator	0.208	0.399	5.28	5.65	5.62	5.36	5.83	5.98
PA3753	gi|15598948| conserved hypothetical protein	0.207	0.158	11.83	11.83	11.81	12.22	11.9	11.97
PA4829	gi|15600022| dihydrolipoamide dehydrogenase 3	0.207	0.154	11.09	11.14	11.16	11.42	11.15	11.44
PA2986	gi|15598182| lipoprotein localization protein LolC	0.207	0.369	8.69	8.76	8.64	9.27	8.88	8.57
PA1731	gi|15596928| conserved hypothetical protein	0.207	0.159	6.16	6.14	5.96	6.15	6.31	6.42
PA3622	gi|15598818| sigma factor RpoS	0.206	0.346	11.82	11.97	11.8	12.4	11.77	12.04
PA4292	gi|15599488| probable phosphate transporter	0.206	0.351	9.14	9.35	9.19	9.75	9.44	9.12
PA1995	gi|15597191| hypothetical protein	0.206	0.235	8.1	7.87	8.12	8.03	8.41	8.27
PA1504	gi|15596701| probable transcriptional regulator	0.205	0.341	11.75	12.02	11.85	12.41	11.87	11.95
PA1462	gi|15596659| probable plasmid partitioning protein	0.205	0.369	11.3	10.85	11.32	11.1	11.51	11.47
PA2668	gi|15597864| hypothetical protein	0.205	0.411	8.4	9.06	8.4	8.78	8.76	8.93
PA1455	gi|15596652| sigma factor FliA	0.203	0.134	11.39	11.44	11.29	11.71	11.47	11.56
PA3077	gi|15598273| CprR	0.203	0.131	9.52	9.56	9.74	9.88	9.73	9.82
PA5283	gi|15600476| probable transcriptional regulator	0.203	0.128	9.42	9.4	9.41	9.54	9.53	9.77
PA4716	gi|15599910| hypothetical protein	0.203	0.105	9.4	9.43	9.59	9.64	9.69	9.69
PA3469	gi|15598665| conserved hypothetical protein	0.202	0.33	11.23	10.86	11.16	11.01	11.42	11.43
PA1033	gi|15596230| probable glutathione S-transferase	0.202	0.457	10.2	10.29	10.38	10.01	10.72	10.76
PA0756	gi|15595953| probable two-component response regulator	0.201	0.398	10.08	9.97	10.3	9.94	10.51	10.5
PA2176	gi|15597372| hypothetical protein	0.201	0.451	7.84	7.78	7.6	8.21	7.48	8.14
PA2732	gi|15597928| hypothetical protein	0.2	0.092	13.8	13.93	13.95	14.1	14.09	14.09
PA4735	gi|15599929| hypothetical protein	0.2	0.409	12.6	12.66	12.43	13.17	12.58	12.53
PA3130	gi|15598326| hypothetical protein	0.2	0.138	10.08	10.31	10.29	10.4	10.5	10.37
PA3030	gi|15598226| molybdopterin-guanine dinucleotide biosynthesis protein MobA	0.2	0.187	9.7	9.49	9.66	9.65	9.93	9.88
PA1754	gi|15596951| transcriptional regulator CysB	0.199	0.123	12.6	12.67	12.72	12.92	12.74	12.94
PA2127	gi|15597323| cupA gene regulator A, CgrA	0.199	0.637	7.35	6.97	6.11	6.73	7.24	7.07
PA3571	gi|15598767| transcriptional regulator MmsR	0.197	0.111	7.71	7.56	7.74	7.91	7.83	7.87
PA1244	gi|15596441| hypothetical protein	0.196	0.456	11.12	11.09	11.39	11.02	11.78	11.39
PA5091	gi|15600284| N-formylglutamate amidohydrolase	0.196	0.208	10.9	11.13	11.04	11.08	11.19	11.39
PA2987	gi|15598183| lipoprotein localization protein LolD	0.196	0.435	9.84	10.14	9.98	10.6	10.04	9.92
PA4291	gi|15599487| hypothetical protein	0.196	0.679	7.29	8.2	7.35	8.46	7.34	7.64
PA1561	gi|15596758| aerotaxis receptor Aer	0.195	0.481	10.26	9.44	9.72	9.89	10.15	9.96
PA0961	gi|15596158| probable cold-shock protein	0.194	0.328	9.43	9.44	9.43	9.96	9.48	9.44
PA3287	gi|15598483| conserved hypothetical protein	0.193	0.301	8.37	8.52	8.32	8.4	8.51	8.87
PA4977	gi|15600170| 2-ketoarginine decarboxylase, AruI	0.193	0.121	7.95	8	7.94	8.17	8.05	8.25
PA1444	gi|15596641| flagellar motor switch protein FliN	0.192	0.135	10.54	10.49	10.58	10.68	10.65	10.86
PA3833	gi|15599028| hypothetical protein	0.191	0.28	9.07	9.32	9.09	9.55	9.14	9.36
PA0923	gi|15596120| DNA Polymerase IV, DinB	0.191	0.135	8.66	8.89	8.82	9.03	8.97	8.94
PA1522	gi|15596719| hypothetical protein	0.191	0.511	5.39	5.24	5.04	5.81	4.96	5.47
PA1021	gi|15596218| probable enoyl-CoA hydratase/isomerase	0.19	0.141	7.84	7.76	8.01	8.08	8.04	8.04
PA0821	gi|15596018| hypothetical protein	0.189	0.109	10.07	10.16	10.07	10.22	10.36	10.27
PA2536	gi|15597732| probable phosphatidate cytidylyltransferase	0.189	0.345	8.57	8.71	9.01	9.16	8.88	8.81
PA3836	gi|15599031| hypothetical protein	0.188	0.295	12.86	12.93	12.53	13.11	12.88	12.89
PA2172	gi|15597368| hypothetical protein	0.187	0.754	3.59	4.54	4.76	4.95	4.87	3.62
PA0766	gi|15595963| serine protease MucD precursor	0.186	0.25	13.91	13.72	13.95	13.88	14.03	14.23
PA0997	gi|15596194| PqsB	0.186	0.5	9.16	8.87	8.64	8.76	9.02	9.45
PA5333	gi|15600526| conserved hypothetical protein	0.186	0.501	8.26	8	8.04	8.72	8.24	7.9
PA3138	gi|15598334| excinuclease ABC subunit B	0.185	0.103	12.9	12.91	13	13.09	13.12	13.16
PA3334	gi|15598530| probable acyl carrier protein	0.185	0.543	9.08	9.11	9.01	8.95	8.99	9.81
PA5224	gi|15600417| aminopeptidase P	0.183	0.103	13.24	13.15	13.23	13.35	13.4	13.42
PA3690	gi|15598886| probable metal-transporting P-type ATPase	0.183	0.332	10.59	10.71	10.75	11.14	10.83	10.63
PA3346	gi|15598542| two-component response regulator	0.183	0.329	8.85	8.32	8.62	8.73	8.8	8.81
PA4217	gi|15599413| flavin-containing monooxygenase	0.182	0.724	10.9	10.84	10.91	11.65	10.11	11.44
PA3820	gi|15599015| secretion protein SecF	0.181	0.399	11.42	11.31	11.25	11.84	11.45	11.22
PA0773	gi|15595970| pyridoxal phosphate biosynthetic protein PdxJ	0.18	0.199	12.86	12.79	12.66	13.04	12.81	13
PA1828	gi|15597025| probable short-chain dehydrogenase	0.18	0.12	12.5	12.47	12.57	12.62	12.74	12.72
PA0275	gi|15595472| probable transcriptional regulator	0.179	0.443	9.73	9.29	9.68	9.44	9.9	9.9
PA0163	gi|15595361| probable transcriptional regulator	0.179	0.187	8.31	8.37	8.13	8.51	8.36	8.48
PA4163	gi|15599358| hypothetical protein	0.178	0.25	12.99	13.21	13.38	13.36	13.37	13.38
PA3707	gi|15598902| hypothetical protein	0.178	0.359	7.23	7.59	7.42	7.82	7.58	7.38
PA1523	gi|15596720| xanthine dehydrogenase	0.178	0.244	7.06	7.19	7.01	7.45	7.12	7.24
PA5179	gi|15600372| probable transcriptional regulator	0.177	0.118	10.62	10.73	10.64	10.88	10.79	10.85
PA3920	gi|15599115| probable metal transporting P-type ATPase	0.177	0.483	9.94	9.49	9.37	10.07	9.64	9.61
PA0778	gi|15595975| inhibitor of cysteine peptidase	0.177	0.301	9.38	9.11	9.35	9.41	9.65	9.3
PA5261	gi|15600454| alginate biosynthesis regulatory protein AlgR	0.176	0.275	12.75	12.71	12.68	13	12.65	13.03
PA4465	gi|15599661| conserved hypothetical protein	0.176	0.111	12.19	12.18	12.14	12.4	12.34	12.3
PA2915	gi|15598111| hypothetical protein	0.176	0.177	10.24	10.44	10.46	10.62	10.53	10.52
PA0764	gi|15595961| negative regulator for alginate biosynthesis MucB	0.175	0.196	11.53	11.52	11.75	11.86	11.74	11.73
PA4336	gi|15599532| conserved hypothetical protein	0.175	0.129	11.04	10.92	11.02	11.18	11.11	11.21
PA5279	gi|15600472| conserved hypothetical protein	0.175	0.692	10.6	11.22	10.72	11.75	10.62	10.68
PA3594	gi|15598790| probable transcriptional regulator	0.175	0.537	6.48	7.26	7.19	7.31	7.08	7.07
PA0496	gi|15595693| conserved hypothetical protein	0.174	0.308	9.1	9.01	9.39	9.21	9.36	9.46
PA4397	gi|15599593| ketopantoate reductase	0.174	0.245	8.37	8.57	8.59	8.55	8.84	8.67
PA3698	gi|15598894| hypothetical protein	0.174	0.657	8.18	7.96	8.01	7.53	8.41	8.73
PA2316	gi|15597512| probable transcriptional regulator	0.174	0.295	7.29	7.55	7.45	7.8	7.44	7.58
PA0683	gi|15595880| HxcY	0.173	0.73	10.11	10.57	10.4	11.2	9.67	10.72
PA5415	gi|15600608| serine hydroxymethyltransferase	0.173	0.186	8.67	8.79	8.88	9.03	8.97	8.86
PA3636	gi|15598832| 2-dehydro-3-deoxyphosphooctonate aldolase	0.172	0.205	13.25	13.3	13.42	13.49	13.38	13.62
PA4547	gi|15599743| two-component response regulator PilR	0.172	0.112	12.21	12.29	12.29	12.44	12.43	12.43
PA1655	gi|15596852| probable glutathione S-transferase	0.172	0.393	10.78	11.15	11.36	11.29	11.2	11.31
PA1905	gi|15599411| probable pyridoxamine 5'-phosphate oxidase	0.172	0.725	10.04	10.29	9.98	10.67	9.38	10.78
PA1142	gi|15596339| probable transcriptional regulator	0.172	0.112	9.62	9.65	9.63	9.75	9.83	9.83
PA0389	gi|15595586| hypothetical protein	0.172	0.437	9.42	9.55	9.46	9.94	9.71	9.29
PA2641	gi|15597837| NADH dehydrogenase I chain F	0.171	0.185	12.83	12.73	12.84	13.04	13.03	12.84
PA3477	gi|15598673| transcriptional regulator RhlR	0.171	0.432	11.04	11.2	10.87	11.51	10.93	11.18
PA3827	gi|15599022| Lipopolysaccharide export system permease protein LptG	0.169	0.596	9.24	9.47	9.45	10.09	9.45	9.12
PA0123	gi|15595321| probable transcriptional regulator	0.169	0.291	9.05	8.96	9.29	9.16	9.24	9.4
PA1113	gi|15596310| probable ATP-binding/permease fusion ABC transporter	0.169	0.343	6.61	6.62	6.35	6.92	6.63	6.54
PA1474	gi|15596671| hypothetical protein	0.168	0.24	9.89	9.73	10	10.02	9.94	10.16
PA4526	gi|15599722| type 4 fimbrial biogenesis protein PilB	0.167	0.166	13.01	13.01	13.03	13.27	13.06	13.21
PA4511	gi|15599707| conserved hypothetical protein	0.167	0.545	9.95	10.47	10.03	10.69	10.06	10.2
PA1103	gi|15596300| probable flagellar assembly protein	0.166	0.226	10.84	10.95	10.9	11.22	10.94	11.03
PA4154	gi|15599349| conserved hypothetical protein	0.166	0.712	7.54	7.39	7.33	8.4	7.04	7.32
PA2909	gi|15598105| hypothetical protein	0.166	0.23	7	7	6.85	6.97	7.21	7.16
PA2388	gi|15597584| FpvR	0.165	0.351	8.9	9.1	9.04	9.44	9.05	9.04
PA1031	gi|15596228| conserved hypothetical protein	0.165	0.581	7.56	7.76	7.38	8	7.23	7.97
PA1109	gi|15596306| probable transcriptional regulator	0.165	0.534	7.18	6.5	7.16	6.98	7.07	7.29
PA2604	gi|15597800| conserved hypothetical protein	0.165	0.409	6.55	6.8	6.48	6.89	6.94	6.5
PA4102	gi|15599297| BfmS	0.165	0.612	5.29	5.91	4.97	5.79	5.47	5.42
PA4997	gi|15600190| transport protein MsbA	0.164	0.261	10.6	10.67	10.73	10.95	10.9	10.64
PA1375	gi|15596572| erythronate-4-phosphate dehydrogenase	0.163	0.237	10.59	10.69	10.87	10.86	10.82	10.96
PA5027	gi|15600220| hypothetical protein	0.162	0.505	11.84	11.33	11.18	11.49	11.77	11.58
PA1104	gi|15596301| flagellum-specific ATP synthase FliI	0.162	0.156	11.02	11.06	11.08	11.3	11.14	11.21
PA4969	gi|15600162| Cyclic AMP (cAMP) Phosphodiesterase, CpdA	0.162	0.221	10.23	10.31	10.18	10.54	10.29	10.37
PA4348	gi|15599544| conserved hypothetical protein	0.162	0.55	10.07	9.44	9.27	9.81	9.68	9.78
PA3762	gi|15598957| hypothetical protein	0.161	0.578	11.96	11.62	11.49	12.18	11.42	11.95
PA5487	gi|15600680| hypothetical protein	0.16	0.216	11.59	11.69	11.55	11.88	11.65	11.79
PA4356	gi|15599552| xenobiotic reductase	0.159	0.195	12.61	12.8	12.73	12.94	12.84	12.83
PA3212	gi|15598408| probable ATP-binding component of ABC transporter	0.159	0.216	11.11	11.24	11.26	11.46	11.37	11.25
PA5124	gi|15600317| two-component sensor NtrB	0.159	0.158	10.83	10.75	10.85	10.93	10.93	11.04
PA2973	gi|15598169| probable peptidase	0.159	0.637	10.52	10.61	10.03	11	10.51	10.13
PA2822	gi|15598018| conserved hypothetical protein	0.159	0.336	10.49	10.36	10.61	10.43	10.71	10.78
PA2706	gi|15597902| hypothetical protein	0.159	0.212	7.82	8.07	7.93	8.08	8.07	8.14
PA1734	gi|15596931| hypothetical protein	0.158	0.279	10.34	10.14	10.18	10.22	10.43	10.49
PA3754	gi|15598949| hypothetical protein	0.158	0.309	9.79	9.94	10.06	9.91	10.15	10.19
PA1870	gi|15597067| hypothetical protein	0.158	0.374	8.75	8.8	8.58	8.94	8.62	9.05
PA2711	gi|15597907| probable periplasmic spermidine/putrescine-binding protein	0.156	0.279	11.17	11.09	11.24	11.14	11.39	11.44
PA3561	gi|15598757| 1-phosphofructokinase	0.156	0.167	10.72	10.6	10.7	10.79	10.89	10.81
PA5149	gi|15600342| conserved hypothetical protein	0.156	0.223	10.49	10.7	10.69	10.72	10.82	10.81
PA1201	gi|15596398| probable transcriptional regulator	0.156	0.137	10.12	10.16	10.16	10.3	10.27	10.33
PA2730	gi|15597926| hypothetical protein	0.155	0.163	11.44	11.43	11.44	11.61	11.51	11.66
PA1769	gi|15596966| conserved hypothetical protein	0.155	0.289	11.06	10.96	11.14	11.05	11.37	11.2
PA0599	gi|15595796| hypothetical protein	0.154	0.45	11.22	11.17	11.3	11.04	11.54	11.57
PA5297	gi|15600490| pyruvate dehydrogenase (cytochrome)	0.153	0.687	12.47	12.64	12.53	13.07	12.01	13.02
PA2011	gi|15597207| 3-hydroxy-3-methylglutaryl-CoA lyase	0.153	0.383	11.29	11.05	11.35	11.16	11.52	11.46
PA0998	gi|15596195| PqsC	0.153	0.426	8.48	8.61	8.33	8.77	8.34	8.76
PA0835	gi|15596032| phosphate acetyltransferase	0.15	0.428	13.21	12.88	12.68	13.04	13.14	13.05
PA3821	gi|15599016| secretion protein SecD	0.15	0.49	12.41	12.41	12.42	12.93	12.45	12.3
PA3748	gi|15598943| conserved hypothetical protein	0.15	0.329	9.68	9.67	9.6	9.89	9.93	9.58
PA4304	gi|15599500| RcpA	0.15	0.548	6.68	6.96	6.89	7.24	6.58	7.15
PA1049	gi|15596246| pyridoxine 5'-phosphate oxidase	0.149	0.709	11.95	11.13	11.14	11.06	11.92	11.69
PA4379	gi|15599575| conserved hypothetical protein	0.149	0.607	7.42	6.65	7.27	7.11	7.51	7.17
PA1593	gi|15596790| hypothetical protein	0.147	0.484	9.81	9.66	9.7	9.52	10.1	9.98
PA2215	gi|15597411| l-lyxonate dehydratase LyxD	0.147	0.454	9.01	9.02	9.03	9.36	9.31	8.83
PA5121	gi|15600314| hypothetical protein	0.147	0.31	8.47	8.37	8.55	8.76	8.45	8.62
PA4693	gi|15599887| phosphatidylserine synthase	0.146	0.452	9.54	9.51	9.5	9.97	9.59	9.42
PA2231	gi|15597427| PslA	0.146	0.49	9.49	9.49	9.43	9.93	9.63	9.29
PA1680	gi|15596877| hypothetical protein	0.146	0.367	9.35	9.23	9.43	9.33	9.41	9.7
PA3241	gi|15598437| hypothetical protein	0.146	0.449	8.38	8.53	8.38	8.89	8.43	8.41
PA0560	gi|15595757| conserved hypothetical protein	0.146	0.738	6.27	5	5.66	5.71	6.13	5.52
PA0431	gi|15595628| hypothetical protein	0.145	0.656	10.05	9.77	10.25	9.64	10.41	10.45
PA4393	gi|15599589| AmpG	0.145	0.772	3.88	4.57	4.45	3.61	4.87	4.85
PA3427	gi|15598623| probable short-chain dehydrogenases	0.144	0.708	11.92	12.62	11.97	12.86	11.98	12.1
PA3852	gi|15599047| hypothetical protein	0.144	0.505	11.86	12.1	12.08	12.26	11.82	12.38
PA3225	gi|15598421| probable transcriptional regulator	0.144	0.415	11.7	11.38	11.65	11.51	11.85	11.81
PA3764	gi|15598959| conserved hypothetical protein	0.144	0.324	11.23	11.35	11.25	11.52	11.52	11.22
PA2613	gi|15597809| conserved hypothetical protein	0.143	0.342	11.42	11.55	11.52	11.82	11.46	11.63
PA2640	gi|15597836| NADH dehydrogenase I chain E	0.143	0.498	10.9	10.49	10.91	10.69	11.11	10.93
PA1138	gi|15596335| probable transcriptional regulator	0.143	0.327	9.44	9.19	9.11	9.32	9.4	9.44
PA1467	gi|15596664| hypothetical protein	0.143	0.36	6.76	6.47	6.7	6.89	6.85	6.63
PA3260	gi|15598456| probable transcriptional regulator	0.142	0.214	7.3	7.42	7.32	7.53	7.53	7.41
PA0130	gi|15595328| 3-Oxopropanoate dehydrogenase	0.141	0.206	12.85	12.97	12.84	13.06	13.03	12.99
PA3372	gi|15598568| conserved hypothetical protein	0.141	0.236	9	8.98	9.1	9.14	9.1	9.27
PA5270	gi|15600463| hypothetical protein	0.141	0.603	3.53	3.21	2.87	3.61	3.34	3.08
PA0425	gi|15595622| Resistance-Nodulation-Cell Division (RND) multidrug efflux membrane fusion protein MexA precursor	0.14	0.658	12.36	12.65	12.59	13.23	12.4	12.39
PA0685	gi|15595882| HxcQ	0.14	0.804	9.77	10.14	9.96	10.93	9.13	10.23
PA3387	gi|15598583| beta-ketoacyl reductase	0.139	0.698	5.89	5.04	5.85	5.44	6.07	5.69
PA1801	gi|15596998| ClpP	0.138	0.209	11.6	11.7	11.58	11.81	11.76	11.74
PA4056	gi|15599251| riboflavin-specific deaminase/reductase	0.138	0.321	11.37	11.59	11.48	11.75	11.6	11.5
PA4366	gi|15599562| superoxide dismutase	0.138	0.301	11.2	11.19	11.16	11.49	11.28	11.19
PA0339	gi|15595536| hypothetical protein	0.138	0.24	9.53	9.66	9.74	9.76	9.8	9.78
PA1830	gi|15597027| hypothetical protein	0.137	0.306	14.37	14.28	14.34	14.3	14.51	14.58
PA4204	gi|15599399| periplasmic gluconolactonase, PpgL	0.137	0.214	11.6	11.51	11.57	11.66	11.66	11.77
PA5526	gi|15600719| hypothetical protein	0.137	0.37	8.15	8.11	8.11	8.46	8.07	8.26
PA3829	gi|15599024| hypothetical protein	0.137	0.287	7.97	8.19	7.98	8.17	8.25	8.13
PA1590	gi|15596787| branched chain amino acid transporter	0.137	0.413	6.59	6.43	6.68	6.62	6.92	6.56
PA3170	gi|15598366| conserved hypothetical protein	0.136	0.425	11.99	11.73	12.06	11.88	12.18	12.14
PA2856	gi|15598052| lysophospholipase A	0.134	0.291	10.96	11.08	11.12	11.1	11.16	11.3
PA4463	gi|15599659| conserved hypothetical protein	0.133	0.481	14.01	13.8	13.77	13.71	14.14	14.12
PA3822	gi|15599017| conserved hypothetical protein	0.132	0.529	11.17	10.71	10.91	11.3	11.01	10.88
PA4995	gi|15600188| probable acyl-CoA dehydrogenase	0.132	0.574	6.85	7.47	7.25	7.14	7.34	7.48
PA3295	gi|15598491| probable HIT family protein	0.13	0.405	12.43	12.63	12.84	12.74	12.75	12.81
PA3180	gi|15598376| hypothetical protein	0.13	0.322	10.31	10.38	10.27	10.3	10.48	10.57
PA2396	gi|15597592| pyoverdine synthetase F	0.13	0.583	9.15	9.32	9.04	9.62	8.95	9.34
PA0308	gi|15595505| hypothetical protein	0.13	0.309	7.68	7.82	7.79	8.01	7.78	7.89
PA4079	gi|15599274| probable dehydrogenase	0.129	0.715	11.19	11.89	11.44	12.14	11.45	11.33
PA4844	gi|15600037| CtpL	0.129	0.734	10.67	11.02	10.92	11.66	10.6	10.73
PA0533	gi|15595730| probable transcriptional regulator	0.128	0.266	11.01	11.15	11.07	11.28	11.19	11.15
PA2907	gi|15598103| precorrin-6y-dependent methyltransferase CobL	0.128	0.482	9.71	10.08	9.88	10.23	9.88	9.95
PA0995	gi|15596192| methylated-DNA--protein-cysteine methyltransferase	0.128	0.311	9.67	9.89	9.84	9.97	9.96	9.84
PA1437	gi|15596634| probable two-component response regulator	0.128	0.457	8.39	8.39	8.19	8.23	8.48	8.65
PA2620	gi|15597816| ATP-binding protease component ClpA	0.127	0.386	13.89	14.1	14.06	14.31	14.01	14.12
PA3050	gi|15598246| dihydroorotate dehydrogenase	0.126	0.574	11.53	11.47	11.39	11.94	11.55	11.28
PA4987	gi|15600180| probable transcriptional regulator	0.126	0.634	9.79	9.27	9.68	9.35	9.85	9.91
PA1292	gi|15596489| probable 3-mercaptopyruvate sulfurtransferase	0.125	0.366	12.13	12.01	12.11	12.03	12.3	12.3
PA5304	gi|15600497| D-amino acid dehydrogenase, small subunit	0.125	0.757	10.42	10.55	10.38	11.18	9.9	10.65
PA2980	gi|15598176| conserved hypothetical protein	0.124	0.294	11.52	11.45	11.42	11.48	11.68	11.6
PA3584	gi|15598780| glycerol-3-phosphate dehydrogenase	0.123	0.887	8.68	9.32	8.87	10.21	7.53	9.5
PA2575	gi|15597771| hypothetical protein	0.122	0.265	13.23	13.23	13.22	13.26	13.42	13.36
PA5253	gi|15600446| alginate regulatory protein AlgP	0.122	0.356	12.31	12.3	12.05	12.31	12.33	12.39
PA1234	gi|15596431| hypothetical protein	0.122	0.322	11.55	11.54	11.54	11.57	11.81	11.63
PA2940	gi|15598136| probable acyl-CoA thiolase	0.122	0.282	11.33	11.29	11.41	11.41	11.43	11.55
PA5302	gi|15600495| catabolic alanine racemase	0.122	0.603	9.53	9.66	9.82	9.96	9.41	10
PA2197	gi|15597393| conserved hypothetical protein	0.121	0.407	11.6	11.85	11.92	11.94	11.83	11.96
PA5107	gi|15600300| outer membrane lipoprotein Blc	0.121	0.591	8.07	8.18	7.96	8.41	7.82	8.35
PA0467	gi|15595664| conserved hypothetical protein	0.12	0.425	10.34	10.58	10.7	10.66	10.58	10.74
PA3029	gi|15598225| molybdopterin biosynthetic protein B2	0.119	0.771	12.69	11.81	12.39	11.86	12.67	12.72
PA0375	gi|15595572| cell division protein FtsX	0.119	0.506	10.5	10.53	10.51	10.91	10.57	10.41
PA4183	gi|15599378| hypothetical protein	0.119	0.381	7.4	7.49	7.38	7.37	7.61	7.65
PA0877	gi|15596074| probable transcriptional regulator	0.119	0.381	7.06	7.17	6.88	7.08	7.19	7.2
PA4278	gi|15599474| hypothetical protein	0.118	0.606	10.05	9.72	10.31	9.95	10.17	10.32
PA0851	gi|15596048| hypothetical protein	0.117	0.482	10.68	10.84	11.07	10.9	10.94	11.11
PA5098	gi|15600291| histidine ammonia-lyase	0.117	0.443	8.47	8.52	8.65	8.83	8.68	8.48
PA1361	gi|15596558| NorM	0.117	0.634	6.07	6.07	6.17	6.6	6.2	5.86
PA0508	gi|15595705| probable acyl-CoA dehydrogenase	0.116	0.548	13.04	13.44	13.36	13.57	13.2	13.42
PA1339	gi|15596536| AatP	0.113	0.403	12.42	12.2	12.23	12.5	12.4	12.3
PA0449	gi|15595646| hypothetical protein	0.112	0.439	11.48	11.25	11.58	11.49	11.54	11.61
PA4004	gi|15599199| conserved hypothetical protein	0.112	0.584	9.65	9.44	9.58	9.38	9.68	9.95
PA4236	gi|15599432| catalase	0.111	0.591	13.98	13.6	13.49	13.88	13.62	13.91
PA2983	gi|15598179| probable tolQ-type transport protein	0.111	0.556	11.3	11.12	11.34	11.6	11.38	11.11
PA3197	gi|15598393| hypothetical protein	0.111	0.274	11.24	11.29	11.29	11.36	11.38	11.41
PA1065	gi|15596262| conserved hypothetical protein	0.111	0.357	9.38	9.27	9.22	9.48	9.31	9.41
PA3413	gi|15598609| conserved hypothetical protein	0.11	0.529	12	11.83	11.68	11.74	12.08	12.02
PA3896	gi|15599091| probable 2-hydroxyacid dehydrogenase	0.11	0.313	11.63	11.65	11.75	11.84	11.77	11.75
PA5414	gi|15600607| hypothetical protein	0.11	0.532	10.61	10.53	10.65	10.96	10.68	10.48
PA3198	gi|15598394| conserved hypothetical protein	0.11	0.359	10.4	10.57	10.49	10.63	10.5	10.66
PA5157	gi|15600350| probable transcriptional regulator	0.11	0.322	7.23	7.19	7.09	7.33	7.26	7.24
PA1052	gi|15596249| conserved hypothetical protein	0.11	0.674	6.78	6.57	6.04	6.71	6.48	6.52
PA2431	gi|15597627| hypothetical protein	0.109	0.655	8.15	8.24	8.15	8.7	8.16	8.01
PA4495	gi|15599691| hypothetical protein	0.108	0.598	12.72	12.28	12.29	12.34	12.66	12.6
PA0133	gi|15595331| BauR	0.108	0.399	9.5	9.36	9.5	9.51	9.69	9.49
PA5465	gi|15600658| hypothetical protein	0.108	0.735	8.47	8.13	8.57	7.98	8.74	8.77
PA3580	gi|15598776| conserved hypothetical protein	0.107	0.303	11.34	11.44	11.34	11.49	11.46	11.5
PA4631	gi|15599827| hypothetical protein	0.107	0.437	9.81	9.89	10.03	10.14	9.9	10.01
PA4124	gi|15599319| homoprotocatechuate 2,3-dioxygenase	0.107	0.543	6.31	6.65	6.61	6.76	6.68	6.45
PA5312	gi|15600505| Aldehyde dehydrogenase	0.106	0.389	13.56	13.5	13.55	13.53	13.78	13.62
PA2800	gi|15597996| VacJ	0.105	0.589	10.28	10.2	10.41	10.59	10.51	10.11
PA4531	gi|15599727| hypothetical protein	0.105	0.808	5.63	4.88	5.39	4.73	5.8	5.69
PA3068	gi|15598264| NAD-dependent glutamate dehydrogenase	0.104	0.721	14.4	14.44	14.37	14.94	14.04	14.54
PA2453	gi|15597649| hypothetical protein	0.104	0.458	10.89	10.65	10.77	10.74	10.99	10.9
PA1379	gi|15596576| probable short-chain dehydrogenase	0.104	0.456	7.97	8.03	7.96	7.9	8.19	8.18
PA3199	gi|15598395| conserved hypothetical protein	0.103	0.487	10.73	10.79	10.93	10.74	10.98	11.04
PA4639	gi|15599835| hypothetical protein	0.102	0.448	12.5	12.4	12.49	12.68	12.62	12.4
PA2632	gi|15597828| hypothetical protein	0.102	0.562	8.27	8.1	8.24	8.05	8.39	8.48
PA3243	gi|15598439| cell division inhibitor MinC	0.101	0.33	12.37	12.38	12.3	12.5	12.42	12.43
PA2216	gi|15597412| 2-keto-3-deoxy-D-arabinonate dehydratase	0.101	0.589	7.8	7.47	7.6	7.71	7.95	7.53
PA3276	gi|15598472| hypothetical protein	0.1	0.487	7.4	7.48	7.53	7.57	7.74	7.4
PA3611	gi|15598807| hypothetical protein	0.099	0.692	12.31	11.87	12.16	11.86	12.33	12.45
PA1422	gi|15596619| GbuR	0.099	0.344	7.53	7.47	7.5	7.67	7.56	7.58
PA4509	gi|15599705| hypothetical protein	0.098	0.61	5.12	5.4	5.38	5.33	5.65	5.21
PA2805	gi|15598001| hypothetical protein	0.097	0.708	11.3	10.89	10.86	10.76	11.33	11.25
PA3779	gi|15598974| hypothetical protein	0.097	0.657	11.07	10.96	11.21	10.84	11.38	11.32
PA1686	gi|15596883| DNA-3-methyladenine glycosidase II	0.096	0.392	10.46	10.56	10.6	10.61	10.59	10.7
PA0991	gi|15596188| Histidine phosphotransfer protein HptA	0.096	0.557	10.42	10.51	10.67	10.42	10.68	10.78
PA3599	gi|15598795| probable transcriptional regulator	0.096	0.505	9.46	9.72	9.71	9.83	9.69	9.65
PA0318	gi|15595515| conserved hypothetical protein	0.095	0.374	12.58	12.63	12.67	12.78	12.73	12.66
PA1170	gi|15596367| conserved hypothetical protein	0.095	0.799	8.02	8.34	8.12	8.91	7.89	7.95
PA1494	gi|15596691| mucoidy inhibitor gene A	0.094	0.337	12.18	12.18	12.14	12.26	12.25	12.27
PA2577	gi|15597773| probable transcriptional regulator	0.094	0.528	10	10.24	10.04	10.35	10.09	10.13
PA2559.1	gi|| SrfA	0.094	0.689	8.45	8.1	7.93	8.2	8.04	8.51
PA1495	gi|15596692| hypothetical protein	0.094	0.672	7.52	7.55	7.25	7.28	7.48	7.84
PA3349	gi|15598545| probable chemotaxis protein	0.093	0.369	12.98	12.98	13.06	13.15	13.07	13.08
PA2797	gi|15597993| hypothetical protein	0.093	0.452	11.44	11.62	11.65	11.6	11.73	11.65
PA2270	gi|15597466| probable transcriptional regulator	0.092	0.609	8.91	9.4	9.16	9.33	9.19	9.23
PA5344	gi|15600537| OxyR	0.091	0.484	11.89	11.93	12.09	11.97	12.17	12.04
PA1618	gi|15596815| conserved hypothetical protein	0.091	0.517	11.88	12.07	12.2	12.11	12.11	12.2
PA0391	gi|15595588| hypothetical protein	0.091	0.587	8.86	8.51	8.54	8.75	8.85	8.6
PA4968	gi|15600161| conserved hypothetical protein	0.09	0.728	8.38	8.35	8.88	8.36	8.89	8.62
PA1121	gi|15596318| YfiR	0.09	0.637	6.81	6.51	6.71	7.02	6.67	6.6
PA4676	gi|15599871| probable carbonic anhydrase	0.089	0.501	12.19	12.36	12.18	12.45	12.31	12.23
PA0407	gi|15595604| glutathione synthetase	0.088	0.427	13.49	13.37	13.34	13.45	13.48	13.54
PA5345	gi|15600538| ATP-dependent DNA helicase RecG	0.088	0.397	11.48	11.56	11.59	11.61	11.67	11.62
PA3272	gi|15598468| probable ATP-dependent DNA helicase	0.088	0.481	9.66	9.6	9.61	9.69	9.6	9.85
PA1030	gi|15596227| hypothetical protein	0.087	0.393	10.1	10.1	10.07	10.22	10.12	10.19
PA2696	gi|15597892| probable transcriptional regulator	0.087	0.77	9.86	10.05	10.1	10.2	9.6	10.47
PA0666	gi|15595863| conserved hypothetical protein	0.086	0.566	10.89	10.75	10.79	10.71	11.07	10.91
PA0927	gi|15596124| D-lactate dehydrogenase (fermentative)	0.086	0.511	10.37	10.36	10.31	10.27	10.56	10.47
PA4472	gi|15599668| PmbA protein	0.085	0.464	12.92	13.08	13.07	13.12	13.04	13.17
PA4697	gi|15599891| hypothetical protein	0.085	0.788	9.68	9.27	9	9	9.55	9.67
PA4630	gi|15599826| hypothetical protein	0.085	0.757	8.82	8.88	9.3	8.71	9.31	9.24
PA2383	gi|15597579| probable transcriptional regulator	0.083	0.547	8.52	8.45	8.42	8.73	8.44	8.48
PA4695	gi|15599889| acetolactate synthase isozyme III small subunit	0.082	0.607	13.28	13.1	13.23	13.08	13.44	13.34
PA4988	gi|15600181| 3-deoxy-D-manno-octulosonic-acid (KDO) transferase	0.082	0.726	10.15	9.83	9.77	9.9	10.32	9.77
PA4209	gi|15599404| probable phenazine-specific methyltransferase	0.082	0.906	9.97	10.54	10.31	11.09	9.08	10.9
PA2823	gi|15598019| conserved hypothetical protein	0.081	0.419	11.97	11.98	12	12.03	12.07	12.1
PA2994	gi|15598190| Na+-translocating NADH:quinone oxidoreductase, subunit Nqr6	0.08	0.686	11.51	11.45	11.53	11.88	11.53	11.32
PA1206	gi|15596403| hypothetical protein	0.08	0.615	11.14	11.46	11.52	11.5	11.41	11.45
PA4373	gi|15599569| hypothetical protein	0.08	0.597	9.76	9.96	9.98	9.99	10.13	9.82
PA3340	gi|15598536| hypothetical protein	0.08	0.748	9.26	9.51	9.47	9.89	9.24	9.35
PA2728	gi|15597924| hypothetical protein	0.079	0.519	11.96	11.95	11.97	12.12	12.1	11.89
PA0457	gi|15595654| hypothetical protein	0.078	0.682	10.27	10.48	10.59	10.42	10.38	10.77
PA1607	gi|15596804| conserved hypothetical protein	0.078	0.641	8.91	8.77	8.91	8.7	9.03	9.09
PA5018	gi|15600211| peptide methionine sulfoxide reductase	0.077	0.586	11.64	11.57	11.58	11.49	11.81	11.72
PA5022	gi|15600215| conserved hypothetical protein	0.077	0.64	10.62	10.37	10.65	10.78	10.62	10.47
PA2035	gi|15597231| probable decarboxylase	0.077	0.789	8.14	8.75	9	8.7	8.64	8.78
PA1057	gi|15596254| ShaD	0.077	0.862	7.24	8.17	7.64	8.33	7.69	7.25
PA3195	gi|15598391| glyceraldehyde 3-phosphate dehydrogenase	0.076	0.731	11.98	12.2	12.36	11.95	12.44	12.36
PA5557	gi|15600750| ATP synthase delta chain	0.075	0.657	12.21	12.15	12.2	12.5	12.25	12.04
PA2106	gi|15597302| hypothetical protein	0.075	0.623	9.38	9.53	9.38	9.6	9.3	9.61
PA0294	gi|15595491| transcriptional regulator AguR	0.075	0.482	8.23	8.33	8.34	8.36	8.41	8.35
PA0787	gi|15595984| hypothetical protein	0.073	0.625	10.34	10.5	10.47	10.65	10.55	10.33
PA0329	gi|15595526| conserved hypothetical protein	0.072	0.701	12.94	12.87	12.61	12.99	12.64	13.01
PA3615	gi|15598811| hypothetical protein	0.072	0.643	12.7	13.05	12.72	12.87	12.86	12.94
PA5206	gi|15600399| acetylornithine deacetylase	0.072	0.63	11.52	11.72	11.7	11.88	11.67	11.59
PA0446	gi|15595643| conserved hypothetical protein	0.072	0.57	10.75	10.65	10.68	10.85	10.62	10.82
PA4545	gi|15599741| competence protein ComL	0.071	0.693	12.28	12.36	12.26	12.63	12.35	12.14
PA2896	gi|15598092| SbrI	0.07	0.789	7.92	8.13	7.86	8.47	7.84	7.8
PA2534	gi|15597730| probable transcriptional regulator	0.069	0.813	6.69	7.37	7.42	7.14	7.08	7.46
PA3456	gi|15598652| hypothetical protein	0.068	0.508	12.49	12.43	12.49	12.5	12.59	12.52
PA3965	gi|15599160| probable transcriptional regulator	0.068	0.639	12.06	12.15	12.32	12.11	12.3	12.33
PA4530	gi|15599726| conserved hypothetical protein	0.068	0.562	9.89	9.72	9.82	9.8	9.89	9.95
cRAP036	Hemoglobin subunit beta OS=Homo sapiens GN=HBB PE=1 SV=2	0.068	0.701	8.03	7.84	7.57	7.97	7.81	7.87
PA3351	gi|15598547| FlgM	0.067	0.736	12.28	11.98	12.03	11.89	12.27	12.33
PA3106	gi|15598302| probable short-chain dehydrogenase	0.066	0.679	11.34	11.61	11.44	11.71	11.44	11.44
PA1092	gi|15596289| flagellin type B	0.065	0.787	15.6	15.19	15.27	15.19	15.33	15.73
PA5338	gi|15600531| guanosine-3',5'-bis(diphosphate) 3'-pyrophosphohydrolase	0.064	0.607	12.87	12.82	12.96	12.82	13.02	13
PA3995	gi|15599190| probable transcriptional regulator	0.064	0.609	10.31	10.5	10.5	10.56	10.43	10.51
PA0400	gi|15595597| probable cystathionine gamma-lyase	0.063	0.816	11.78	12.17	11.81	12.4	11.8	11.74
PA4655	gi|15599850| ferrochelatase	0.063	0.65	11.03	10.8	11.11	11.02	11.07	11.04
PA1366	gi|15596563| hypothetical protein	0.063	0.793	10.37	10.05	10.36	9.96	10.55	10.45
PA0550	gi|15595747| conserved hypothetical protein	0.062	0.597	11.22	11.34	11.24	11.38	11.22	11.38
PA2246	gi|15597442| transcriptional regulator BkdR	0.062	0.806	7.43	7.69	7.9	7.43	7.72	8.06
PA0544	gi|15595741| hypothetical protein	0.062	0.73	6.79	6.88	6.6	7.05	6.75	6.65
PA5025	gi|15600218| homocysteine synthase	0.061	0.816	13.27	12.92	12.73	12.7	13.29	13.12
PA4351	gi|15599547| OlsA	0.061	0.834	10.36	10.5	10.34	10.9	10	10.49
PA2449	gi|15597645| GcsR	0.061	0.597	10.06	9.98	10.08	10.01	10.19	10.1
PA0711	gi|15595908| hypothetical protein	0.061	0.812	6.51	5.9	6.52	6.36	6.21	6.55
PA3016	gi|15598212| hypothetical protein	0.061	0.806	5.83	5.7	5.95	6.25	5.88	5.53
PA4811	gi|15600005| nitrate-inducible formate dehydrogenase, beta subunit	0.06	0.817	7.31	6.82	6.86	6.74	7.34	7.09
PA3052	gi|15598248| hypothetical protein	0.059	0.651	11.42	11.5	11.6	11.62	11.44	11.63
PA4415	gi|15599611| phospho-N-acetylmuramoyl-pentapeptide-transferase	0.059	0.904	9.53	8.47	9.37	8.57	9.68	9.3
PA0528	gi|15595725| probable transcriptional regulator	0.059	0.769	6.93	6.99	7.11	7.33	7.09	6.78
PA3800	gi|15598995| conserved hypothetical protein	0.058	0.784	11.38	11.56	11.46	11.86	11.41	11.3
PA1475	gi|15596672| heme exporter protein CcmA	0.058	0.767	10.54	10.44	10.65	10.47	10.89	10.44
PA1811	gi|15597008| NppA1	0.058	0.681	10.25	10.52	10.53	10.42	10.53	10.53
PA5080	gi|15600273| prolyl aminopeptidase	0.057	0.68	12.83	12.79	12.92	12.74	13.03	12.95
PA4795	gi|15599989| hypothetical protein	0.057	0.771	8.15	7.84	7.6	7.94	7.86	7.96
PA1623	gi|15596820| conserved hypothetical protein	0.056	0.685	12.73	12.76	12.98	12.78	12.9	12.97
PA2996	gi|15598192| Na+-translocating NADH:uniquinone oxidoreductase subunit Nqr4	0.056	0.804	8.29	8.57	8.7	8.88	8.41	8.44
PA1040	gi|15596237| hypothetical protein	0.056	0.862	7.89	8.69	8.75	8.65	8.34	8.51
PA1969	gi|15597165| hypothetical protein	0.055	0.627	9.91	9.87	10.04	9.99	10.02	9.97
PA2013	gi|15597209| putative 3-methylglutaconyl-CoA hydratase	0.055	0.725	9.12	9.24	9.45	9.21	9.42	9.35
PA1039	gi|15596236| conserved hypothetical protein	0.053	0.819	9.91	9.6	9.82	9.49	9.89	10.1
PA1071	gi|15596268| branched-chain amino acid transport protein BraF	0.053	0.856	7.63	7.81	7.54	8.15	7.7	7.28
PA4765	gi|15599959| Outer membrane lipoprotein OmlA precursor	0.051	0.683	12.13	12.04	11.95	11.99	12.15	12.13
PA3353	gi|15598549| hypothetical protein	0.051	0.804	11.58	11.38	11.61	11.3	11.84	11.59
PA5006	gi|15600199| putative kinase	0.051	0.867	9.28	9.55	9.34	9.97	9.22	9.13
PA5280	gi|15600473| site-specific recombinase Sss	0.051	0.68	9.14	9.34	9.24	9.38	9.25	9.24
PA2479	gi|15597675| probable two-component response regulator	0.051	0.803	7.76	7.67	8.05	7.86	8.1	7.67
PA0962	gi|15596159| DNA-binding protein from starved cells, Dps	0.05	0.844	13.91	13.45	13.16	13.46	13.67	13.55
PA0039	gi|15595237| hypothetical protein	0.05	0.797	12.7	12.37	12.5	12.35	12.78	12.6
PA4564	gi|15599760| conserved hypothetical protein	0.05	0.734	11.22	11.3	11.09	11.19	11.42	11.15
PA2537	gi|15597733| probable acyltransferase	0.05	0.783	10.91	10.84	10.89	11.13	11.01	10.65
PA0267	gi|15595464| hypothetical protein	0.05	0.681	9.44	9.58	9.54	9.6	9.64	9.46
PA0739	gi|15595936| probable transcriptional regulator	0.05	0.646	7.13	7.22	7.17	7.23	7.16	7.28
PA0785	gi|15595982| FMN-dependent NADH-azoreductase 1, AzoR1	0.05	0.876	6.26	5.96	5.9	5.57	6.51	6.18
PA2834	gi|15598030| probable transcriptional regulator	0.049	0.751	9.8	9.95	10.01	10.15	9.84	9.92
PA1968	gi|15597164| hypothetical protein	0.049	0.721	7.38	7.41	7.56	7.48	7.38	7.64
PA4906	gi|15600099| probable transcriptional regulator	0.048	0.648	10.74	10.72	10.7	10.7	10.78	10.82
PA3702	gi|15598897| WspR	0.047	0.767	10.69	10.66	10.8	10.57	10.78	10.94
PA2908	gi|15598104| cobalamin biosynthetic protein CbiD	0.047	0.725	10.07	9.92	9.99	9.9	10.16	10.07
PA3999	gi|15599194| D-ala-D-ala-carboxypeptidase	0.046	0.888	12.13	12.41	12.26	12.86	12.2	11.88
PA0652	gi|15595849| transcriptional regulator Vfr	0.045	0.719	13.14	12.96	13.04	12.99	13.17	13.12
PA5029	gi|15600222| probable transcriptional regulator	0.045	0.691	9.65	9.76	9.79	9.74	9.83	9.77
PA1636	gi|15596833| two-component sensor KdpD	0.044	0.846	7.63	7.8	7.72	8.13	7.64	7.51
PA3240	gi|15598436| conserved hypothetical protein	0.043	0.802	10.02	9.9	9.57	9.86	9.86	9.89
PA3157	gi|15598353| probable acetyltransferase	0.043	0.806	8.52	8.96	8.84	8.77	8.91	8.76
PA3083	gi|15598279| aminopeptidase N	0.042	0.72	14.25	14.36	14.45	14.4	14.38	14.42
PA2265	gi|15597461| gluconate dehydrogenase	0.042	0.757	11.25	11.12	11.17	11.32	11.28	11.06
PA2238	gi|15597434| PslH	0.042	0.79	9.78	9.57	9.57	9.76	9.79	9.49
PA5234	gi|15600427| probable oxidoreductase	0.041	0.803	10.12	10.33	10.56	10.4	10.35	10.39
PA3382	gi|15598578| phosphonate transport protein PhnE	0.041	0.906	8.24	8.54	8.44	9.05	8.01	8.28
PA1403	gi|15596600| probable transcriptional regulator	0.04	0.709	9.4	9.44	9.45	9.43	9.43	9.54
PA0032	gi|15595230| probable transcriptional regulator	0.04	0.789	8.33	8.41	8.66	8.52	8.43	8.57
PA3110	gi|15598306| hypothetical protein	0.04	0.885	7.53	8.09	7.71	7.97	8.03	7.45
PA1539	gi|15596736| hypothetical protein	0.04	0.699	7.47	7.55	7.54	7.54	7.58	7.56
PA0447	gi|15595644| glutaryl-CoA dehydrogenase	0.039	0.728	12.19	12.21	12.28	12.24	12.21	12.35
PA4331	gi|15599527| probable ferredoxin reductase	0.038	0.862	7.77	7.88	8.32	7.87	8.17	8.05
PA4372	gi|15599568| hypothetical protein	0.037	0.79	11.66	11.47	11.68	11.73	11.66	11.52
PA3508	gi|15598704| probable transcriptional regulator	0.037	0.75	9.1	9.12	9.1	9.11	9.07	9.25
PA1269	gi|15596466| probable transcriptional regulator	0.037	0.778	8.62	8.87	8.69	8.82	8.73	8.73
PA5052	gi|15600245| hypothetical protein	0.036	0.857	10.28	10.26	10.15	10.57	10.19	10.04
PA4003	gi|15599198| penicillin-binding protein 2	0.036	0.763	9.76	9.8	9.95	9.83	9.93	9.85
PA2550	gi|15597746| probable acyl-CoA dehydrogenase	0.036	0.793	9.47	9.43	9.52	9.34	9.56	9.63
PA3439	gi|15598635| d-erythro-7,8-dihydroneopterin triphosphate epimerase	0.036	0.837	7.59	7.46	7.43	7.35	7.45	7.79
PA4460	gi|15599656| LptH	0.035	0.788	12.93	12.99	12.97	12.94	12.89	13.15
PA5542	gi|15600735| Pseudomonas imipenem beta-lactamase PIB-1	0.035	0.888	11.94	11.56	12	11.52	12.07	12.02
PA3978	gi|15599173| hypothetical protein	0.035	0.725	10.74	10.75	10.75	10.75	10.82	10.78
PA2736	gi|15597932| hypothetical protein	0.035	0.803	7.81	8.04	8.11	7.97	8.09	8.01
PA4696	gi|15599890| acetolactate synthase large subunit	0.034	0.799	14.04	13.98	14.19	13.99	14.19	14.13
PA5483	gi|15600676| two-component response regulator AlgB	0.034	0.804	12.06	12.21	12.14	12.29	12.03	12.19
PA4946	gi|15600139| DNA mismatch repair protein MutL	0.034	0.781	11.95	12.14	12.13	12.16	12.06	12.1
PA3582	gi|15598778| glycerol kinase	0.034	0.911	11.05	11.32	11.02	11.67	10.8	11.01
PA2657	gi|15597853| two-component response regulator CarR	0.034	0.782	10.64	10.51	10.59	10.63	10.71	10.51
PA2718	gi|15597914| probable transcriptional regulator	0.034	0.767	9.11	9.16	9.16	9.21	9.26	9.08
PA1401	gi|15596598| hypothetical protein	0.034	0.839	8.52	8.75	8.78	8.56	8.69	8.91
PA0494	gi|15595691| probable acyl-CoA carboxylase subunit	0.034	0.798	8.11	8.36	8.3	8.24	8.37	8.26
PA0468	gi|15595665| hypothetical protein	0.033	0.837	11.8	12.04	11.81	11.98	11.74	12.03
PA1324	gi|15596521| hypothetical protein	0.033	0.907	10.58	10.42	10.38	10.96	10.13	10.39
PA0221	gi|15595418| probable aminotransferase	0.033	0.824	10.12	10.32	10.46	10.4	10.29	10.31
PA1645	gi|15596842| hypothetical protein	0.033	0.917	8.49	8.11	8.8	8.11	8.84	8.54
PA1327	gi|15596524| probable protease	0.032	0.932	12.89	13.07	12.94	13.32	12.31	13.35
PA0827	gi|15596024| hypothetical protein	0.032	0.84	11.1	11.38	11.28	11.15	11.27	11.44
PA1169	gi|15596366| probable lipoxygenase	0.032	0.943	8.72	8.42	9.52	8.4	9.16	9.2
PA3259	gi|15598455| hypothetical protein	0.032	0.886	5.02	5.24	4.78	5.32	4.89	4.93
PA5502	gi|15600695| hypothetical protein	0.031	0.834	9.35	9.2	9.2	9.31	9.43	9.11
PA3562	gi|15598758| phosphotransferase system transporter enzyme I, FruI	0.03	0.808	10.42	10.55	10.61	10.59	10.62	10.46
PA2832	gi|15598028| thiopurine methyltransferase	0.029	0.803	10.98	11.09	11.13	11.04	11.15	11.09
PA1814	gi|15597011| KerV	0.029	0.91	7.38	7.1	7.13	7.65	7.07	6.98
PA3733	gi|15598928| hypothetical protein	0.028	0.825	10.85	11.01	10.82	10.89	10.86	11.01
PA0312	gi|15595509| conserved hypothetical protein	0.028	0.864	10.11	10.14	10.25	9.96	10.36	10.26
PA3366	gi|15598562| aliphatic amidase	0.028	0.809	9.98	9.88	9.91	9.88	10.06	9.92
PA0675	gi|15595872| ECF sigma factor, VreI	0.028	0.875	7.4	7.26	7.24	7.28	7.13	7.58
PA2622	gi|15597818| cold-shock protein CspD	0.027	0.862	11.64	11.3	11.34	11.39	11.45	11.51
PA2329	gi|15597525| probable ATP-binding component of ABC transporter	0.027	0.804	8.76	8.8	8.89	8.83	8.83	8.87
PA5531	gi|15600724| TonB1	0.027	0.843	8.61	8.71	8.51	8.76	8.52	8.63
PA5386	gi|15600579| CdhA, Carnitine dehydrogenase	0.027	0.91	5.52	5.31	5.34	5.56	5.67	5.01
PA2900	gi|15598096| probable outer membrane protein precursor	0.026	0.904	11.26	11.41	11.18	11.64	11.14	11.14
PA2266	gi|15597462| probable cytochrome c precursor	0.026	0.866	10.48	10.66	10.64	10.81	10.58	10.47
PA1216	gi|15596413| hypothetical protein	0.026	0.937	8.3	8.82	8.76	9.08	8.19	8.68
PA1464	gi|15596661| probable purine-binding chemotaxis protein	0.025	0.839	13.05	13.05	13.15	12.98	13.21	13.14
PA4554	gi|15599750| type 4 fimbrial biogenesis protein PilY1	0.025	0.864	11.04	11.03	11.03	11.21	11.11	10.85
PA2378	gi|15597574| probable aldehyde dehydrogenase	0.023	0.923	12.5	12.42	13.03	12.73	12.52	12.76
PA5246	gi|15600439| conserved hypothetical protein	0.023	0.922	5.42	5.61	4.97	5.5	5.25	5.32
PA4667	gi|15599862| hypothetical protein	0.022	0.91	11.38	11.43	11.29	11.69	11.34	11.14
PA1492	gi|15596689| hypothetical protein	0.022	0.868	9.12	9.22	9.13	9.24	9.27	9.03
PA1626	gi|15596823| probable major facilitator superfamily (MFS) transporter	0.021	0.864	5.31	5.19	5.37	5.42	5.28	5.24
PA2020	gi|15597216| MexZ	0.02	0.851	11.46	11.39	11.42	11.4	11.44	11.49
PA2617	gi|15597813| leucyl/phenylalanyl-tRNA-protein transferase	0.02	0.876	9.64	9.87	9.81	9.87	9.71	9.81
PA3269	gi|15598465| probable transcriptional regulator	0.02	0.932	5.43	5.67	5.57	5.3	5.95	5.48
PA4931	gi|15600124| replicative DNA helicase	0.019	0.864	12.91	12.97	13.06	12.95	13.02	13.03
PA2879	gi|15598075| probable transcriptional regulator	0.019	0.94	10.32	9.82	9.62	10.01	9.76	10.04
PA1179	gi|15596376| two-component response regulator PhoP	0.018	0.914	12.77	12.71	12.88	12.57	13	12.84
PA0577	gi|15595774| DNA primase	0.018	0.888	11.37	11.46	11.62	11.53	11.43	11.54
PA1454	gi|15596651| flagellar synthesis regulator FleN	0.018	0.906	10.24	10.29	10.55	10.26	10.37	10.49
PA5398	gi|15600591| DgcA, Dimethylglycine catabolism	0.018	0.885	7.35	7.44	7.58	7.41	7.51	7.5
PA0157	gi|15595355| Resistance-Nodulation-Cell Division (RND) triclosan efflux membrane fusion protein, TriB	0.017	0.938	9.12	9.06	8.95	9.44	8.92	8.82
PA4579	gi|15599775| hypothetical protein	0.017	0.896	9.01	8.82	8.95	9	8.99	8.84
PA5447	gi|15600640| glycosyltransferase WbpZ	0.017	0.929	8.46	8.23	8.36	8.22	8.66	8.22
PA5013	gi|15600206| branched-chain amino acid transferase	0.016	0.913	13.11	13.05	12.96	12.87	13.17	13.14
PA3341	gi|15598537| probable transcriptional regulator	0.016	0.926	11.01	10.72	10.67	10.67	10.96	10.82
PA3881	gi|15599076| hypothetical protein	0.016	0.891	6.76	6.75	6.78	6.9	6.71	6.73
PA1597	gi|15596794| hypothetical protein	0.015	0.898	12.55	12.59	12.54	12.69	12.48	12.56
PA0448	gi|15595645| transcriptional regulator, GcdR	0.015	0.927	8.08	8.39	8.37	8.42	8.26	8.21
PA0143	gi|119167454| purine nucleosidase Nuh	0.014	0.902	12.31	12.19	12.25	12.18	12.34	12.28
PA0777	gi|15595974| hypothetical protein	0.013	0.978	8.99	8.66	9.21	8.16	9.27	9.48
PA0292	gi|15595489| agmatine deiminase	0.012	0.914	12.86	12.78	12.83	12.78	12.82	12.9
PA0011	gi|15595209| acyltransferase HtrB1	0.012	0.947	11.59	11.38	11.43	11.73	11.41	11.3
PA4399	gi|15599595| conserved hypothetical protein	0.012	0.933	11.11	10.93	10.87	10.89	10.95	11.11
PA4975	gi|15600168| NAD(P)H quinone oxidoreductase	0.012	0.929	8.87	9.06	9.03	9.01	8.89	9.08
PA4737	gi|15599931| hypothetical protein	0.012	0.949	6.28	6.77	6.54	6.59	6.36	6.68
PA2025	gi|15597221| glutathione reductase	0.011	0.935	12.92	12.71	12.83	12.73	12.77	12.99
PA1749	gi|15596946| hypothetical protein	0.011	0.967	10	9.86	10.35	9.68	10.31	10.25
PA3113	gi|15598309| N-(5'phosphoribosyl)anthranilate (PRA) isomerase	0.011	0.935	9.77	10.02	9.95	9.85	9.99	9.93
PA2651	gi|15597847| conserved hypothetical protein	0.011	0.955	9.56	9.24	9.59	9.23	9.68	9.51
PA4660	gi|15599855| deoxyribodipyrimidine photolyase	0.011	0.948	9.47	9.55	9.88	9.53	9.67	9.74
PA3383	gi|15598579| binding protein component of ABC phosphonate transporter	0.009	0.983	15.07	15.41	15.27	15.53	14.52	15.73
PA0409	gi|15595606| twitching motility protein PilH	0.009	0.963	13.38	13.26	13.12	12.99	13.45	13.34
PA1097	gi|15596294| transcriptional regulator FleQ	0.009	0.926	13.14	13.2	13.15	13.18	13.16	13.19
PA0967	gi|15596164| Holliday junction DNA helicase RuvB	0.009	0.937	11.32	11.25	11.35	11.27	11.29	11.39
PA2569	gi|15597765| hypothetical protein	0.009	0.972	8.16	8.4	8.63	8.54	8.05	8.63
PA0432	gi|15595629| S-adenosyl-L-homocysteine hydrolase	0.008	0.944	15.35	15.16	15.28	15.19	15.31	15.31
PA2765	gi|15597961| hypothetical protein	0.008	0.949	12.7	12.58	12.65	12.52	12.72	12.71
PA4708	gi|15599902| Heme-transport protein, PhuT	0.008	0.964	12.66	12.67	12.63	12.4	12.66	12.92
PA3454	gi|15598650| probable acyl-CoA thiolase	0.008	0.967	10.44	10.41	10.61	10.17	10.72	10.59
PA1549	gi|15596746| probable cation-transporting P-type ATPase	0.006	0.986	8.58	9.05	9.06	9.49	8.69	8.54
PA3028	gi|15598224| molybdenum cofactor biosynthesis protein A2	0.005	0.966	11.88	11.97	11.89	11.83	11.94	11.98
PA5440	gi|15600633| probable peptidase	0.004	0.992	12.89	12.36	11.8	12.32	12.34	12.4
PA2902	gi|15598098| hypothetical protein	0.003	0.991	11.42	11.98	11.6	12.06	11.49	11.46
PA5198	gi|15600391| LD-carboxypeptidase	0.003	0.983	10.42	10.51	10.52	10.68	10.33	10.45
PA2117	gi|15597313| hypothetical protein	0.002	0.99	10.88	10.95	11	10.89	11.08	10.88
PA4057	gi|15599252| NrdR	0.002	0.99	10.58	10.53	10.76	10.47	10.68	10.73
PA4847	gi|15600040| biotin carboxyl carrier protein (BCCP)	0.001	0.997	13.11	12.49	12.79	12.32	13.1	12.96
PA0230	gi|15595427| 3-carboxy-cis,cis-muconate cycloisomerase	0.001	0.997	10.91	11.14	11.05	11.32	10.84	10.95
PA0026	gi|15595224| phospholipase C, PlcB	0.001	0.995	6.22	5.77	5.82	5.77	6.13	5.92
PA0357	gi|15595554| formamidopyrimidine-DNA glycosylase	-0.001	0.997	10.16	9.9	10.24	9.91	10.27	10.13
PA0115	gi|15595313| conserved hypothetical protein	-0.001	0.997	9.81	10.82	10.21	10.63	10.15	10.06
PA0487	gi|15595684| probable molybdenum transport regulator	-0.001	0.997	9.75	9.73	9.97	9.71	9.78	9.97
PA5075	gi|15600268| probable permease of ABC transporter	-0.001	0.997	9.61	9.85	9.71	10.13	9.67	9.37
PA2526	gi|15597722| MuxC	-0.001	0.995	6.58	6.18	6.35	6.27	6.47	6.37
PA4388	gi|15599584| hypothetical protein	-0.003	0.982	10.51	10.52	10.6	10.69	10.51	10.42
PA1628	gi|15596825| probable 3-hydroxyacyl-CoA dehydrogenase	-0.003	0.985	9.12	9.27	8.98	9.15	9.04	9.17
PA4989	gi|15600182| probable transcriptional regulator	-0.003	0.995	6.23	6.92	6.23	7.1	5.98	6.29
PA4726	gi|15599920| two-component response regulator CbrB	-0.004	0.966	13.36	13.42	13.4	13.38	13.43	13.36
PA4477	gi|15599673| cytoplasmic axial filament protein	-0.004	0.972	12.18	12.2	12.23	12.08	12.26	12.26
PA5511	gi|15600704| MifR	-0.004	0.973	11.87	11.86	12.05	11.93	11.94	11.91
PA4734	gi|15599928| hypothetical protein	-0.004	0.984	9.35	9.72	9.63	9.79	9.27	9.61
PA3787	gi|15598982| conserved hypothetical protein	-0.005	0.979	11.15	11.03	11.21	10.85	11.19	11.34
PA1637	gi|15596834| two-component response regulator KdpE	-0.005	0.983	9.39	9.51	9.67	9.16	9.71	9.68
PA1463	gi|15596660| hypothetical protein	-0.005	0.979	8.31	8.46	8.31	8.65	8.07	8.34
PA4694	gi|15599888| ketol-acid reductoisomerase	-0.006	0.967	15.73	15.57	15.61	15.45	15.78	15.66
PA0608	gi|15595805| probable phosphoglycolate phosphatase	-0.007	0.972	10.53	10.22	10.72	10.29	10.64	10.51
PA5189	gi|15600382| probable transcriptional regulator	-0.007	0.976	7.83	8.33	7.81	8.11	7.81	8.03
PA4907	gi|15600100| probable short-chain dehydrogenase	-0.008	0.949	12.98	13.15	13.23	13.08	13.13	13.13
PA5039	gi|15600232| shikimate kinase	-0.008	0.938	11.05	11.18	11.08	11.11	11.1	11.08
PA4360	gi|15599556| hypothetical protein	-0.008	0.967	10.57	10.53	10.6	10.8	10.58	10.29
PA2491	gi|15597687| MexS	-0.011	0.946	12.28	12.3	12.41	12.1	12.48	12.38
PA0759	gi|15595956| conserved hypothetical protein	-0.011	0.957	11.74	12.23	11.87	12.16	11.86	11.79
PA2585	gi|15597781| excinuclease ABC subunit C	-0.011	0.933	11.5	11.4	11.57	11.33	11.57	11.53
PA0044	gi|15595242| exoenzyme T	-0.012	0.927	9.17	9.07	8.93	9.07	9.09	8.97
PA2199	gi|15597395| probable dehydrogenase	-0.013	0.941	11.36	11.2	11.25	11.04	11.49	11.24
PA0696	gi|15595893| hypothetical protein	-0.013	0.933	10.08	10.3	10.13	10.32	9.98	10.17
PA3945	gi|15599140| conserved hypothetical protein	-0.013	0.97	8.41	8.69	8.89	8.36	8.38	9.21
PA2760	gi|15597956| OprQ	-0.014	0.931	11.65	11.55	11.4	11.69	11.5	11.36
PA0955	gi|15596152| hypothetical protein	-0.014	0.946	9.17	9.33	9.24	9.56	9.19	8.96
PA4374	gi|15599570| Resistance-Nodulation-Cell Division (RND) multidrug efflux membrane fusion protein MexV	-0.014	0.943	8.14	8.3	8.38	8.38	8.45	7.96
PA4438	gi|15599634| conserved hypothetical protein	-0.015	0.912	12.49	12.46	12.74	12.47	12.6	12.57
PA2264	gi|15597460| conserved hypothetical protein	-0.015	0.904	10.82	10.72	10.75	10.86	10.77	10.62
PA5242	gi|15600435| polyphosphate kinase	-0.016	0.888	14.1	14.12	14.23	14.05	14.15	14.2
PA3423	gi|15598619| probable transcriptional regulator	-0.016	0.946	9.87	10.27	9.96	10.36	9.78	9.92
PA5508	gi|15600701| Glutamylpolyamine synthetase homologue	-0.016	0.958	9.24	8.8	9.34	8.64	9.42	9.27
PA1520	gi|15596717| probable transcriptional regulator	-0.017	0.914	12.07	12.24	12.06	12.3	12.07	11.96
PA1572	gi|15596769| conserved hypothetical protein	-0.017	0.877	10.29	10.28	10.29	10.28	10.34	10.19
PA3394	gi|15598590| NosF protein	-0.018	0.958	7.86	7.63	8.01	7.29	8.36	7.78
PA0359	gi|15595556| hypothetical protein	-0.02	0.912	7.78	7.6	7.8	7.98	7.57	7.58
PA1566	gi|15596763| Glutamylpolyamine synthetase	-0.02	0.932	7.44	7.16	7.48	6.98	7.55	7.5
PA2610	gi|15597806| conserved hypothetical protein	-0.02	0.931	6.98	6.6	7.25	6.76	6.99	7.01
PA1565	gi|15596762| FAD-dependent oxidoreductase	-0.02	0.858	5.7	5.73	5.79	5.81	5.69	5.66
PA3158	gi|15598354| UDP-2-acetamido-2-deoxy-d-glucuronic acid 3-dehydrogenase, WbpB	-0.021	0.872	13.4	13.56	13.68	13.51	13.55	13.51
PA0314	gi|15595511| L-cysteine transporter of ABC system FliY	-0.021	0.903	12.74	12.76	12.73	12.5	12.72	12.96
PA1949	gi|15597145| ribose operon repressor RbsR	-0.021	0.862	11.44	11.28	11.24	11.34	11.28	11.28
PA2802	gi|15597998| probable transcriptional regulator	-0.021	0.911	10.85	10.64	10.84	10.48	10.91	10.88
PA2251	gi|15597447| hypothetical protein	-0.021	0.958	7.83	8.55	8.26	8.81	7.74	8.03
PA5422	gi|15600615| hypothetical protein	-0.022	0.828	11.89	11.88	11.9	11.87	11.83	11.91
PA3921	gi|15599116| probable transcriptional regulator	-0.022	0.848	10.9	10.91	10.84	10.97	10.82	10.81
PA0863	gi|15596060| probable oxidoreductase	-0.022	0.893	10.67	10.92	10.98	11.01	10.77	10.73
PA4353	gi|15599549| conserved hypothetical protein	-0.022	0.874	7.9	8.17	8.02	8.09	7.91	8.02
PA0381	gi|15595578| thiamine biosynthesis protein, thiazole moiety	-0.023	0.874	12.91	12.82	12.99	12.71	13.01	12.94
PA0351	gi|15595548| conserved hypothetical protein	-0.023	0.857	9.72	9.85	9.79	9.9	9.7	9.7
PA0162	gi|15595360| histidine porin OpdC	-0.023	0.862	9.08	9.18	9	9.19	9.01	8.99
PA5218	gi|15600411| probable transcriptional regulator	-0.023	0.894	8.34	8.64	8.32	8.54	8.44	8.25
PA1509	gi|15596706| immunity protein, TplEi	-0.024	0.9	11.68	11.45	11.65	11.3	11.65	11.76
PA4937	gi|15600130| exoribonuclease RNase R	-0.025	0.809	14.44	14.4	14.37	14.35	14.34	14.44
PA3103	gi|15598299| general secretion pathway protein E	-0.025	0.836	11.53	11.43	11.64	11.49	11.48	11.55
PA0574	gi|15595771| hypothetical protein	-0.025	0.946	9.7	10.17	9.78	10.52	9.49	9.57
PA5340	gi|15600533| hypothetical protein	-0.026	0.923	10.84	11.04	10.95	11.37	10.76	10.61
PA2579	gi|15597775| L-Tryptophan:oxygen 2,3-oxidoreductase (decyclizing) KynA	-0.026	0.819	10.38	10.48	10.48	10.35	10.39	10.52
PA1684	gi|15596881| 1,2-dihydroxy-3-keto-5-methylthiopentene dioxygenase MtnD	-0.027	0.809	12.39	12.53	12.54	12.44	12.45	12.49
PA2010	gi|15597206| probable transcriptional regulator	-0.027	0.823	11.47	11.39	11.6	11.4	11.53	11.45
PA4026	gi|15599221| probable acetyltransferase	-0.027	0.811	11.16	11.32	11.26	11.29	11.17	11.2
PA4538	gi|15599734| NADH dehydrogenase	-0.027	0.849	10.1	10.14	10.07	10.25	10.08	9.91
PA3683	gi|15598879| conserved hypothetical protein	-0.027	0.922	9	9.72	9.47	9.63	9.21	9.27
PA4674.1	gi HigB	-0.027	0.894	6.81	6.85	6.75	6.91	6.44	6.98
PA1305	gi|15596502| hypothetical protein	-0.027	0.933	5.7	5.77	4.87	5.55	5.42	5.29
PA1835	gi|15597032| hypothetical protein	-0.028	0.868	8.12	8.47	8.12	8.34	8.19	8.11
PA1727	gi|15596924| MucR	-0.028	0.847	6.92	6.8	6.87	6.85	6.66	7
PA0551	gi|15595748| D-erythrose 4-phosphate dehydrogenase	-0.029	0.897	12.24	11.67	11.92	11.76	11.9	12.08
PA3250	gi|15598446| hypothetical protein	-0.03	0.868	15.16	15.05	14.94	14.89	14.88	15.29
PA2809	gi|15598005| two-component response regulator, CopR	-0.03	0.788	10.88	10.78	10.76	10.74	10.76	10.83
PA2331	gi|15597527| hypothetical protein	-0.03	0.9	10.5	9.98	9.82	10.07	10.08	10.06
PA3952	gi|15599147| hypothetical protein	-0.03	0.87	8.96	8.98	9.16	8.96	8.79	9.25
PA1264	gi|15596461| probable transcriptional regulator	-0.03	0.874	7.59	7.43	7.42	7.33	7.28	7.75
PA0353	gi|15595550| dihydroxy-acid dehydratase	-0.031	0.788	14.77	14.83	14.72	14.83	14.73	14.67
PA5364	gi|15600557| probable two-component response regulator	-0.031	0.759	11.45	11.5	11.45	11.42	11.45	11.44
PA1421	gi|15596618| guanidinobutyrase	-0.031	0.807	9.27	9.42	9.5	9.41	9.29	9.39
PA1735	gi|15596932| hypothetical protein	-0.031	0.909	8.41	8.28	8.6	7.96	8.6	8.64
PA0943	gi|15596140| hypothetical protein	-0.032	0.873	13.52	13.23	13.45	13.1	13.39	13.61
PA4447	gi|15599643| histidinol-phosphate aminotransferase	-0.032	0.799	12.16	12.18	12.35	12.12	12.21	12.26
PA3114	gi|15598310| tRNA-pseudouridine synthase I	-0.032	0.864	10.31	10.09	10.35	9.95	10.35	10.35
PA1624	gi|15596821| hypothetical protein	-0.033	0.802	11.66	11.7	11.77	11.59	11.62	11.82
PA1250	gi|15596447| alkaline proteinase inhibitor AprI	-0.033	0.834	9.67	9.79	9.45	9.6	9.5	9.71
PA2667	gi|15597863| MvaU	-0.034	0.834	14.17	14.09	14.08	13.84	14.21	14.19
PA1518	gi|15596715| conserved hypothetical protein	-0.034	0.901	10.48	10.22	10.56	9.93	10.64	10.58
PA4059	gi|15599254| hypothetical protein	-0.034	0.943	5.28	6.62	6.61	6.33	5.92	6.15
PA5320	gi|15600513| Phosphopantothenoylcysteine synthase/(R)-4'-phospho-N-pantothenoylcysteine decarboxylase	-0.035	0.803	12.78	12.74	12.9	12.62	12.88	12.81
PA5229	gi|15600422| conserved hypothetical protein	-0.035	0.774	11.31	11.49	11.47	11.32	11.45	11.39
PA1330	gi|15596527| probable short-chain dehydrogenase	-0.035	0.778	10.8	10.88	10.99	10.77	10.9	10.91
PA3776	gi|15598971| probable transcriptional regulator	-0.035	0.758	8.74	8.69	8.6	8.72	8.61	8.61
PA1770	gi|15596967| phosphoenolpyruvate synthase	-0.036	0.784	15.42	15.38	15.48	15.24	15.48	15.45
PA1430	gi|15596627| transcriptional regulator LasR	-0.036	0.75	10.38	10.52	10.46	10.44	10.46	10.35
PA1886	gi|15597083| DNA polymerase II	-0.036	0.747	9.27	9.34	9.36	9.34	9.2	9.32
PA2839	gi|15598035| conserved hypothetical protein	-0.036	0.844	8.33	8.78	8.69	8.64	8.44	8.61
PA4683	gi|15599878| hypothetical protein	-0.037	0.761	10.2	10.2	10.07	10.21	10.04	10.12
PA2843	gi|15598039| probable aldolase	-0.038	0.721	12.19	12.18	12.11	12.13	12.17	12.06
PA0272	gi|15595469| probable transcriptional regulator	-0.038	0.808	8.55	8.9	8.68	8.78	8.58	8.65
PA1679	gi|15596876| hypothetical protein	-0.038	0.946	4.9	5.49	6.08	5.29	4.82	6.24
PA0462	gi|15595659| hypothetical protein	-0.039	0.888	11.93	12.22	12.2	11.97	11.73	12.52
PA3002	gi|15598198| transcription-repair coupling protein Mfd	-0.04	0.719	13.78	13.83	13.89	13.72	13.83	13.82
PA5371	gi|15600564| conserved hypothetical protein	-0.04	0.769	8.71	8.56	8.86	8.63	8.7	8.68
PA0842	gi|15596039| probable glycosyl transferase	-0.041	0.9	10.3	10.67	10.53	10.93	9.98	10.47
PA0934	gi|15596131| GTP pyrophosphokinase	-0.042	0.703	13.35	13.4	13.51	13.39	13.35	13.39
PA2483	gi|15597679| conserved hypothetical protein	-0.042	0.903	11.33	10.95	11.37	10.61	11.52	11.38
PA3087	gi|15598283| hypothetical protein	-0.042	0.721	10.6	10.72	10.79	10.64	10.7	10.66
PA2237	gi|15597433| PslG	-0.042	0.787	10.21	10.44	10.44	10.5	10.25	10.22
PA0010	gi|15595208| DNA-3-methyladenine glycosidase I	-0.042	0.69	9.99	10.05	9.94	9.94	9.99	9.93
PA3578	gi|15598774| conserved hypothetical protein	-0.042	0.7	8.44	8.46	8.32	8.4	8.35	8.34
PA3155	gi|15598351| UDP-2-acetamido-2-dideoxy-d-ribo-hex-3-uluronic acid transaminase, wbpE	-0.043	0.768	14.21	14.08	14.23	13.95	14.22	14.21
PA2723	gi|15597919| hypothetical protein	-0.043	0.765	8.15	8.35	8.3	8.22	8.09	8.37
PA3705	gi|15598900| hypothetical protein	-0.044	0.801	8.49	8.13	8.48	8.33	8.42	8.21
PA0834	gi|15596031| conserved hypothetical protein	-0.044	0.855	8.36	8.43	8.43	8.71	8.4	7.98
PA0901	gi|15596098| N-Succinylglutamate desuccinylase	-0.045	0.742	12.58	12.53	12.33	12.35	12.52	12.45
PA4055	gi|15599250| riboflavin synthase alpha chain	-0.045	0.687	11.1	11.08	11.15	11.14	11.09	10.97
PA1141	gi|15596338| probable transcriptional regulator	-0.045	0.803	10.05	10.04	9.92	10.21	9.72	9.95
PA4699	gi|15599893| hypothetical protein	-0.045	0.768	9.53	9.33	9.51	9.57	9.4	9.27
PA3872	gi|15599067| respiratory nitrate reductase gamma chain	-0.045	0.921	6.83	5.84	5.58	6.27	6.17	5.67
PA4417	gi|15599613| UDP-N-acetylmuramoylalanyl-D-glutamate-2, 6-diaminopimelate ligase	-0.046	0.737	13.58	13.55	13.69	13.4	13.63	13.65
PA5076	gi|15600269| probable binding protein component of ABC transporter	-0.046	0.808	12.85	12.55	12.34	12.52	12.48	12.61
PA4692	gi|15599886| conserved hypothetical protein	-0.047	0.816	11.3	11.53	11.43	11.45	11.07	11.59
PA4802	gi|15599996| hypothetical protein	-0.047	0.757	8.86	8.97	9.18	9.06	8.85	8.96
PA3348	gi|15598544| probable chemotaxis protein methyltransferase	-0.048	0.744	11.82	12.03	12.16	11.97	11.89	12
PA2082	gi|15597278| KynR	-0.048	0.664	10.76	10.78	10.83	10.82	10.73	10.67
PA4517	gi|15599713| conserved hypothetical protein	-0.048	0.778	9.63	9.41	9.23	9.26	9.48	9.4
PA1921	gi|15597117| hypothetical protein	-0.048	0.9	6.44	6.67	6.33	6.9	5.77	6.62
PA0899	gi|15596096| N2-Succinylarginine dihydrolase	-0.049	0.756	11.79	12.03	12.13	11.91	11.84	12.05
PA0715	gi|15595912| hypothetical protein	-0.049	0.711	11.35	11.37	11.38	11.18	11.47	11.31
PA3476	gi|15598672| autoinducer synthesis protein RhlI	-0.049	0.857	10.95	11.11	10.97	11.27	10.5	11.12
PA2259	gi|15597455| transcriptional regulator PtxS	-0.049	0.706	8.14	8.04	7.96	8.02	8.1	7.87
PA4315	gi|15599511| transcriptional regulator MvaT, P16 subunit	-0.05	0.862	13.84	13.77	13.39	13.2	13.71	13.93
PA2812	gi|15598008| probable ATP-binding component of ABC transporter	-0.05	0.768	11.46	11.46	11.72	11.42	11.69	11.38
PA5488	gi|15600681| hypothetical protein	-0.051	0.725	10.08	10.11	10.2	9.89	10.19	10.16
PA1649	gi|15596846| probable short-chain dehydrogenase	-0.051	0.706	9.07	9.32	9.19	9.24	9.1	9.09
PA2529	gi|15597725| hypothetical protein	-0.052	0.682	12.6	12.56	12.65	12.41	12.65	12.59
PA1160	gi|15596357| hypothetical protein	-0.052	0.701	11.26	11.17	11.4	11.12	11.31	11.25
PA1275	gi|15596472| cobalamin biosynthetic protein CobD	-0.052	0.754	8.46	8.53	8.44	8.66	8.24	8.38
PA4409	gi|15599605| cell division protein FtsQ	-0.052	0.861	6.08	5.84	6.12	6.46	5.73	5.69
PA1328	gi|15596525| probable transcriptional regulator	-0.053	0.687	9.21	8.97	9.04	8.98	9.1	8.99
PA2885	gi|15598081| putative repressor of atu genes	-0.053	0.808	8.75	9.2	9.24	9.21	8.85	8.96
PA2661	gi|15597857| hypothetical protein	-0.053	0.711	8.16	8.1	7.97	8.11	7.85	8.11
PA4165	gi|15599360| probable transcriptional regulator	-0.053	0.737	8.08	8.38	8.4	8.28	8.11	8.31
PA1929	gi|15597125| hypothetical protein	-0.053	0.839	6.86	7.16	7.35	6.77	7.4	7.04
PA4316	gi|15599512| exodeoxyribonuclease I	-0.054	0.597	12.28	12.28	12.28	12.17	12.27	12.24
PA3988	gi|15599183| LPS-assembly lipoprotein LptE	-0.054	0.725	12.19	11.94	12.08	12.17	12	11.87
PA3150	gi|15598346| LPS biosynthesis protein WbpG	-0.054	0.811	11.76	11.66	11.64	11.93	11.7	11.26
PA1070	gi|15596267| branched-chain amino acid transport protein BraG	-0.054	0.735	11.63	11.61	11.57	11.67	11.67	11.31
PA4428	gi|15599624| stringent starvation protein A	-0.054	0.827	10.69	10.33	10.61	10.11	10.72	10.64
PA5397	gi|15600590| hypothetical protein	-0.054	0.842	5.64	5.72	6.12	5.39	6	5.93
PA0686	gi|15595883| HxcR	-0.055	0.937	9.39	10.12	9.7	10.66	8.46	9.93
PA4550	gi|15599746| type 4 fimbrial biogenesis protein FimU	-0.055	0.894	7.01	6.26	5.92	6.62	6.47	5.94
PA3107	gi|15598303| o-succinylhomoserine sulfhydrylase	-0.056	0.672	12.74	12.77	12.61	12.52	12.76	12.68
PA0486	gi|15595683| conserved hypothetical protein	-0.056	0.719	11.94	11.83	11.97	11.64	11.99	11.94
PA2660	gi|15597856| hypothetical protein	-0.056	0.78	11.02	10.78	11.15	10.68	11.08	11.03
PA0282	gi|15595479| sulfate transport protein CysT	-0.056	0.756	9.26	8.92	9.13	9.06	9.22	8.86
PA0288	gi|15595485| 3-guanidinopropionase	-0.056	0.862	7.51	7.92	7.63	8.15	7.48	7.27
PA3364	gi|15598560| aliphatic amidase expression-regulating protein	-0.056	0.82	7.38	7.48	7.03	7.2	7.55	6.97
PA1683	gi|15596880| probable sugar aldolase	-0.057	0.678	11.9	12.03	12.17	11.95	11.92	12.06
PA5144	gi|15600337| hypothetical protein	-0.057	0.856	9.63	9.24	9.77	9.01	9.7	9.74
PA2901	gi|15598097| hypothetical protein	-0.057	0.838	8.89	8.85	8.84	9.28	8.69	8.44
PA4031	gi|15599226| inorganic pyrophosphatase	-0.059	0.753	13.6	13.91	13.72	13.92	13.59	13.54
PA4722	gi|15599916| probable aminotransferase	-0.059	0.662	11.9	11.8	11.9	11.64	11.89	11.89
PA2530	gi|15597726| hypothetical protein	-0.059	0.595	11.61	11.77	11.67	11.61	11.67	11.6
PA5122	gi|15600315| hypothetical protein	-0.059	0.599	11.05	11.04	10.97	10.87	10.97	11.04
PA4809	gi|15600003| FdhE protein	-0.059	0.701	10.5	10.42	10.49	10.21	10.58	10.44
PA0799	gi|15595996| probable helicase	-0.059	0.664	9.2	9.44	9.33	9.35	9.28	9.15
PA2615	gi|15597811| cell division protein FtsK	-0.06	0.693	11.51	11.55	11.8	11.69	11.45	11.54
PA1890	gi|15597087| probable glutathione S-transferase	-0.06	0.606	10.39	10.55	10.48	10.33	10.45	10.46
PA4967	gi|15600160| topoisomerase IV subunit B	-0.062	0.569	13.81	13.77	13.89	13.75	13.72	13.82
PA4282	gi|15599478| probable exonuclease	-0.062	0.557	12.83	12.93	12.93	12.84	12.8	12.87
PA2301	gi|15597497| hypothetical protein	-0.062	0.59	10.36	10.45	10.32	10.39	10.24	10.31
PA1222	gi|15596419| probable membrane-bound lytic murein transglycolase A	-0.062	0.562	8.26	8.12	8.21	8.14	8.15	8.11
PA4964	gi|15600157| topoisomerase IV subunit A	-0.063	0.523	14.02	14.04	14.05	13.96	13.96	13.99
PA5223	gi|15600416| ubiH protein	-0.063	0.808	11.01	10.65	11.1	10.53	11.17	10.88
PA4184	gi|15599379| sarcosine oxidation and utilization regulator SouR	-0.063	0.763	8.72	8.49	8.81	8.32	8.81	8.72
PA4966	gi|15600159| hypothetical protein	-0.064	0.653	10.52	10.78	10.75	10.62	10.72	10.52
PA5233	gi|15600426| hypothetical protein	-0.065	0.682	10.68	10.33	10.41	10.31	10.49	10.43
PA3119	gi|15598315| conserved hypothetical protein	-0.065	0.707	9.19	9.58	9.58	9.45	9.31	9.39
PA1992	gi|15597188| ErcS	-0.065	0.882	3	3.34	3.76	3.75	3.53	2.62
PA5568	gi|15600761| conserved hypothetical protein	-0.067	0.691	12.01	12.01	12.03	12.19	11.92	11.74
PA4342	gi|15599538| probable amidase	-0.067	0.722	6.67	6.64	6.96	6.56	6.6	6.92
PA4128	gi|15599323| conserved hypothetical protein	-0.067	0.639	6.6	6.36	6.32	6.34	6.28	6.45
PA5227	gi|15600420| conserved hypothetical protein	-0.068	0.545	11.2	11.18	11.14	11.17	11	11.15
PA0691	gi|15595888| prevent-host-death protein A	-0.068	0.809	9.3	9.62	9.57	9.55	8.97	9.76
PA4407	gi|15599603| cell division protein FtsZ	-0.069	0.573	14.4	14.25	14.45	14.25	14.29	14.37
PA3579	gi|15598775| probable carbohydrate kinase	-0.069	0.772	10.75	10.47	10.88	10.35	10.94	10.6
PA0388	gi|15595585| hypothetical protein	-0.07	0.766	13.16	12.82	12.72	12.52	12.94	13.03
PA4963	gi|15600156| hypothetical protein	-0.07	0.7	10.76	10.72	10.89	10.93	10.78	10.46
PA1341	gi|15596538| AatQ	-0.07	0.733	10.11	10.11	10.03	10.29	10.05	9.71
PA2417	gi|15597613| probable transcriptional regulator	-0.07	0.504	10.02	9.97	10.04	9.87	9.97	9.98
PA4027	gi|15599222| hypothetical protein	-0.07	0.612	9.64	9.88	9.76	9.68	9.59	9.8
PA2543	gi|15597739| conserved hypothetical protein	-0.07	0.664	9	9.03	8.93	9.15	8.75	8.84
PA2054	gi|15597250| transcriptional regulator CynR	-0.071	0.556	8.3	8.48	8.37	8.38	8.23	8.33
PA4481	gi|15599677| rod shape-determining protein MreB	-0.072	0.637	13.52	13.33	13.51	13.19	13.48	13.46
PA5374	gi|15600567| transcriptional regulator BetI	-0.072	0.612	10.71	10.89	10.81	10.86	10.57	10.76
PA4901	gi|15600094| benzoylformate decarboxylase	-0.072	0.683	5.87	5.7	5.4	5.52	5.66	5.56
PA1046	gi|15596243| hypothetical protein	-0.073	0.872	9.3	9.94	9.29	10.18	9.01	9.12
PA4427	gi|15599623| stringent starvation protein B	-0.073	0.841	8.96	8.22	8.72	8.09	8.97	8.62
PA2029	gi|15597225| hypothetical protein	-0.074	0.658	9.04	8.7	8.9	8.66	8.8	8.95
PA0750	gi|15595947| uracil-DNA glycosylase	-0.075	0.527	12.12	12.3	12.14	12.18	12.06	12.09
PA4340	gi|15599536| hypothetical protein	-0.075	0.669	10.82	11.02	10.82	11.01	10.59	10.83
PA1018	gi|15596215| hypothetical protein	-0.075	0.947	4.83	7.93	5.74	7.34	5.21	5.72
PA0315	gi|15595512| hypothetical protein	-0.076	0.685	13.54	13.58	13.87	13.37	13.62	13.77
PA2729	gi|15597925| hypothetical protein	-0.076	0.513	11.98	12.06	12.02	12.06	11.91	11.86
PA0059	gi|15595257| osmotically inducible protein OsmC	-0.076	0.773	11.85	11.58	11.32	11.73	11.16	11.64
PA4325	gi|15599521| hypothetical protein	-0.076	0.604	9.33	9.35	9.26	9.12	9.15	9.44
PA1008	gi|15596205| bacterioferritin comigratory protein	-0.077	0.721	12.78	12.63	12.75	12.29	12.86	12.78
PA1594	gi|15596791| hypothetical protein	-0.077	0.834	10.43	9.96	10.52	9.64	10.56	10.48
PA5195	gi|15600388| probable heat shock protein	-0.078	0.537	9.87	10.04	9.85	9.93	9.75	9.84
PA1612	gi|15596809| hypothetical protein	-0.078	0.679	8.08	7.64	7.64	7.63	7.69	7.8
PA1517	gi|15596714| conserved hypothetical protein	-0.079	0.504	11.32	11.25	11.19	11.28	11.1	11.14
PA1043	gi|15596240| hypothetical protein	-0.079	0.558	11.16	11.25	11.37	11.09	11.31	11.15
PA0653	gi|15595850| conserved hypothetical protein	-0.079	0.477	11.1	11.14	11.07	11.12	10.98	10.97
PA4051	gi|15599246| thiamine monophosphate kinase	-0.079	0.495	10.79	10.9	10.92	10.85	10.82	10.7
PA3721	gi|15598916| NalC	-0.079	0.672	8.16	8.39	8.64	8.33	8.41	8.21
PA0403	gi|15595600| transcriptional regulator PyrR	-0.08	0.652	11.34	11.07	11.09	10.88	11.24	11.14
PA0942	gi|15596139| probable transcriptional regulator	-0.08	0.741	10.33	10.07	10.4	9.83	10.48	10.24
PA4877	gi|15600070| hypothetical protein	-0.08	0.722	10.32	10.15	9.97	10.2	9.74	10.27
PA2605	gi|15597801| conserved hypothetical protein	-0.08	0.614	8.61	9.03	8.85	8.73	8.78	8.75
PA1526	gi|15596723| probable transcriptional regulator	-0.08	0.585	8.46	8.78	8.74	8.64	8.53	8.56
PA0156	gi|15595354| Resistance-Nodulation-Cell Division (RND) triclosan efflux membrane fusion protein, TriA	-0.081	0.699	9.39	9.56	9.62	9.76	9.32	9.24
PA3193	gi|15598389| glucokinase	-0.081	0.638	9.12	9.52	9.5	9.22	9.34	9.34
PA0399	gi|15595596| cystathionine beta-synthase	-0.082	0.533	12.35	12.62	12.6	12.45	12.43	12.46
PA4109	gi|15599304| transcriptional regulator AmpR	-0.082	0.827	9.06	8.77	9.08	8.25	9.39	9.02
PA3398	gi|15598594| probable transcriptional regulator	-0.083	0.563	10.25	10.36	10.25	10.39	10.12	10.1
PA4643	gi|15599838| hypothetical protein	-0.084	0.533	10.95	10.91	10.92	10.77	11.02	10.73
PA2370	gi|15597566| HsiH3	-0.084	0.763	8.18	8.51	8.51	8.62	7.89	8.45
PA3057	gi|15598253| hypothetical protein	-0.084	0.522	7.91	7.83	7.81	7.92	7.67	7.69
PA4784	gi|15599978| probable transcriptional regulator	-0.085	0.574	9.36	9.51	9.32	9.41	9.12	9.42
PA1195	gi|15596392| hypothetical protein	-0.085	0.753	5.94	6.46	5.87	6.08	5.71	6.22
PA3692	gi|15598888| Lipotoxon F, LptF	-0.086	0.74	12.16	11.76	11.59	12.06	11.65	11.55
PA1950	gi|15597146| ribokinase	-0.086	0.384	11.26	11.26	11.3	11.17	11.21	11.19
PA1858	gi|15597055| streptomycin 3''-phosphotransferase	-0.086	0.563	9.06	9.42	9.23	9.19	9.08	9.19
PA0298	gi|15595495| Glutamylpolyamine synthetase	-0.087	0.477	11.67	11.69	11.81	11.57	11.75	11.59
PA0996	gi|15596193| PqsA	-0.087	0.922	5.4	2.81	4.87	4.89	3.82	4.11
PA4157	gi|15599352| probable transcriptional regulator	-0.088	0.673	8.82	8.4	8.77	8.39	8.54	8.79
PA5200	gi|15600393| AmgR	-0.089	0.517	13.16	13.1	13.27	12.95	13.09	13.23
PA4421	gi|15599617| conserved hypothetical protein	-0.089	0.415	11.48	11.44	11.36	11.4	11.34	11.27
PA5130	gi|15600323| conserved hypothetical protein	-0.089	0.824	10.9	11.25	10.86	11.59	10.76	10.38
PA4276	gi|15599472| secretion protein SecE	-0.089	0.582	9.21	9.18	9.26	9.33	9.15	8.9
PA1009	gi|15596206| hypothetical protein	-0.089	0.788	7.35	8.29	8.17	7.89	7.94	7.72
PA3970	gi|15599165| AMP nucleosidase	-0.09	0.657	11.96	11.82	12.2	11.65	12.06	12
PA4042	gi|15599237| exodeoxyribonuclease VII small subunit	-0.09	0.757	10.79	10.25	10.4	9.98	10.55	10.64
PA5491	gi|15600684| probable cytochrome	-0.09	0.615	10.51	10.37	10.5	10.09	10.51	10.5
PA4062	gi|15599257| hypothetical protein	-0.09	0.418	9.98	9.94	9.85	9.78	9.82	9.9
PA5002	gi|15600195| de-N-acetylase involved in persistence, DnpA	-0.09	0.597	7.84	8.12	7.7	7.83	7.87	7.7
PA1810	gi|15597007| NppA2	-0.091	0.488	12.14	12.15	12.2	11.94	12.06	12.22
PA1157	gi|15596354| probable two-component response regulator	-0.091	0.443	11.87	11.94	12.07	11.83	11.84	11.93
PA5438	gi|15600631| probable transcriptional regulator	-0.092	0.489	11.77	11.73	11.89	11.56	11.79	11.76
PA3172	gi|15598368| probable hydrolase	-0.092	0.521	11.05	11.21	11.03	11.14	11.02	10.85
PA5254	gi|15600447| probable peptidyl-prolyl cis-trans isomerase, FkbP-type	-0.092	0.562	8.84	9.05	8.9	8.64	8.87	9
PA3552	gi|15598748| ArnB	-0.093	0.458	11.63	11.66	11.78	11.62	11.48	11.7
PA3338	gi|15598534| hypothetical protein	-0.093	0.548	8.56	8.9	8.76	8.55	8.62	8.77
PA0813	gi|15596010| hypothetical protein	-0.093	0.66	6.49	6.91	6.89	6.45	6.7	6.86
PA1488	gi|15596685| hypothetical protein	-0.094	0.692	8.36	7.68	7.82	7.91	7.82	7.85
PA0469	gi|15595666| hypothetical protein	-0.095	0.423	12.21	12.43	12.37	12.25	12.26	12.21
PA0868	gi|15596065| conserved hypothetical protein	-0.096	0.375	8.5	8.61	8.48	8.48	8.38	8.43
PA1591	gi|15596788| hypothetical protein	-0.096	0.656	5.14	5.5	5.1	5.29	5.28	4.89
PA0594	gi|15595791| peptidyl-prolyl cis-trans isomerase SurA	-0.097	0.345	14.29	14.25	14.22	14.13	14.14	14.21
PA4508	gi|15599704| probable transcriptional regulator	-0.097	0.605	10.02	9.76	10.14	9.67	10.01	9.95
PA5494	gi|15600687| hypothetical protein	-0.097	0.725	8.73	9.3	9.14	9.17	8.6	9.12
PA4492	gi|15599688| MagA	-0.097	0.734	8.73	9.06	8.54	9.08	8.55	8.4
PA5562	gi|15600755| chromosome partitioning protein Spo0J	-0.098	0.426	13.12	13.16	13.31	13.03	13.08	13.18
PA3127	gi|15598323| hypothetical protein	-0.098	0.366	10.5	10.44	10.54	10.45	10.41	10.33
PA2713	gi|15597909| conserved hypothetical protein	-0.098	0.361	9.64	9.79	9.75	9.62	9.62	9.63
PA2871	gi|15598067| hypothetical protein	-0.099	0.439	11.76	11.76	11.93	11.6	11.79	11.75
PA1945	gi|15597141| probable transcriptional regulator	-0.099	0.853	8.24	9.06	8.48	9.25	7.73	8.51
PA3000	gi|15598196| aromatic amino acid transport protein AroP1	-0.099	0.639	7.97	7.83	8.05	8.08	7.95	7.52
PA1416	gi|15596613| conserved hypothetical protein	-0.099	0.864	3.92	4.57	4.57	3.29	4.99	4.48
PA5020	gi|15600213| probable acyl-CoA dehydrogenase	-0.1	0.373	10.67	10.71	10.83	10.65	10.57	10.68
PA3288	gi|15598484| hypothetical protein	-0.1	0.521	7.2	7.22	7.5	7.31	7.23	7.07
PA5250	gi|15600443| conserved hypothetical protein	-0.1	0.873	5.93	5.92	5.69	6.92	5.28	5.05
PA5420	gi|15600613| formyltetrahydrofolate deformylase	-0.1	0.807	3.79	3.52	2.87	2.79	3.7	3.38
PA4945	gi|15600138| delta 2-isopentenylpyrophosphate transferase	-0.101	0.402	11.26	11.48	11.37	11.33	11.21	11.27
PA4182	gi|15599377| hypothetical protein	-0.102	0.352	10.2	10.32	10.23	10.2	10.16	10.09
PA3960	gi|15599155| hypothetical protein	-0.102	0.69	7.94	7.63	8.2	7.51	7.98	7.98
PA2562	gi|15597758| hypothetical protein	-0.103	0.778	13.79	13.82	13.26	13.8	12.96	13.8
PA3148	gi|15598344| UDP-N-acetylglucosamine 2-epimerase WbpI	-0.103	0.527	13.64	13.56	13.79	13.35	13.66	13.68
PA1045	gi|15596242| hypothetical protein	-0.103	0.324	11.78	11.86	11.91	11.73	11.75	11.76
PA3550	gi|15598746| alginate o-acetyltransferase AlgF	-0.103	0.646	11.08	11.41	11.21	11.15	10.83	11.41
PA4101	gi|15599296| BfmR	-0.103	0.508	9.47	9.41	9.67	9.26	9.43	9.56
PA1501	gi|15596698| conserved hypothetical protein	-0.103	0.407	7.8	7.81	7.6	7.57	7.63	7.69
PA0242	gi|15595439| hypothetical protein	-0.103	0.47	6.08	5.86	5.95	5.91	5.7	5.96
PA3604	gi|15598800| response regulator ErdR	-0.104	0.545	12.17	12.23	12.5	12.03	12.35	12.21
PA1431	gi|15596628| regulatory protein RsaL	-0.104	0.453	7.99	7.73	7.96	7.81	7.69	7.87
PA3529	gi|15598725| alkylhydroperoxide reductase C	-0.105	0.513	14.88	14.81	14.66	14.49	14.85	14.7
PA1484	gi|15596681| probable transcriptional regulator	-0.105	0.37	10.19	10.24	10.23	10.08	10.23	10.02
PA1315	gi|15596512| probable transcriptional regulator	-0.105	0.415	9.91	10.12	10.18	9.92	9.98	9.99
PA0120	gi|15595318| probable transcriptional regulator	-0.105	0.637	9.47	9.5	9.17	9.57	9.03	9.23
PA0609	gi|15595806| anthranilate synthetase component I	-0.106	0.285	13.11	13.15	13.11	13.03	13.03	13
PA0838	gi|15596035| probable glutathione peroxidase	-0.106	0.452	11.99	12.11	12.12	11.78	12.03	12.08
PA3259.1	gi Uncharacterized protein	-0.106	0.447	9.27	9.32	9.45	9.08	9.34	9.3
PA1681	gi|15596878| chorismate synthase	-0.107	0.525	13.78	13.58	13.72	13.36	13.76	13.64
PA4416	gi|15599612| UDP-N-acetylmuramoylalanyl-D-glutamyl-2, 6-diaminopimelate--D-alanyl-D-alanyl ligase	-0.107	0.407	13.23	13.21	13.29	12.98	13.19	13.24
PA4609	gi|15599805| DNA repair protein RadA	-0.108	0.435	12.9	12.81	12.95	12.62	12.92	12.8
PA3156	gi|15598352| UDP-2-acetamido-3-amino-2,3-dideoxy-d-glucuronic acid N-acetyltransferase, WbpD	-0.109	0.41	12.07	12.33	12.26	12.17	12.13	12.04
PA5269	gi|15600462| hypothetical protein	-0.109	0.375	10.54	10.57	10.38	10.32	10.46	10.38
PA3758	gi|15598953| probable N-acetylglucosamine-6-phosphate deacetylase	-0.109	0.546	8.69	8.39	8.6	8.22	8.52	8.62
PA0172	gi|15595370| SiaA	-0.109	0.606	8.62	8.57	8.62	8.8	8.5	8.18
PA5322	gi|15600515| phosphomannomutase AlgC	-0.111	0.318	14.34	14.19	14.33	14.14	14.2	14.19
PA3803	gi|15598998| probable isoprenoid biosynthetic protein GcpE	-0.111	0.314	13.66	13.65	13.75	13.51	13.6	13.63
PA1790	gi|15596987| hypothetical protein	-0.111	0.459	11.84	11.73	11.81	11.48	11.83	11.74
PA1243	gi|15596440| probable sensor/response regulator hybrid	-0.111	0.326	11.45	11.5	11.57	11.48	11.34	11.36
PA3777	gi|15598972| exodeoxyribonuclease VII large subunit	-0.111	0.323	11	10.99	11.12	10.86	10.95	10.97
PA0299	gi|15595496| Polyamine:pyruvate transaminase	-0.112	0.592	13.66	13.25	13.58	13.13	13.56	13.46
PA3081	gi|15598277| conserved hypothetical protein	-0.112	0.466	13.04	12.96	13.13	12.72	13.07	13.01
PA0859	gi|15596056| hypothetical protein	-0.112	0.521	10.06	10.01	10.29	9.81	10.19	10.03
PA0345	gi|15595542| hypothetical protein	-0.112	0.639	9.84	9.41	9.59	9.82	9.43	9.25
PA2975	gi|15598171| ribosomal large subunit pseudouridine synthase C	-0.113	0.428	11.22	11.4	11.55	11.23	11.34	11.26
PA4803	gi|15599997| hypothetical protein	-0.113	0.807	6.94	7.87	7.53	8.01	6.97	7.02
PA4043	gi|15599238| geranyltranstransferase	-0.114	0.359	12.08	12.22	12.3	12	12.12	12.13
PA4519	gi|15599715| ornithine decarboxylase	-0.115	0.33	13.59	13.63	13.76	13.52	13.49	13.63
PA0836	gi|15596033| acetate kinase	-0.115	0.622	12.79	12.33	12.11	12.21	12.39	12.29
PA3088	gi|15598284| conserved hypothetical protein	-0.115	0.303	11.72	11.86	11.85	11.73	11.71	11.65
PA3381	gi|15598577| probable transcriptional regulator	-0.115	0.495	8.54	8.58	8.73	8.53	8.28	8.69
PA0155	gi|15595353| transcriptional regulator PcaR	-0.116	0.511	10.94	11.28	11.24	11.22	10.99	10.9
PA0960	gi|15596157| hypothetical protein	-0.116	0.278	10.64	10.66	10.7	10.52	10.5	10.62
PA4732	gi|15599926| glucose-6-phosphate isomerase	-0.117	0.374	13.2	13.22	13.35	13.02	13.12	13.27
PA4044	gi|15599239| 1-deoxyxylulose-5-phosphate synthase	-0.117	0.302	12.98	13.03	13.12	12.98	12.94	12.86
PA3831	gi|15599026| leucine aminopeptidase	-0.117	0.563	12.19	11.76	11.72	11.66	11.93	11.73
PA3879	gi|15599074| two-component response regulator NarL	-0.118	0.63	12.11	11.61	11.56	11.41	11.82	11.7
PA4420	gi|15599616| conserved hypothetical protein	-0.119	0.265	12.86	12.91	12.98	12.82	12.77	12.8
PA2960	gi|15598156| type 4 fimbrial biogenesis protein PilZ	-0.119	0.774	10.9	10.12	11.03	10.05	10.88	10.76
PA1857	gi|15597054| conserved hypothetical protein	-0.119	0.354	9.06	8.84	9.02	8.95	8.82	8.8
PA3565	gi|15598761| probable transcriptional regulator	-0.119	0.464	8.93	9.27	9.26	9.13	8.92	9.04
PA2967	gi|15598163| 3-oxoacyl-[acyl-carrier-protein] reductase	-0.12	0.329	14.17	14.27	14.33	14.04	14.24	14.14
PA3861	gi|161486761| ATP-dependent RNA helicase RhlB	-0.12	0.242	13.4	13.41	13.48	13.32	13.3	13.3
PA3644	gi|15598840| UDP-N-acetylglucosamine acyltransferase	-0.12	0.761	10.57	11.29	10.81	11.36	10.44	10.51
PA2899	gi|15598095| probable transcriptional regulator	-0.12	0.555	8.47	8.46	8.37	8.65	8.13	8.16
PA4045	gi|15599240| conserved hypothetical protein	-0.12	0.659	7.31	7.86	7.68	7.14	7.74	7.61
PA0012	gi|15595210| hypothetical protein	-0.121	0.434	7.21	7.29	7.17	6.89	7.13	7.28
PA1044	gi|15596241| hypothetical protein	-0.121	0.677	6.4	6.15	6.76	5.94	6.58	6.42
PA4790	gi|15599984| conserved hypothetical protein	-0.122	0.329	9.38	9.58	9.58	9.47	9.36	9.34
PA4054	gi|15599249| GTP cyclohydrolase II / 3,4-dihydroxy-2-butanone 4-phosphate synthase	-0.124	0.494	13.73	13.59	13.81	13.33	13.79	13.65
PA0897	gi|15596094| subunit II of arginine N2-succinyltransferase = ornithine N2-succinyltransferase	-0.124	0.338	11.65	11.78	11.85	11.69	11.51	11.69
PA3865	gi|15599060| probable amino acid binding protein	-0.124	0.564	10.85	11.17	10.68	11.01	10.63	10.68
PA4502	gi|15599698| probable binding protein component of ABC transporter	-0.125	0.609	12.17	12.09	12.3	11.65	12.35	12.17
PA0761	gi|15595958| L-aspartate oxidase	-0.125	0.394	10.93	11.04	11.12	10.72	11.02	10.96
PA3509	gi|15598705| probable hydrolase	-0.125	0.557	6.26	6.41	6.09	5.95	5.99	6.44
PA5521	gi|15600714| probable short-chain dehydrogenase	-0.126	0.508	13.35	13.44	13.55	13.42	13.03	13.52
PA0420	gi|15595617| adenosylmethionine-8-amino-7-oxononanoate aminotransferase	-0.126	0.276	12.55	12.58	12.68	12.39	12.51	12.53
PA4410	gi|15599606| D-alanine--D-alanine ligase	-0.126	0.737	12.36	13.05	12.56	13.09	12.23	12.27
PA4243	gi|15599439| secretion protein SecY	-0.126	0.459	10.91	10.94	11.14	11.08	10.85	10.68
PA0716	gi|15595913| hypothetical protein	-0.126	0.364	10.37	10.54	10.56	10.24	10.5	10.35
PA5503	gi|15600696| probable ATP-binding component of ABC transporter	-0.126	0.513	10.27	10.3	10.32	10.49	10.06	9.96
PA5231	gi|15600424| probable ATP-binding/permease fusion ABC transporter	-0.126	0.556	10.16	9.83	9.57	9.86	9.71	9.6
PA2611	gi|15597807| siroheme synthase	-0.127	0.345	11.99	12.19	12.21	11.89	12.02	12.09
PA0959	gi|15596156| hypothetical protein	-0.127	0.294	10.92	11	10.93	10.7	10.92	10.85
PA3339	gi|15598535| patatin-like protein, PlpD	-0.127	0.557	8.56	8.94	8.78	8.9	8.62	8.38
PA0248	gi|15595445| probable transcriptional regulator	-0.127	0.295	8.43	8.54	8.39	8.26	8.29	8.42
PA0181	gi|15595379| probable transcriptional regulator	-0.128	0.221	8.8	8.83	8.79	8.64	8.73	8.66
PA4426	gi|15599622| conserved hypothetical protein	-0.13	0.319	11.52	11.39	11.62	11.43	11.43	11.28
PA2961	gi|15598157| DNA polymerase III, delta prime subunit	-0.13	0.332	11.22	11.2	11.39	11.02	11.16	11.25
PA5323	gi|15600516| acetylglutamate kinase	-0.131	0.257	13.42	13.37	13.47	13.19	13.32	13.35
PA1756	gi|15596953| 3'-phosphoadenosine-5'-phosphosulfate reductase	-0.131	0.298	11.97	12.09	11.96	11.98	11.89	11.76
PA4135	gi|15599330| probable transcriptional regulator	-0.131	0.364	9.96	10.27	10.27	10.08	10.03	10.01
PA4675	gi|15599870| ChtA	-0.131	0.469	8.47	8.39	8.34	8	8.5	8.31
PA5379	gi|15600572| L-serine dehydratase	-0.131	0.439	7.3	7.34	7.34	7.39	6.94	7.26
PA2523	gi|15597719| CzcR	-0.132	0.411	9.62	9.8	9.62	9.73	9.35	9.56
PA4474	gi|15599670| conserved hypothetical protein	-0.133	0.221	12.93	12.82	12.85	12.68	12.75	12.77
PA0832	gi|15596029| conserved hypothetical protein	-0.133	0.243	11.45	11.32	11.45	11.21	11.28	11.32
[truncated: 1,797 more rows]
