# Supplementary material for: Systems-Wide Dissection of Organic Acid Assimilation in Pseudomonas aeruginosa Reveals a Novel Path To Underground Metabolism
Source: mBio. 2022 Nov 15;13(6):e02541-22. doi: 10.1128/mbio.02541-22 (PMC9765439; doi:10.1128/mbio.02541-22)
Supplement: DATA SET S3 [file mbio.02541-22-sd003.xlsx]

## Sheet: A. WT_suc_vs_WT_suc_prop
GeneID	Gene Name	Product Name	Base mean	log2(FC)	StdErr	Wald-Stats	P-value	P-adj
PA3417	NA	probable pyruvate dehydrogenase E1 component, alpha subunit	123.382	1.64786	0.273327	6.02889	1.65087e-09	1.46088e-07
PA3416	NA	probable pyruvate dehydrogenase E1 component, beta chain	125.463	1.63219	0.292846	5.57355	2.49604e-08	1.79857e-06
PA0612	ptrB	repressor, PtrB	708.865	1.56739	0.187614	8.35435	6.57936e-17	1.50847e-14
PA0639	NA	conserved hypothetical protein	822.469	1.5328	0.140439	10.9144	9.84245e-28	2.48227e-24
PA0627	NA	conserved hypothetical protein	216.346	1.52089	0.17042	8.92437	4.48237e-19	1.50727e-16
PA3415	NA	probable dihydrolipoamide acetyltransferase	111.111	1.51751	0.301341	5.03586	4.75706e-07	2.5263e-05
PA0613	NA	hypothetical protein	1415.61	1.49861	0.157175	9.53468	1.50348e-21	7.58355e-19
PA0629	NA	conserved hypothetical protein	410.568	1.45886	0.144237	10.1144	4.77098e-24	3.0081e-21
PA0631	NA	hypothetical protein	137.229	1.45397	0.192678	7.54613	4.48393e-14	8.07747e-12
PA0628	NA	conserved hypothetical protein	1059.77	1.44433	0.135092	10.6914	1.11653e-26	1.40794e-23
PA0641	NA	probable bacteriophage protein	3448.92	1.43776	0.160204	8.97454	2.8454e-19	1.02516e-16
PA0637	NA	conserved hypothetical protein	353.741	1.42922	0.133168	10.7324	7.16711e-27	1.20503e-23
PA0638	NA	probable bacteriophage protein	715.674	1.41731	0.151496	9.35541	8.32748e-21	3.81853e-18
PA0625	NA	hypothetical protein	4276.16	1.41047	0.115228	12.2407	1.88371e-34	9.50144e-31
PA0630	NA	hypothetical protein	256.124	1.39432	0.165	8.45046	2.90166e-17	7.31798e-15
PA3875	narG	respiratory nitrate reductase alpha chain	1349.05	1.36514	0.298755	4.56944	4.89033e-06	0.000185465
PA0636	NA	hypothetical protein	2512.4	1.36141	0.131209	10.3759	3.1928e-25	2.68408e-22
PA0624	NA	hypothetical protein	1217.3	1.35819	0.134273	10.1151	4.73338e-24	3.0081e-21
PA0622	NA	probable bacteriophage protein	3746.11	1.34054	0.152012	8.81867	1.15831e-18	3.43677e-16
PA0643	NA	hypothetical protein	1146.53	1.33735	0.146829	9.1082	8.37582e-20	3.24982e-17
PA0640	NA	probable bacteriophage protein	711.561	1.32918	0.159985	8.30811	9.7235e-17	2.13241e-14
PA0626	NA	hypothetical protein	1017.59	1.31668	0.123478	10.6633	1.51078e-26	1.52408e-23
PA0642	NA	hypothetical protein	692.737	1.28415	0.204689	6.2737	3.5257e-10	3.82692e-08
PA3874	narH	respiratory nitrate reductase beta chain	654.62	1.27889	0.279167	4.58109	4.62558e-06	0.000176753
PA0635	NA	hypothetical protein	1019.47	1.26285	0.126637	9.97226	2.01584e-23	1.12977e-20
PA1871	lasA	LasA protease precursor	110.776	1.2447	0.264251	4.7103	2.47351e-06	0.000105732
PA0634	NA	hypothetical protein	1237.92	1.23383	0.138826	8.88762	6.24311e-19	1.96814e-16
PA0633	NA	hypothetical protein	1660.75	1.23336	0.133552	9.23506	2.58138e-20	1.08504e-17
PA0646	NA	hypothetical protein	1316.99	1.22067	0.155835	7.83309	4.76031e-15	9.235e-13
PA5024	NA	conserved hypothetical protein	962.78	1.20807	0.208973	5.78099	7.42604e-09	5.85265e-07
PA3873	narJ	respiratory nitrate reductase delta chain	213.937	1.20072	0.288672	4.15947	3.18983e-05	0.000808519
PA0632	NA	hypothetical protein	100.654	1.19657	0.192503	6.21585	5.10466e-10	5.19869e-08
PA0645	NA	hypothetical protein	299.28	1.17728	0.193029	6.09895	1.06769e-09	1.01612e-07
PA0620	NA	probable bacteriophage protein	3804.63	1.16902	0.134557	8.68785	3.69355e-18	9.8054e-16
PA2937	NA	hypothetical protein	44.8395	1.16273	0.252279	4.60892	4.0477e-06	0.000162037
PA0619	NA	probable bacteriophage protein	884.767	1.16081	0.163651	7.09318	1.31061e-12	2.06586e-10
PA0623	NA	probable bacteriophage protein	1797.31	1.15869	0.168578	6.8733	6.27337e-12	9.30672e-10
PA0621	NA	conserved hypothetical protein	954.915	1.15229	0.1586	7.26543	3.71857e-13	6.46774e-11
PA0644	NA	hypothetical protein	416.616	1.09727	0.176569	6.21436	5.15334e-10	5.19869e-08
PA1172	napC	cytochrome c-type protein NapC	53.7573	1.08813	0.248379	4.38092	1.18178e-05	0.000382573
PA1507	NA	probable transporter	144.958	1.08589	0.177382	6.12176	9.25501e-10	9.15339e-08
PA1888	NA	hypothetical protein	104.045	1.08001	0.237721	4.54321	5.54041e-06	0.000202506
PA0614	NA	hypothetical protein	276.697	1.07389	0.165783	6.47768	9.31437e-11	1.17454e-08
PA0618	NA	probable bacteriophage protein	1243.87	1.06936	0.148313	7.21019	5.58733e-13	9.09113e-11
PA2749	endA	DNA-specific endonuclease I	141.889	1.06163	0.26987	3.93384	8.35998e-05	0.00184946
PA1173	napB	cytochrome c-type protein NapB precursor	31.9141	1.05109	0.283919	3.70209	0.000213834	0.00383836
PA4635	NA	conserved hypothetical protein	70.2759	1.03303	0.20788	4.96937	6.71703e-07	3.32164e-05
PA3598	NA	conserved hypothetical protein	294.883	1.0303	0.301392	3.41848	0.000629714	0.00904922
PA0910	alpD	AlpD	338.615	1.02021	0.196294	5.19736	2.02139e-07	1.17194e-05
PA0797	prpR	probable transcriptional regulator	218.649	1.01913	0.216254	4.71267	2.4449e-06	0.000105403
PA0648	NA	hypothetical protein	526.445	1.0168	0.160772	6.32451	2.54037e-10	2.84748e-08
PA0277	NA	conserved hypothetical protein	2838.7	1.00875	0.259753	3.8835	0.000102963	0.00220061
PA0670	NA	hypothetical protein	100.426	1.00732	0.188109	5.35497	8.55706e-08	5.32862e-06
PA0908	alpB	AlpB	39.7643	1.0047	0.240709	4.17392	2.99399e-05	0.000770495
PA4228	pchD	pyochelin biosynthesis protein PchD	17.2165	0.99425	0.299348	3.32139	0.000895717	NA
PA0616	NA	hypothetical protein	846.13	0.984818	0.163286	6.03124	1.62707e-09	1.46088e-07
PA5173	arcC	carbamate kinase	4601.23	0.9817	0.266051	3.68989	0.000224353	0.00394298
PA0796	prpB	carboxyphosphonoenolpyruvate phosphonomutase	1188.93	0.979246	0.14335	6.83115	8.42344e-12	1.21394e-09
PA2367	hcp3	Hcp3	62.0415	0.955745	0.234013	4.08415	4.4239e-05	0.0010728
PA0793	NA	hypothetical protein	707.798	0.934257	0.118881	7.85873	3.88034e-15	7.82896e-13
PA3718	NA	probable major facilitator superfamily (MFS) transporter	28.0333	0.932889	0.274502	3.39848	0.00067762	0.009507
PA4129	NA	hypothetical protein	388.06	0.932284	0.198619	4.69383	2.6814e-06	0.000113655
PA0807	ampDh3	AmpDh3	190.199	0.932177	0.200645	4.6459	3.38598e-06	0.000139991
PA3049	rmf	ribosome modulation factor	1182.01	0.928755	0.234381	3.96258	7.41443e-05	0.00168461
PA0794	acnD	probable aconitate hydratase	2365.41	0.921137	0.160313	5.74588	9.14457e-09	7.09619e-07
PA0617	NA	probable bacteriophage protein	435.858	0.918185	0.165592	5.54487	2.94167e-08	2.07208e-06
PA3394	nosF	NosF protein	29.6798	0.902178	0.30691	2.93955	0.00328686	0.0315189
PA0909	alpC	AlpC	94.4105	0.901553	0.213276	4.22717	2.36645e-05	0.000628229
PA3393	nosD	NosD protein	126.214	0.894696	0.323888	2.76236	0.00573843	0.0461637
PA3209	NA	conserved hypothetical protein	80.6397	0.889222	0.269808	3.29576	0.000981554	0.0125612
PA1422	gbuR	GbuR	310.064	0.884862	0.253291	3.49346	0.0004768	0.00728781
PA0647	NA	hypothetical protein	380.512	0.883786	0.15655	5.64538	1.64819e-08	1.22257e-06
PA2334	NA	probable transcriptional regulator	264.34	0.87592	0.16494	5.31053	1.09308e-07	6.56369e-06
PA3336	NA	probable major facilitator superfamily (MFS) transporter	64.4359	0.874389	0.213635	4.09291	4.2599e-05	0.00103802
PA1297	NA	probable metal transporter	227.25	0.873137	0.161856	5.39454	6.87005e-08	4.44263e-06
PA3872	narI	respiratory nitrate reductase gamma chain	178.042	0.872662	0.285613	3.0554	0.00224761	0.0235696
PA0510	nirE	NirE	417.393	0.872107	0.283818	3.07277	0.00212085	0.0228093
PA2366	hsiC3	HsiC3	215.583	0.864864	0.22766	3.79893	0.000145324	0.00289728
PA0911	alpE	AlpE	252.318	0.863179	0.203686	4.23779	2.25729e-05	0.000605627
PA2032	NA	probable transcriptional regulator	1121.69	0.862926	0.132992	6.48857	8.66548e-11	1.12073e-08
PA5471	armZ	ArmZ	1482.37	0.859533	0.113823	7.55151	4.3025e-14	8.03771e-12
PA5531	tonB1	TonB1	943.942	0.844583	0.247963	3.40608	0.000659029	0.00939023
PA3672	NA	probable ATP-binding component of ABC transporter	563.135	0.842123	0.130628	6.4467	1.14308e-10	1.40627e-08
PA5286	NA	conserved hypothetical protein	1421.92	0.841772	0.290592	2.89675	0.00377053	0.0344539
PA3395	nosY	NosY protein	18.0096	0.832231	0.324349	2.56585	0.0102923	NA
PA0907	alpA	lysis phenotype activator, AlpA	343.854	0.831169	0.169231	4.91144	9.04098e-07	4.38487e-05
PA0985	pyoS5	pyocin S5	407.759	0.829093	0.250055	3.31564	0.000914331	0.011765
PA3866	NA	Pyocin S4	2518.61	0.826494	0.192972	4.28298	1.84411e-05	0.000522566
PA1791	NA	hypothetical protein	2812.86	0.826256	0.198456	4.16341	3.13527e-05	0.000798702
PA1490	NA	probable transcriptional regulator	149.537	0.822808	0.165411	4.97433	6.54738e-07	3.27888e-05
PA2750	NA	hypothetical protein	195.72	0.819291	0.17217	4.75861	1.94927e-06	8.54968e-05
PA1198	NA	conserved hypothetical protein	3220.57	0.817614	0.232623	3.51476	0.000440156	0.00683122
PA0671	NA	hypothetical protein	39.2318	0.811539	0.261976	3.09776	0.0019499	0.0214744
PA4170	NA	hypothetical protein	1051.96	0.810434	0.317967	2.5488	0.0108095	0.0730871
PA5172	arcB	ornithine carbamoyltransferase, catabolic	6723.12	0.809398	0.293947	2.75355	0.0058953	0.0471998
PA1394	NA	hypothetical protein	57.7245	0.806814	0.239262	3.3721	0.00074598	0.0102248
PA4171	NA	probable protease	217.737	0.806398	0.306915	2.62743	0.00860331	0.0622844
PA3871	NA	probable peptidyl-prolyl cis-trans isomerase, PpiC-type	242.411	0.804238	0.27963	2.87608	0.0040265	0.0360693
PA0525	NA	probable dinitrification protein NorD	560.362	0.804182	0.336177	2.39214	0.0167504	0.0988179
PA2939	NA	probable aminopeptidase	171.998	0.803062	0.22304	3.60053	0.000317567	0.00525183
PA4515	NA	conserved hypothetical protein	91.5235	0.797002	0.204565	3.89609	9.77572e-05	0.00211626
PA4172	NA	probable nuclease	59.8358	0.796637	0.298986	2.66446	0.0077111	0.0582257
PA1324	NA	hypothetical protein	236.319	0.790321	0.212551	3.71827	0.000200592	0.00369266
PA1367	NA	hypothetical protein	238.588	0.789868	0.200062	3.94813	7.87656e-05	0.00177363
PA2957	NA	probable transcriptional regulator	1143.42	0.786577	0.213408	3.68578	0.000228001	0.00396565
PA2153	glgB	1,4-alpha-glucan branching enzyme	30.0566	0.782024	0.259023	3.01912	0.00253507	0.0260608
PA2715	NA	probable ferredoxin	35.2462	0.772106	0.260484	2.96412	0.00303548	0.0296724
PA1838	cysI	sulfite reductase	13474.6	0.771669	0.0921248	8.37634	5.45982e-17	1.3114e-14
PA0236	NA	probable transcriptional regulator	288.828	0.769725	0.220458	3.49148	0.000480352	0.00731992
PA3478	rhlB	rhamnosyltransferase chain B	41.7177	0.756929	0.262727	2.88104	0.0039636	0.0357526
PA0675	vreI	ECF sigma factor, VreI	8.57823	0.747469	0.336818	2.21921	0.0264726	NA
PA0615	NA	hypothetical protein	757.028	0.747431	0.15582	4.79675	1.61257e-06	7.32774e-05
PA2381	NA	hypothetical protein	355.886	0.74427	0.255325	2.91499	0.00355699	0.0331023
PA5470	NA	probable peptide chain release factor	452.308	0.741435	0.125003	5.93135	3.00446e-09	2.52575e-07
PA0587	NA	conserved hypothetical protein	732.449	0.74021	0.189372	3.90876	9.27701e-05	0.00203449
PA3661	NA	hypothetical protein	89.2837	0.739375	0.313108	2.36141	0.0182057	0.103997
PA0795	prpC	citrate synthase 2	2997.92	0.738403	0.161745	4.56522	4.98971e-06	0.000187821
PA4607	NA	hypothetical protein	3537.85	0.736957	0.150271	4.90419	9.38119e-07	4.50655e-05
PA3327	aza1	probable non-ribosomal peptide synthetase (azabicyclene)	371.317	0.735033	0.166591	4.4122	1.02325e-05	0.000341806
PA0588	NA	conserved hypothetical protein	3247.32	0.733764	0.218962	3.35111	0.000804893	0.0106839
PA4136	NA	probable major facilitator superfamily (MFS) transporter	234.197	0.732894	0.160864	4.55599	5.21384e-06	0.000193372
PA3418	ldh	leucine dehydrogenase	243.706	0.731432	0.291646	2.50795	0.0121435	0.0789329
PA2660	NA	hypothetical protein	749.569	0.722691	0.215275	3.35706	0.000787763	0.0105921
PA2369	hsiG3	HsiG3	68.6727	0.71912	0.207949	3.45816	0.000543886	0.00809251
PA0610	prtN	transcriptional regulator PrtN	785.513	0.714175	0.166352	4.29315	1.76154e-05	0.000507727
PA3335	aza9	hypothetical protein (azabicyclene)	94.6893	0.711324	0.191008	3.72405	0.000196051	0.00363558
PA3720	NA	hypothetical protein	51.4556	0.709056	0.244722	2.89739	0.00376279	0.0344456
PA2782	bamI	biofilm-associated metzincin Inhibitor, BamI	169.911	0.707543	0.213109	3.3201	0.000899847	0.0116679
PA4574	NA	conserved hypothetical protein	767.992	0.706191	0.303577	2.32623	0.0200061	0.111659
PA3870	moaA1	molybdopterin biosynthetic protein A1	146.038	0.703481	0.23359	3.0116	0.00259873	0.0264274
PA4134	NA	hypothetical protein	119.631	0.698797	0.239812	2.91394	0.00356902	0.0331531
PA4060	NA	hypothetical protein	190.923	0.697741	0.226529	3.08015	0.00206899	0.0223949
PA1571	NA	hypothetical protein	492.087	0.694872	0.171604	4.04928	5.13763e-05	0.00122816
PA5194	NA	hypothetical protein	1221.44	0.69325	0.185592	3.73535	0.000187453	0.00352638
PA2118	ada	O6-methylguanine-DNA methyltransferase	221.87	0.692828	0.152654	4.53854	5.66446e-06	0.000205551
PA2368	hsiF3	HsiF3	22.9134	0.691328	0.290237	2.38194	0.0172218	NA
PA0775	NA	conserved hypothetical protein	798.225	0.690832	0.285186	2.42239	0.0154188	0.0941553
PA1395	NA	hypothetical protein	136.47	0.689112	0.233858	2.94672	0.00321167	0.031115
PA5030	NA	probable major facilitator superfamily (MFS) transporter	383.599	0.687646	0.141111	4.8731	1.09859e-06	5.1308e-05
PA2488	NA	probable transcriptional regulator	64.0459	0.687092	0.211675	3.24597	0.00117051	0.0143302
PA4832	NA	probable short-chain dehydrogenase	284.821	0.681199	0.309956	2.19773	0.0279684	0.138988
PA3671	NA	probable permease of ABC transporter	328.342	0.671998	0.181926	3.69381	0.000220923	0.00393961
PA0792	prpD	propionate catabolic protein PrpD	346.971	0.671942	0.154748	4.34217	1.41082e-05	0.000428687
PA0667	NA	conserved hypothetical protein	3099.84	0.671487	0.131933	5.08962	3.5879e-07	1.96711e-05
PA1299	NA	conserved hypothetical protein	467.926	0.670658	0.260684	2.57269	0.0100912	0.0701103
PA4706	phuV	PhuV	250.444	0.66781	0.143356	4.65841	3.18668e-06	0.00013284
PA3129	NA	conserved hypothetical protein	939.742	0.666551	0.228269	2.92003	0.00350001	0.0327534
PA2803	NA	hypothetical protein	6.74479	0.66584	0.336001	1.98166	0.0475172	NA
PA0800	NA	hypothetical protein	27.0555	0.661158	0.298961	2.21152	0.0269996	0.135779
PA4058	NA	hypothetical protein	336.375	0.658527	0.178836	3.68229	0.00023115	0.00400659
PA2502	NA	hypothetical protein	355.09	0.657035	0.251304	2.6145	0.00893572	0.0641135
PA1645	NA	hypothetical protein	135.534	0.655436	0.195481	3.35295	0.000799558	0.0106692
PA3331	aza5	cytochrome P450 (azabicyclene)	100.547	0.652467	0.198937	3.27976	0.00103894	0.0131338
PA4195	NA	probable binding protein component of ABC transporter	1177.62	0.650879	0.134315	4.8459	1.26037e-06	5.77938e-05
PA3361	lecB	fucose-binding lectin PA-IIL	18.7589	0.649464	0.294692	2.20388	0.0275331	NA
PA0541	NA	hypothetical protein	743.554	0.649308	0.149723	4.33673	1.44618e-05	0.000433303
PA0801	NA	hypothetical protein	239.363	0.648892	0.16468	3.94033	8.13685e-05	0.00181603
PA3931	NA	conserved hypothetical protein	1192.23	0.648084	0.25904	2.50187	0.0123539	0.0794722
PA1221	NA	hypothetical protein	10.1879	0.646808	0.328278	1.97031	0.0488032	NA
PA3965	NA	probable transcriptional regulator	374.962	0.645967	0.185344	3.48523	0.000491711	0.00742572
PA1698	popN	Type III secretion outer membrane protein PopN precursor	73.0549	0.645236	0.207577	3.10841	0.00188095	0.0208787
PA2411	NA	probable thioesterase	18.3127	0.643998	0.301323	2.13723	0.0325789	NA
PA0511	nirJ	heme d1 biosynthesis protein NirJ	432.316	0.641419	0.305975	2.09631	0.0360545	0.162665
PA1697	NA	ATP synthase in type III secretion system	88.6197	0.639208	0.221902	2.88059	0.00396936	0.0357526
PA3775	NA	hypothetical protein	35.5307	0.638855	0.276068	2.31412	0.0206611	0.113896
PA4676	NA	probable carbonic anhydrase	1210.94	0.636701	0.178134	3.57428	0.000351189	0.00567755
PA0513	nirG	NirG	137.934	0.633281	0.317486	1.99467	0.0460787	0.190287
PA4390	NA	hypothetical protein	610.909	0.631472	0.205979	3.06572	0.00217148	0.0230589
PA0514	nirL	heme d1 biosynthesis protein NirL	208.595	0.631197	0.312452	2.02014	0.0433691	0.183057
PA1189	NA	conserved hypothetical protein	60.6734	0.629972	0.214861	2.932	0.00336787	0.0317904
PA4404	NA	hypothetical protein	1166.65	0.627736	0.192007	3.26934	0.001078	0.013459
PA2371	clpV3	ClpV3	92.177	0.625711	0.202131	3.09557	0.00196433	0.0215394
PA3607	potA	polyamine transport protein PotA	219.55	0.625407	0.281006	2.2256	0.0260412	0.132545
PA4433	rplM	50S ribosomal protein L13	27430.4	0.62056	0.223134	2.7811	0.00541744	0.0445768
PA0916	NA	conserved hypothetical protein	1450.83	0.620218	0.261347	2.37316	0.0176364	0.101899
PA0254	hudA	HudA	188.556	0.619726	0.16583	3.73712	0.000186137	0.00351639
PA1596	htpG	heat shock protein HtpG	31464.2	0.618457	0.27662	2.23577	0.0253671	0.130461
PA0669	NA	probable DNA polymerase alpha chain	194.653	0.617891	0.175144	3.5279	0.000418877	0.00656154
PA3334	aza8	Acp3 (azabicyclene)	39.7426	0.61766	0.242945	2.54238	0.01101	0.07399
PA4140	NA	hypothetical protein	163.15	0.617307	0.173308	3.5619	0.00036818	0.00589556
PA3126	ibpA	heat-shock protein IbpA	1917.37	0.616675	0.270418	2.28045	0.0225811	0.121557
PA3276	NA	hypothetical protein	180.221	0.616079	0.276078	2.23154	0.0256454	0.131325
PA4131	NA	probable iron-sulfur protein	1361.99	0.615912	0.255437	2.41121	0.0158996	0.0959303
PA1927	metE	5-methyltetrahydropteroyltriglutamate-homocysteine S-methyltransferase	865.719	0.615237	0.118489	5.19236	2.07642e-07	1.19016e-05
PA2203	NA	probable amino acid permease	728.187	0.614696	0.143326	4.2888	1.7964e-05	0.000511923
PA3392	nosZ	nitrous-oxide reductase precursor	714.538	0.614174	0.317755	1.93285	0.0532542	0.208976
PA2134	NA	hypothetical protein	10.0709	0.613422	0.327843	1.87108	0.0613338	NA
PA2661	NA	hypothetical protein	448.427	0.609562	0.156659	3.89101	9.9828e-05	0.00215185
PA1701	pcr3	Pcr3	20.2182	0.608453	0.290707	2.09301	0.0363482	NA
PA2938	NA	probable transporter	125.293	0.608359	0.183474	3.31577	0.000913903	0.011765
PA3310	NA	conserved hypothetical protein	632.739	0.607268	0.138684	4.37878	1.19345e-05	0.000383424
PA2876	pyrF	orotidine 5'-phosphate decarboxylase	645.725	0.605193	0.236844	2.55524	0.0106116	0.072315
PA1174	napA	periplasmic nitrate reductase protein NapA	328.542	0.605066	0.199506	3.03282	0.00242277	0.0251076
PA1068	NA	probable heat shock protein (hsp90 family)	2990.89	0.603383	0.145885	4.13602	3.53379e-05	0.000878051
PA2354	sfnR1	SfnR1	27.4518	0.600975	0.288803	2.08092	0.0374415	0.166361
PA0999	pqsD	3-oxoacyl-[acyl-carrier-protein] synthase III	258.549	0.60083	0.157955	3.80382	0.000142484	0.0028633
PA3270	NA	hypothetical protein	731.098	0.598996	0.148572	4.03169	5.53782e-05	0.0013114
PA2629	purB	adenylosuccinate lyase	3392.61	0.598862	0.186819	3.20557	0.00134795	0.015811
PA3184	NA	probable transcriptional regulator	609.389	0.598842	0.17948	3.33653	0.000848298	0.0112305
PA2828	NA	probable aminotransferase	1785.79	0.598599	0.177124	3.37955	0.000726057	0.0100134
PA0586	NA	conserved hypothetical protein	689.318	0.597097	0.195068	3.06096	0.00220626	0.0232759
PA0197	tonB2	TonB2	97.2039	0.596173	0.218172	2.73258	0.00628404	0.0495261
PA0438	codB	cytosine permease	471.269	0.596161	0.207116	2.87839	0.00399714	0.0358747
PA0750	ung	uracil-DNA glycosylase	1302.61	0.593571	0.115463	5.1408	2.73572e-07	1.55045e-05
PA4829	lpd3	dihydrolipoamide dehydrogenase 3	307.96	0.593523	0.208297	2.8494	0.00438014	0.0385575
PA1286	NA	probable major facilitator superfamily (MFS) transporter	135.608	0.590095	0.200872	2.93767	0.0033069	0.0315459
PA2052	cynS	cyanate lyase	85.91	0.588133	0.247594	2.37539	0.0175305	0.101582
PA3776	NA	probable transcriptional regulator	87.2618	0.587999	0.215069	2.734	0.00625709	0.0493909
PA3396	nosL	NosL protein	27.3866	0.583849	0.321419	1.81647	0.0692983	0.247793
PA1143	NA	hypothetical protein	15.5544	0.583483	0.301975	1.93222	0.0533322	NA
PA2307	NA	probable permease of ABC transporter	174.482	0.583392	0.166047	3.51341	0.000442388	0.00683645
PA3984	lnt	apolipoprotein N-acyltransferase	2221.41	0.583352	0.133668	4.36417	1.27607e-05	0.000397315
PA4098	NA	probable short-chain dehydrogenase	4.35969	0.583218	0.326045	1.78876	0.0736528	NA
PA2849	ohrR	OhrR	238.834	0.582345	0.204835	2.84299	0.00446921	0.0390436
PA1323	NA	hypothetical protein	91.276	0.579846	0.273373	2.12108	0.0339148	0.15594
PA1150	pys2	pyocin S2	1170.33	0.579604	0.198702	2.91695	0.00353476	0.0329563
PA1293	NA	hypothetical protein	1479.67	0.572679	0.106233	5.39079	7.01495e-08	4.47891e-06
PA1285	NA	probable transcriptional regulator	303.335	0.57255	0.13928	4.11078	3.9432e-05	0.00097022
PA0756	NA	probable two-component response regulator	362.466	0.571981	0.254562	2.24692	0.0246449	0.128418
PA0559	NA	conserved hypothetical protein	471.633	0.570821	0.244244	2.3371	0.019434	0.109403
PA3329	aza3	hypothetical protein (azabicyclene)	67.0973	0.569027	0.22306	2.551	0.0107414	0.0728222
PA1812	mltD	membrane-bound lytic murein transglycosylase D precursor	4655.27	0.567867	0.158524	3.58222	0.00034069	0.00554336
PA2478	NA	probable thiol:disulfide interchange protein	140.78	0.567371	0.195266	2.90563	0.00366511	0.0337968
PA0421	NA	hypothetical protein	2919.82	0.566143	0.115995	4.88076	1.05677e-06	4.98164e-05
PA4038	NA	hypothetical protein	11.872	0.56564	0.330403	1.71197	0.0869019	NA
PA4670	prs	ribose-phosphate pyrophosphokinase	17986.3	0.563892	0.267451	2.1084	0.0349968	0.159606
PA0050	NA	hypothetical protein	85.3541	0.563167	0.207141	2.71877	0.0065526	0.0512424
PA0509	nirN	NirN	420.544	0.559899	0.281329	1.99019	0.0465696	0.1914
PA3443	NA	probable permease of ABC transporter	1696.56	0.559778	0.151162	3.70318	0.000212918	0.00383556
PA2362	dotU3	DotU3	61.1162	0.55959	0.211611	2.64443	0.00818288	0.0602547
PA4443	cysD	ATP sulfurylase small subunit	8106.47	0.558718	0.128859	4.33588	1.45179e-05	0.000433303
PA2433	NA	hypothetical protein	35.7715	0.558442	0.279804	1.99583	0.045952	0.190141
PA0512	nirH	NirH	147.88	0.557392	0.279942	1.9911	0.0464699	0.1914
PA5033	NA	hypothetical protein	205.606	0.557311	0.169912	3.28	0.00103807	0.0131338
PA0961	NA	probable cold-shock protein	359.637	0.557196	0.159402	3.49555	0.000473086	0.00725303
PA4481	mreB	rod shape-determining protein MreB	5816.28	0.55702	0.198882	2.80075	0.00509838	0.0429319
PA4402	argJ	glutamate N-acetyltransferase	2716.99	0.556522	0.116675	4.76984	1.84376e-06	8.15784e-05
PA0094	eagT6	EagT6	681.607	0.556145	0.163171	3.40835	0.000653574	0.00933889
PA1291	NA	hypothetical protein	219.684	0.555444	0.160741	3.45552	0.000549234	0.00811055
PA4840	NA	conserved hypothetical protein	437.035	0.554891	0.270505	2.05131	0.0402364	0.174208
PA2450	NA	hypothetical protein	495.961	0.55456	0.208357	2.66158	0.00777749	0.0582472
PA1839	NA	hypothetical protein	730.442	0.553598	0.244394	2.26519	0.0235011	0.12491
PA0062	NA	hypothetical protein	55.0318	0.549982	0.243614	2.2576	0.0239709	0.126381
PA3370	NA	hypothetical protein	57.4356	0.549942	0.22343	2.46136	0.0138411	0.086739
PA1249	aprA	alkaline metalloproteinase precursor	245.372	0.549928	0.20888	2.63275	0.00846977	0.0617095
PA0211	mdcD	malonate decarboxylase beta subunit	44.8459	0.548955	0.232344	2.36268	0.0181431	0.103819
PA1913	NA	hypothetical protein	931.78	0.548573	0.14777	3.71235	0.00020534	0.00371232
PA4301	tadB	TadB	41.7717	0.54553	0.244136	2.23453	0.0254482	0.130493
PA0517	nirC	probable c-type cytochrome precursor	319.918	0.54478	0.29715	1.83335	0.0667509	0.242224
PA0937	NA	conserved hypothetical protein	1655.24	0.544599	0.247765	2.19805	0.0279457	0.138988
PA5502	NA	hypothetical protein	824.878	0.544574	0.121314	4.48895	7.15761e-06	0.000254247
PA1263	NA	hypothetical protein	541.262	0.543747	0.146124	3.72114	0.000198327	0.00366433
PA2281	NA	probable transcriptional regulator	614.778	0.543587	0.180944	3.00417	0.0026631	0.0269557
PA1300	NA	ECF sigma factor	105.609	0.542848	0.28722	1.89001	0.0587569	0.221336
PA1298	NA	conserved hypothetical protein	66.2819	0.542763	0.22194	2.44553	0.0144638	0.0893451
PA4821	NA	probable transporter	217.689	0.542236	0.248176	2.18488	0.0288975	0.141983
PA2050	NA	probable sigma-70 factor, ECF subfamily	123.818	0.54209	0.165406	3.27732	0.00104797	0.0131819
PA4158	fepC	ferric enterobactin transport protein FepC	9.74908	0.541789	0.325855	1.66267	0.0963788	NA
PA0154	pcaG	protocatechuate 3,4-dioxygenase, alpha subunit	59.802	0.541782	0.262113	2.06698	0.0387364	0.169901
PA2346	NA	conserved hypothetical protein	22.4112	0.54021	0.280879	1.92328	0.0544444	NA
PA0998	pqsC	PqsC	152.021	0.539133	0.179908	2.99672	0.00272902	0.0274754
PA5072	mcpK	McpK	738.932	0.537872	0.188144	2.85883	0.00425207	0.0376271
PA2477	NA	probable thiol:disulfide interchange protein	54.593	0.537757	0.241872	2.22331	0.0261949	0.133059
PA1674	folE2	GTP cyclohydrolase I precursor	2112.27	0.53774	0.246451	2.18193	0.0291146	0.142163
PA4130	NA	probable sulfite or nitrite reductase	1470.3	0.535984	0.265449	2.01916	0.0434702	0.183178
PA1425	NA	probable ATP-binding component of ABC transporter	232.712	0.535883	0.204878	2.61562	0.00890661	0.064039
PA1917	NA	hypothetical protein	3.93722	0.535023	0.333161	1.6059	0.108296	NA
PA3496	NA	hypothetical protein	413.284	0.534779	0.223885	2.38864	0.016911	0.0995214
PA1599	NA	probable transcriptional regulator	214.666	0.534477	0.145527	3.6727	0.000240004	0.00413167
PA0037	trpI	transcriptional regulator TrpI	363.608	0.533696	0.144592	3.69104	0.000223339	0.00393961
PA1157	NA	probable two-component response regulator	555.896	0.532729	0.225775	2.35956	0.0182966	0.104163
PA4386	groES	GroES protein	18894.3	0.530554	0.199302	2.66206	0.00776629	0.0582472
PA3263	NA	conserved hypothetical protein	2227.43	0.52921	0.194363	2.72279	0.00647329	0.0507796
PA1041	NA	probable outer membrane protein precursor	482.665	0.527035	0.237447	2.21959	0.0264469	0.133866
PA3692	lptF	Lipotoxon F, LptF	801.595	0.526691	0.221512	2.37771	0.0174206	0.101232
PA1665	fha2	Fha2	282.308	0.525969	0.167754	3.13535	0.00171647	0.0193688
PA1824	NA	conserved hypothetical protein	125.809	0.525081	0.311263	1.68693	0.0916162	0.291186
PA2085	NA	probable ring-hydroxylating dioxygenase small subunit	37.1879	0.524664	0.243314	2.15632	0.0310585	0.148071
PA0976	NA	conserved hypothetical protein	499.249	0.524526	0.226902	2.31169	0.020795	0.114339
PA1043	NA	hypothetical protein	687.459	0.523413	0.141808	3.69099	0.00022338	0.00393961
PA2956	NA	conserved hypothetical protein	710.388	0.52335	0.164209	3.18709	0.0014371	0.0166255
PA4636	NA	hypothetical protein	1635.75	0.522444	0.212248	2.46148	0.0138365	0.086739
PA0524	norB	nitric-oxide reductase subunit B	951.77	0.520377	0.328829	1.58251	0.113532	0.333904
PA2023	galU	UTP--glucose-1-phosphate uridylyltransferase	4153.25	0.520177	0.164459	3.16296	0.00156173	0.0178625
PA5472	NA	hypothetical protein	1165.04	0.520108	0.169583	3.06699	0.00216226	0.0230142
PA0093	tse6	Tse6	1255.86	0.51937	0.135535	3.832	0.000127105	0.00263116
PA1475	ccmA	heme exporter protein CcmA	735.242	0.51913	0.287657	1.80468	0.0711241	0.250911
PA4852	NA	conserved hypothetical protein	4489.48	0.517447	0.24417	2.11921	0.0340726	0.156381
PA3131	NA	probable aldolase	677.548	0.517152	0.196312	2.63433	0.00843025	0.0616491
PA1301	NA	probable transmembrane sensor	100.046	0.51689	0.238584	2.16649	0.0302736	0.145612
PA2251	NA	hypothetical protein	283.583	0.516515	0.148028	3.48932	0.000484258	0.00735722
PA3371	NA	hypothetical protein	67.4249	0.515905	0.214798	2.40182	0.0163139	0.097227
PA3621	fdxA	ferredoxin I	3510.13	0.515052	0.259453	1.98515	0.047128	0.1919
PA1152	NA	hypothetical protein	137.29	0.51477	0.268783	1.91518	0.055469	0.215718
PA0945	purM	phosphoribosylaminoimidazole synthetase	3469.78	0.512959	0.221069	2.32036	0.0203216	0.112764
PA3592	NA	conserved hypothetical protein	21.1619	0.50953	0.282522	1.80351	0.0713089	NA
PA2752	NA	conserved hypothetical protein	72.1253	0.509283	0.263832	1.93033	0.0535658	0.209609
PA2907	cobL	precorrin-6y-dependent methyltransferase CobL	524.561	0.5086	0.205934	2.46972	0.0135218	0.0854421
PA5368	pstC	membrane protein component of ABC phosphate transporter	867.952	0.507921	0.122447	4.1481	3.35243e-05	0.000845484
PA5075	NA	probable permease of ABC transporter	2246.38	0.507669	0.110384	4.5991	4.2433e-06	0.000168529
PA4059	NA	hypothetical protein	347.421	0.507574	0.156771	3.23768	0.00120505	0.0146818
PA3442	NA	probable ATP-binding component of ABC transporter	2039.57	0.507508	0.14613	3.47299	0.000514685	0.00774947
PA2020	mexZ	MexZ	581.181	0.507278	0.223735	2.26731	0.0233712	0.124614
PA1748	NA	probable enoyl-CoA hydratase/isomerase	836.749	0.506998	0.1582	3.20479	0.0013516	0.015811
PA1980	eraR	response regulator EraR	8.44459	0.506009	0.330487	1.5311	0.125744	NA
PA2928	NA	hypothetical protein	326.889	0.505363	0.15898	3.17878	0.00147895	0.0170705
PA2166	NA	hypothetical protein	27.3746	0.504477	0.299727	1.68312	0.0923524	0.292503
PA1757	thrH	homoserine kinase	853.817	0.503188	0.203168	2.47671	0.0132601	0.0844494
PA2356	msuD	methanesulfonate sulfonatase MsuD	22.1113	0.503166	0.290372	1.73283	0.0831252	NA
PA2204	NA	probable binding protein component of ABC transporter	12844.5	0.501795	0.189331	2.65036	0.00804056	0.0597299
PA1675	NA	conserved hypothetical protein	396.314	0.501353	0.242241	2.06965	0.0384851	0.169016
PA5076	NA	probable binding protein component of ABC transporter	3172.58	0.500237	0.10904	4.58765	4.48263e-06	0.000172598
PA2141	NA	hypothetical protein	3.49088	0.499494	0.329692	1.51503	0.129764	NA
PA1271	NA	probable tonB-dependent receptor	2070.72	0.499193	0.212781	2.34604	0.0189738	0.107051
PA2936	NA	hypothetical protein	13.9456	0.498988	0.318021	1.56904	0.116638	NA
PA4895	NA	probable transmembrane sensor	16.7585	0.498517	0.29698	1.67862	0.0932264	NA
PA4135	NA	probable transcriptional regulator	466.37	0.497829	0.160402	3.10362	0.00191166	0.0211456
PA1250	aprI	alkaline proteinase inhibitor AprI	300.048	0.497412	0.166204	2.99278	0.00276445	0.0277766
PA3360	NA	probable secretion protein	29.0564	0.497102	0.264002	1.88295	0.0597068	0.223579
PA2056	NA	probable transcriptional regulator	375.055	0.497064	0.127851	3.88783	0.000101144	0.00217095
PA3722	NA	hypothetical protein	1025.45	0.496865	0.256253	1.93896	0.052506	0.20723
PA5532	NA	hypothetical protein	2715.44	0.496785	0.331437	1.49888	0.133905	0.367451
PA0654	speD	S-adenosylmethionine decarboxylase proenzyme	3760.19	0.496307	0.118533	4.18709	2.82556e-05	0.000734645
PA1403	NA	probable transcriptional regulator	108.716	0.495255	0.196298	2.52298	0.0116366	0.076826
PA0195	pntAA	putative NAD(P) transhydrogenase, subunit alpha part 1	7602.81	0.494723	0.103504	4.77974	1.75519e-06	7.90464e-05
PA0662	argC	N-acetyl-gamma-glutamyl-phosphate reductase	2103.09	0.494161	0.165676	2.98269	0.00285727	0.0284262
PA4685	NA	hypothetical protein	15.7348	0.492855	0.309271	1.5936	0.111025	NA
PA5054	hslU	heat shock protein HslU	5459.21	0.491937	0.272573	1.80479	0.0711071	0.250911
PA4280	birA	BirA bifunctional protein	1324.07	0.490974	0.243851	2.01342	0.0440705	0.184321
PA2069	NA	probable carbamoyl transferase	19.3367	0.490412	0.28646	1.71197	0.0869017	NA
PA4317	NA	hypothetical protein	3684.43	0.49025	0.13814	3.54893	0.000386798	0.00613524
PA2793	NA	hypothetical protein	1212.88	0.48935	0.223289	2.19155	0.028412	0.1405
PA0124	NA	ParE toxin	203.208	0.489222	0.159515	3.06693	0.00216271	0.0230142
PA5316	rpmB	50S ribosomal protein L28	10463.8	0.488907	0.260091	1.87975	0.060142	0.22409
PA3597	NA	probable amino acid permease	187.317	0.48736	0.324977	1.49968	0.133699	0.367431
PA1845	tsi1	Tsi1	175.717	0.487251	0.232778	2.09321	0.0363309	0.163473
PA0848	ahpB	alkyl hydroperoxide reductase , AhpB	184.626	0.48716	0.171047	2.84811	0.00439793	0.0386466
PA3551	algA	phosphomannose isomerase / guanosine 5'-diphospho-D-mannose pyrophosphorylase	96.4389	0.486668	0.187434	2.59647	0.00941867	0.0665375
PA4724	NA	probable aminoacyl-transfer RNA synthetase (class I)	847.518	0.486533	0.222797	2.18375	0.0289808	0.141983
PA1687	speE	spermidine synthase	1444.99	0.486501	0.11644	4.17812	2.93925e-05	0.000760285
PA5212	NA	hypothetical protein	210.231	0.486421	0.193991	2.50744	0.012161	0.0789439
PA3824	queA	S-adenosylmethionine:trna ribosyltransferase-isomerase	1048.56	0.486319	0.256193	1.89825	0.0576625	0.219834
PA3604	erdR	response regulator ErdR	1194.06	0.485602	0.191098	2.54111	0.0110501	0.0740194
PA4371	NA	hypothetical protein	317.309	0.48513	0.225894	2.1476	0.0317459	0.150212
PA1147	NA	probable amino acid permease	186.127	0.48445	0.155144	3.12259	0.00179269	0.020094
PA2010	hmgR	HmgR	261.544	0.484032	0.179147	2.70188	0.00689489	0.0534222
PA0480	NA	probable hydrolase	39.3512	0.482961	0.244877	1.97226	0.0485797	0.196029
PA3398	NA	probable transcriptional regulator	336.935	0.482644	0.157276	3.06877	0.00214939	0.0229693
PA0997	pqsB	PqsB	161.514	0.482135	0.197471	2.44155	0.0146245	0.0900685
PA4224	pchG	pyochelin biosynthetic protein PchG	18.9828	0.482016	0.293196	1.64401	0.100175	NA
PA2702	tse2	Tse2	171.976	0.478742	0.173214	2.76387	0.00571211	0.0461284
PA5156	NA	hypothetical protein	309.851	0.477965	0.278259	1.7177	0.0858513	0.279557
PA3968	NA	probable pseudouridine synthase	478.852	0.477016	0.181962	2.62152	0.00875398	0.0630787
PA2314	NA	probable major facilitator superfamily (MFS) transporter	11.4174	0.476515	0.319567	1.49112	0.135929	NA
PA3608	potB	polyamine transport protein PotB	152.237	0.476312	0.228927	2.08063	0.0374676	0.166361
PA2653	NA	probable transporter	572.244	0.476031	0.231409	2.0571	0.039677	0.172601
PA3744	rimM	16S rRNA processing protein	17980.7	0.475564	0.259804	1.83048	0.0671789	0.242986
PA4723	dksA	suppressor protein DksA	5912.46	0.474874	0.193848	2.44972	0.0142966	0.0887838
PA1563	NA	conserved hypothetical protein	839.017	0.474846	0.130914	3.62717	0.000286549	0.00480184
PA3637	pyrG	CTP synthase	10054.9	0.474502	0.164315	2.88775	0.00388005	0.035263
PA4013	NA	conserved hypothetical protein	555.588	0.474384	0.208426	2.27603	0.0228445	0.122322
PA4445	NA	conserved hypothetical protein	618.778	0.474246	0.163289	2.90434	0.00368033	0.0338135
PA2801	NA	hypothetical protein	248.575	0.473908	0.158612	2.98785	0.00280947	0.028117
PA2774	tse4	Tse4	1097.5	0.473072	0.160394	2.94945	0.00318345	0.0309389
PA1329	NA	conserved hypothetical protein	7.74476	0.471976	0.336475	1.40271	0.160703	NA
PA3894	NA	probable outer membrane protein precursor	157.616	0.471437	0.24254	1.94374	0.0519264	0.205748
PA5407	NA	hypothetical protein	316.658	0.470299	0.262362	1.79256	0.0730437	0.253928
PA2420	NA	probable porin	17.6022	0.46976	0.291943	1.60908	0.107599	NA
PA2792	NA	hypothetical protein	535.202	0.469366	0.180075	2.6065	0.00914715	0.0651252
PA3132	NA	probable hydrolase	163.247	0.469064	0.170075	2.75798	0.00581589	0.0466381
PA2798	NA	probable two-component response regulator	4119.77	0.468913	0.237977	1.97041	0.0487916	0.196569
PA4631	NA	hypothetical protein	2404.51	0.468847	0.1439	3.25814	0.00112146	0.0138971
PA4704	cbpA	cAMP-binding protein A	162.297	0.468708	0.186027	2.51957	0.0117497	0.0771552
PA1627	NA	probable transcriptional regulator	119.739	0.468151	0.191685	2.4423	0.0145941	0.0899909
PA1004	nadA	quinolinate synthetase A	2532.77	0.467846	0.21079	2.21949	0.0264536	0.133866
PA5217	NA	probable binding protein component of ABC iron transporter	864.286	0.467493	0.160772	2.9078	0.00363982	0.033625
PA0488	NA	conserved hypothetical protein	57.0668	0.466986	0.231911	2.01364	0.0440468	0.184321
PA0045	NA	hypothetical protein	2802.03	0.465748	0.165096	2.82107	0.00478642	0.041129
PA2117	NA	hypothetical protein	199.106	0.4649	0.206097	2.25573	0.0240876	0.126544
PA2205	NA	hypothetical protein	93.533	0.464425	0.218511	2.12541	0.0335525	0.154981
PA0150	NA	anti-sigma factor	201.023	0.463567	0.217774	2.12866	0.0332824	0.154298
PA2699	NA	hypothetical protein	44.2503	0.463383	0.236688	1.95778	0.0502563	0.201185
PA4584	NA	conserved hypothetical protein	452.484	0.463364	0.1271	3.64567	0.000266696	0.00452934
PA1678	NA	probable DNA methylase	1144.2	0.463252	0.165812	2.79384	0.00520863	0.0432966
PA4007	proA	gamma-glutamyl phosphate reductase	2276.24	0.462765	0.184809	2.50402	0.012279	0.0793028
PA5560	atpB	ATP synthase A chain	10517.6	0.462633	0.162032	2.8552	0.00430103	0.0379937
PA3333	aza7	3-oxoacyl-[acyl-carrier-protein] synthase III (azabicyclene)	82.3424	0.462474	0.266481	1.73548	0.0826553	0.273127
PA2504	NA	hypothetical protein	128.075	0.462053	0.222603	2.07568	0.0379235	0.167208
PA2370	hsiH3	HsiH3	23.9135	0.461849	0.271274	1.70252	0.088658	NA
PA4818	NA	conserved hypothetical protein	44.3604	0.461324	0.231011	1.99698	0.0458274	0.189781
PA1427	NA	hypothetical protein	27.6969	0.460695	0.274512	1.67823	0.0933018	0.29395
PA4582	NA	conserved hypothetical protein	687.576	0.460684	0.120601	3.81989	0.000133512	0.00270456
PA4639	NA	hypothetical protein	2515.63	0.460167	0.135341	3.40007	0.000673691	0.00949189
PA3136	NA	probable secretion protein	38.9871	0.459926	0.28604	1.60791	0.107855	0.321907
PA3484	tse3	Tse3	1046.36	0.459054	0.146885	3.12527	0.00177643	0.0199562
PA0040	NA	conserved hypothetical protein	1105.03	0.458943	0.164477	2.79032	0.00526557	0.0435522
PA4762	grpE	heat shock protein GrpE	4492.48	0.458531	0.279707	1.63932	0.101146	0.308826
PA1652	NA	hypothetical protein	214.097	0.457485	0.166725	2.74396	0.00607036	0.0483711
PA5402	NA	hypothetical protein	64.6569	0.456844	0.2616	1.74634	0.0807511	0.27
PA5127	NA	probable rRNA methylase	262.271	0.456709	0.201903	2.26202	0.023696	0.125417
PA4800	NA	hypothetical protein	147.821	0.456187	0.196655	2.31974	0.0203552	0.112826
PA3723	NA	probable FMN oxidoreductase	276.213	0.456021	0.241453	1.88865	0.0589383	0.221854
PA4385	groEL	GroEL protein	263241	0.455954	0.204788	2.22647	0.0259826	0.132514
PA2063	NA	hypothetical protein	862.082	0.455636	0.17791	2.56105	0.0104358	0.0715849
PA4160	fepD	ferric enterobactin transport protein FepD	15.5914	0.455625	0.330879	1.37701	0.168508	NA
PA4602	glyA3	serine hydroxymethyltransferase	11871.4	0.455223	0.114494	3.97597	7.00926e-05	0.00160703
PA4730	panC	pantoate--beta-alanine ligase	2712.05	0.453667	0.122173	3.7133	0.00020457	0.0037117
PA2496	NA	hypothetical protein	155.548	0.453001	0.167323	2.70735	0.0067823	0.0527931
PA1116	NA	hypothetical protein	520.007	0.452821	0.238254	1.90058	0.057357	0.219834
PA1489	NA	hypothetical protein	227.283	0.452289	0.145808	3.10195	0.0019225	0.021219
PA3779	NA	hypothetical protein	177.259	0.452108	0.176637	2.55954	0.0104812	0.0716528
PA0381	thiG	thiamine biosynthesis protein, thiazole moiety	3042.01	0.451786	0.183902	2.45667	0.0140232	0.0876496
PA4573	NA	hypothetical protein	144.512	0.450924	0.208522	2.16248	0.0305816	0.146629
PA2914	NA	probable permease of ABC transporter	1068.03	0.45069	0.330986	1.36166	0.173306	0.42469
PA4438	NA	conserved hypothetical protein	3011.43	0.450093	0.257723	1.74642	0.0807373	0.27
PA4519	speC	ornithine decarboxylase	4378.36	0.450076	0.156346	2.87871	0.00399302	0.0358747
PA2900	NA	probable outer membrane protein precursor	1630.88	0.449868	0.148471	3.03	0.00244555	0.0252774
PA4306	flp	Type IVb pilin, Flp	47.4631	0.449808	0.299791	1.50041	0.133509	0.367388
PA1853	NA	probable transcriptional regulator	400.597	0.448847	0.224281	2.00127	0.0453632	0.188323
PA1825	NA	hypothetical protein	261.03	0.448828	0.162369	2.76424	0.00570551	0.0461284
PA2775	tsi4	Tsi4	466.22	0.448722	0.226045	1.9851	0.0471335	0.1919
PA5053	hslV	heat shock protein HslV	1354.76	0.447794	0.251541	1.7802	0.0750426	0.258549
PA1123	NA	hypothetical protein	244.951	0.447659	0.244265	1.83268	0.0668501	0.24241
PA3312	NA	probable 3-hydroxyisobutyrate dehydrogenase	500.672	0.447188	0.158597	2.81965	0.00480753	0.0412401
PA3330	aza4	probable short chain dehydrogenase (azabicyclene)	67.2449	0.446987	0.230307	1.94083	0.0522783	0.206655
PA2911	NA	probable TonB-dependent receptor	4534.33	0.446768	0.330755	1.35075	0.176775	0.428473
PA2812	NA	probable ATP-binding component of ABC transporter	966.121	0.444152	0.135779	3.27114	0.00107113	0.0134065
PA3293	NA	hypothetical protein	143.556	0.443976	0.163298	2.7188	0.00655193	0.0512424
PA3585	glpM	membrane protein GlpM	92.2271	0.443411	0.262205	1.69109	0.09082	0.289568
PA3275	NA	conserved hypothetical protein	56.7362	0.442924	0.279755	1.58326	0.113363	0.333802
PA4987	NA	probable transcriptional regulator	246.323	0.442216	0.164602	2.68658	0.0072188	0.0552784
PA3736	hom	homoserine dehydrogenase	4677.36	0.441741	0.13762	3.20986	0.00132798	0.0156503
PA4632	NA	hypothetical protein	4593.76	0.441432	0.0961783	4.58973	4.43818e-06	0.000172202
PA3321	NA	probable transcriptional regulator	234.21	0.441275	0.153787	2.8694	0.00411254	0.0365849
PA2770	NA	hypothetical protein	2152.4	0.440725	0.138256	3.18776	0.00143381	0.0166255
PA1699	pcr1	Pcr1	13.8817	0.440615	0.324351	1.35845	0.174321	NA
PA2439	NA	hypothetical protein	718.889	0.439736	0.33763	1.30242	0.192773	0.445411
PA1169	NA	probable lipoxygenase	160.071	0.43914	0.173243	2.53483	0.0112503	0.0751612
PA1470	NA	probable short-chain dehydrogenase	133.422	0.438929	0.171408	2.56073	0.0104454	0.0715849
PA0082	tssA1	TssA1	2792.5	0.438775	0.185926	2.35994	0.0182779	0.104163
PA1732	NA	conserved hypothetical protein	98.4539	0.438499	0.185382	2.36538	0.0180116	0.103357
PA2700	opdB	proline porin OpdB	28.296	0.438395	0.285307	1.53657	0.124398	0.351714
PA3952	NA	hypothetical protein	348.912	0.437905	0.239736	1.82662	0.0677576	0.24447
PA4078	NA	probable nonribosomal peptide synthetase	87.4186	0.436579	0.201214	2.16972	0.0300281	0.144801
PA0774	NA	conserved hypothetical protein	1001.59	0.436373	0.213227	2.04652	0.0407049	0.175935
PA3905	tecT	type VI effector chaperone for Tox-Rease, TecT	500.156	0.436164	0.243986	1.78766	0.0738312	0.255692
PA4210	phzA1	probable phenazine biosynthesis protein	4.74505	0.435003	0.337077	1.29052	0.196872	NA
PA2147	katE	catalase HPII	20.5494	0.434739	0.283853	1.53157	0.125629	NA
PA2198	NA	hypothetical protein	151.628	0.434511	0.18823	2.3084	0.0209769	0.115134
PA4739	NA	conserved hypothetical protein	329.486	0.434486	0.200018	2.17224	0.0298379	0.14416
PA2597	NA	hypothetical protein	302.584	0.433991	0.16158	2.68592	0.0072331	0.0552784
PA4303	tadZ	TadZ	52.9752	0.433942	0.216078	2.00826	0.0446155	0.18583
PA3130	NA	hypothetical protein	530.477	0.433372	0.176963	2.44894	0.0143279	0.0887838
PA0440	NA	probable oxidoreductase	29.0532	0.432511	0.26497	1.6323	0.102616	0.311615
PA5315	rpmG	50S ribosomal protein L33	15896.9	0.431744	0.201877	2.13865	0.0324637	0.152057
PA5430	NA	hypothetical protein	1162.76	0.430758	0.141511	3.044	0.00233454	0.0242793
PA4583	NA	conserved hypothetical protein	765.801	0.429709	0.116495	3.68865	0.000225447	0.00394733
PA0191	NA	probable transcriptional regulator	546.15	0.429232	0.22592	1.89993	0.0574425	0.219834
PA4684	NA	hypothetical protein	1073.42	0.4288	0.235622	1.81986	0.0687805	0.246573
PA2429	NA	hypothetical protein	9.10978	0.428578	0.328624	1.30416	0.19218	NA
PA2284	NA	hypothetical protein	12.3356	0.428454	0.315472	1.35813	0.174421	NA
PA0097	NA	hypothetical protein	332.49	0.427421	0.16175	2.64248	0.00823021	0.0605148
PA2269	NA	conserved hypothetical protein	265.774	0.427109	0.172962	2.46939	0.0135345	0.0854421
PA0923	dinB	DNA Polymerase IV, DinB	451.822	0.426913	0.142914	2.98719	0.00281555	0.028122
PA5215	gcvT1	glycine-cleavage system protein T1	3144.15	0.426047	0.155198	2.74518	0.00604782	0.0482678
PA4563	rpsT	30S ribosomal protein S20	7267.17	0.425796	0.276022	1.54262	0.122924	0.349345
PA2159	NA	conserved hypothetical protein	8.01314	0.424913	0.337653	1.25843	0.208237	NA
PA5136	NA	hypothetical protein	2267.91	0.424772	0.184609	2.30093	0.0213957	0.116802
PA0350	folA	dihydrofolate reductase	598.353	0.422993	0.213388	1.98227	0.0474488	0.192814
PA3313	NA	hypothetical protein	1949.47	0.422887	0.144184	2.93296	0.00335746	0.0317904
PA1558	NA	hypothetical protein	136.997	0.422259	0.200571	2.10528	0.0352671	0.160423
PA3472	NA	hypothetical protein	742.463	0.421842	0.193494	2.18013	0.0292479	0.142538
PA4729	panB	3-methyl-2-oxobutanoate hydroxymethyltransferase	2385.61	0.42165	0.129768	3.24926	0.00115708	0.0142002
PA0881	NA	hypothetical protein	29.1444	0.420553	0.257512	1.63314	0.102439	0.311268
PA2201	NA	hypothetical protein	211.862	0.419392	0.199684	2.10027	0.0357047	0.161956
PA2202	NA	probable amino acid permease	444.834	0.417757	0.142189	2.93803	0.00330302	0.0315459
PA1014	wapB	1,2-glucosyltransferase WapB	1654.91	0.416351	0.163807	2.54171	0.011031	0.07399
PA3314	NA	probable ATP-binding component of ABC transporter	1036.66	0.415917	0.148008	2.8101	0.00495259	0.0421262
PA2196	NA	TetR family transcriptional regulator	159.288	0.41447	0.170221	2.43489	0.0148962	0.0916298
PA4731	panD	aspartate 1-decarboxylase precursor	1003.8	0.414223	0.133978	3.09171	0.00199006	0.0217269
PA2163	NA	hypothetical protein	9.50388	0.414052	0.331362	1.24955	0.211465	NA
PA0390	metX	homoserine O-acetyltransferase	2036.54	0.413902	0.20258	2.04315	0.0410374	0.17666
PA0515	NA	probable transcriptional regulator	208.081	0.413789	0.31425	1.31675	0.187922	0.439951
PA1400	NA	probable pyruvate carboxylase	194.544	0.413594	0.146133	2.83026	0.00465101	0.0401707
PA0929	NA	two-component response regulator	72.7058	0.41312	0.204313	2.022	0.0431765	0.182703
PA1727	mucR	MucR	724.956	0.412867	0.184417	2.23877	0.025171	0.130218
PA5426	purE	phosphoribosylaminoimidazole carboxylase, catalytic subunit	1280.85	0.412673	0.200234	2.06095	0.0393075	0.171215
PA0175	cheR2	CheR2	46.9733	0.412311	0.264459	1.55908	0.118979	0.34305
PA3357	dsdA	D-serine dehydratase	863.557	0.41228	0.139354	2.9585	0.00309136	0.030102
PA0176	aer2	aerotaxis transducer Aer2	302.558	0.41215	0.216937	1.89986	0.0574512	0.219834
PA4318	NA	hypothetical protein	1973.55	0.412138	0.198357	2.07775	0.037732	0.166801
PA4516	NA	hypothetical protein	151.005	0.411624	0.175138	2.35029	0.0187589	0.106195
PA1577	NA	hypothetical protein	33.5072	0.411497	0.302026	1.36246	0.173053	0.42469
PA4780	NA	conserved hypothetical protein	747.283	0.411487	0.235034	1.75076	0.0799876	0.268614
PA2772	NA	hypothetical protein	136.827	0.411361	0.269565	1.52602	0.127005	0.356983
PA0363	coaD	phosphopantetheine adenylyltransferase	1610.47	0.411356	0.197118	2.08685	0.0369021	0.1656
PA3980	NA	conserved hypothetical protein	2545.79	0.410568	0.235919	1.74029	0.0818083	0.271653
PA5205	NA	conserved hypothetical protein	107.276	0.409163	0.20321	2.0135	0.044062	0.184321
PA1222	NA	probable membrane-bound lytic murein transglycolase A	749.753	0.408607	0.196158	2.08305	0.0372462	0.166359
PA1594	NA	hypothetical protein	259.647	0.40845	0.178183	2.2923	0.0218881	0.118969
PA4205	mexG	hypothetical protein	115.486	0.406829	0.26219	1.55166	0.120744	0.34583
PA0482	glcB	malate synthase G	7264.74	0.406122	0.177923	2.28257	0.0224554	0.12143
PA1334	NA	probable oxidoreductase	29.1954	0.405744	0.263124	1.54202	0.123068	0.349345
PA2701	NA	probable major facilitator superfamily (MFS) transporter	25.3986	0.404946	0.325408	1.24443	0.213342	NA
PA4055	ribC	riboflavin synthase alpha chain	1761.26	0.404506	0.170308	2.37515	0.0175419	0.101582
PA1857	NA	conserved hypothetical protein	849.657	0.403758	0.152497	2.64765	0.00810533	0.0598584
PA0949	wrbA	Trp repressor binding protein WrbA	1469.71	0.403722	0.167353	2.4124	0.015848	0.0959303
PA3794	NA	hypothetical protein	581.662	0.403608	0.183786	2.19608	0.0280862	0.139436
PA3641	NA	probable amino acid permease	1719.63	0.403449	0.125911	3.20425	0.00135415	0.015811
PA3798	NA	probable aminotransferase	1317.5	0.402793	0.130217	3.09325	0.00197977	0.0216616
PA3133	sawR	SawR	60.8402	0.402423	0.20905	1.92501	0.0542282	0.211381
PA0874	NA	hypothetical protein	48.2118	0.402275	0.22846	1.76081	0.0782707	0.265149
PA3453	NA	conserved hypothetical protein	1095	0.40224	0.119049	3.37877	0.000728098	0.0100134
PA3409	hasS	HasS	53.0651	0.401622	0.224455	1.78932	0.0735632	0.25537
PA1666	lip2	Lip2	138.345	0.400861	0.205549	1.9502	0.0511522	0.203479
PA2091	NA	hypothetical protein	60.4341	0.40081	0.219534	1.82573	0.067891	0.244652
PA1042	NA	conserved hypothetical protein	124.116	0.40023	0.232132	1.72415	0.0846807	0.277177
PA1165	pcpS	PcpS	246.129	0.400187	0.195822	2.04363	0.0409903	0.17666
PA2503	NA	hypothetical protein	877.924	0.400097	0.217541	1.83918	0.0658889	0.240133
PA3340	NA	hypothetical protein	1319.28	0.40007	0.212775	1.88025	0.060074	0.22409
PA1844	tse1	Tse1	256.219	0.399442	0.211241	1.89094	0.058633	0.221287
PA4738	NA	conserved hypothetical protein	456.461	0.399265	0.220766	1.80854	0.0705221	0.2503
PA3818	NA	extragenic suppressor protein SuhB	2195.67	0.399218	0.295478	1.35109	0.176666	0.428416
PA5509	NA	hypothetical protein	108.904	0.398863	0.186054	2.1438	0.0320487	0.15122
PA2157	NA	hypothetical protein	5.56298	0.398527	0.338133	1.17861	0.238553	NA
PA3315	NA	probable permease of ABC transporter	324.622	0.398448	0.23865	1.66959	0.0949997	0.297442
PA2945	NA	conserved hypothetical protein	1506.32	0.398368	0.198421	2.00769	0.0446762	0.18593
PA0852	cbpD	chitin-binding protein CbpD precursor	303.395	0.397443	0.17461	2.27618	0.0228355	0.122322
PA3543	algK	alginate biosynthetic protein AlgK precursor	9.15572	0.397344	0.334042	1.1895	0.234241	NA
PA1911	femR	sigma factor regulator, FemR	81.3584	0.397092	0.217547	1.82531	0.0679535	0.244652
PA4790	NA	conserved hypothetical protein	337.156	0.396867	0.209326	1.89593	0.0579691	0.220344
PA0580	gcp	O-sialoglycoprotein endopeptidase	1579.34	0.396766	0.266805	1.4871	0.136989	0.370561
PA3605	NA	hypothetical protein	194.122	0.395793	0.252852	1.56532	0.117509	0.34064
PA0087	tssE1	TssE1	1087.66	0.395793	0.188795	2.09641	0.0360455	0.162665
PA3474	NA	conserved hypothetical protein	234.195	0.395439	0.249927	1.58222	0.113599	0.333904
PA0779	asrA	AsrA	8220.28	0.39412	0.271847	1.44978	0.147119	0.388517
PA2249	bkdB	branched-chain alpha-keto acid dehydrogenase (lipoamide component)	133.98	0.393723	0.260746	1.50999	0.131046	0.363984
PA4760	dnaJ	DnaJ protein	8550.19	0.393569	0.185403	2.12277	0.0337728	0.155429
PA4871	NA	hypothetical protein	106.891	0.393558	0.198873	1.97895	0.0478222	0.194059
PA3490	NA	probable ferredoxin	238.858	0.393208	0.260087	1.51183	0.130577	0.363482
PA2791	NA	hypothetical protein	103.403	0.393162	0.216345	1.81729	0.0691725	0.247627
PA2925	hisM	histidine transport system permease HisM	5.81897	0.392882	0.337805	1.16305	0.244811	NA
PA0975	NA	probable radical activating enzyme	401.727	0.392094	0.310345	1.26341	0.206441	0.461786
PA2311	NA	hypothetical protein	62.0142	0.391769	0.283266	1.38304	0.166652	0.416878
PA1756	cysH	3'-phosphoadenosine-5'-phosphosulfate reductase	1489.32	0.391609	0.114	3.43515	0.000592224	0.00870002
PA0378	NA	probable transglycosylase	363.912	0.391428	0.260145	1.50465	0.132414	0.36617
PA5019	NA	conserved hypothetical protein	930.022	0.391287	0.154636	2.53037	0.0113943	0.0757567
PA1016	NA	hypothetical protein	472.952	0.390742	0.16299	2.39734	0.0165146	0.0978868
PA4355	pyeM	PyeM	185.979	0.390373	0.195691	1.99484	0.0460599	0.190287
PA2529	NA	hypothetical protein	844.81	0.389829	0.117259	3.32452	0.00088571	0.0116342
PA1141	NA	probable transcriptional regulator	257.942	0.389594	0.164613	2.36672	0.0179464	0.103217
PA1266	lhpE	D-hydroxyproline dehydrogenase alpha-subunit, LphE	8.93957	0.389195	0.329459	1.18131	0.237478	NA
PA1243	NA	probable sensor/response regulator hybrid	1387.74	0.389101	0.127122	3.06085	0.0022071	0.0232759
PA1355	NA	hypothetical protein	7.31239	0.389034	0.338047	1.15083	0.249802	NA
PA1349	NA	conserved hypothetical protein	14.024	0.388789	0.310587	1.25179	0.210647	NA
PA2593	qteE	quorum threshold expression element, QteE	41.6574	0.3875	0.24474	1.58331	0.11335	0.333802
PA0156	triA	Resistance-Nodulation-Cell Division (RND) triclosan efflux membrane fusion protein, TriA	612.835	0.387182	0.162787	2.37846	0.017385	0.101142
PA0850	NA	hypothetical protein	46.0027	0.38685	0.248556	1.55639	0.119615	0.344371
PA4719	NA	probable transporter	973.209	0.386736	0.259498	1.49033	0.136139	0.369781
PA4817	NA	hypothetical protein	35.6011	0.386419	0.300041	1.28789	0.197785	0.45121
PA3414	NA	hypothetical protein	489.765	0.386178	0.160013	2.41341	0.0158039	0.0959262
PA2288	NA	hypothetical protein	103.567	0.385927	0.172631	2.23556	0.0253807	0.130461
PA5193	yrfI	heat shock protein HSP33	1828.17	0.385657	0.219328	1.75835	0.0786873	0.266013
PA5490	cc4	cytochrome c4 precursor	8573.19	0.384613	0.16118	2.38624	0.0170218	0.0997187
PA0823	NA	hypothetical protein	5.82672	0.384064	0.336625	1.14092	0.253902	NA
PA3680	NA	conserved hypothetical protein	563.861	0.383729	0.229777	1.67001	0.0949174	0.297369
PA1695	pscP	translocation protein in type III secretion	49.4028	0.383694	0.235563	1.62884	0.103347	0.313404
PA0022	NA	conserved hypothetical protein	823.589	0.383024	0.185431	2.06559	0.038867	0.170178
PA1163	ndvB	NdvB	339.676	0.382953	0.144367	2.65264	0.00798654	0.0594161
PA1199	NA	probable lipoprotein	1443.86	0.382046	0.150965	2.5307	0.0113835	0.0757567
PA4761	dnaK	DnaK protein	48943.7	0.382028	0.264949	1.44189	0.149333	0.391698
PA1926	NA	Uncharacterized protein	1904.39	0.381482	0.151459	2.51872	0.0117783	0.0771552
PA3410	hasI	HasI	50.1854	0.381224	0.3261	1.16904	0.242388	0.500247
PA4132	NA	conserved hypothetical protein	1419.51	0.380652	0.21198	1.7957	0.0725424	0.253396
PA1168	NA	hypothetical protein	60.5092	0.380442	0.236482	1.60875	0.10767	0.321734
PA0948	NA	hypothetical protein	760.618	0.379712	0.223656	1.69775	0.0895557	0.286226
PA4401	NA	probable glutathione S-transferase	1662.64	0.379605	0.179056	2.12004	0.034003	0.156203
PA5479	gltP	proton-glutamate symporter	4516.09	0.379449	0.147384	2.57456	0.0100368	0.0698285
PA1251	NA	probable chemotaxis transducer	24.1718	0.379242	0.276442	1.37187	0.170104	NA
PA3537	argF	ornithine carbamoyltransferase, anabolic	2737.79	0.378673	0.225065	1.68251	0.0924702	0.292565
PA5285	sutA	SutA	5978.79	0.378381	0.217269	1.74153	0.0815906	0.271646
PA3546	algX	alginate biosynthesis protein AlgX	15.908	0.378281	0.305225	1.23935	0.215215	NA
PA5387	cdhC	CdhC, Carnitine dehydrogenase-related gene C	14.4166	0.377455	0.310039	1.21744	0.223435	NA
PA0472	fiuI	FiuI	25.1508	0.37727	0.274088	1.37646	0.16868	NA
PA0013	NA	conserved hypothetical protein	480.652	0.377018	0.205301	1.83641	0.0662963	0.241269
PA0551	epd	D-erythrose 4-phosphate dehydrogenase	1832.18	0.376626	0.198707	1.89539	0.0580412	0.220452
PA4029	NA	conserved hypothetical protein	635.315	0.375628	0.201908	1.86039	0.0628302	0.231365
PA2406	fpvK	FpvK	22.8404	0.375017	0.276133	1.35811	0.17443	NA
PA3456	NA	hypothetical protein	769.543	0.374615	0.134939	2.77618	0.00550009	0.0448182
PA0889	aotQ	arginine/ornithine transport protein AotQ	917.081	0.374439	0.184767	2.02655	0.0427081	0.181177
PA4354	NA	conserved hypothetical protein	81.855	0.374094	0.203321	1.83992	0.0657795	0.239907
PA3617	recA	RecA protein	7184.58	0.374005	0.106983	3.49592	0.000472425	0.00725303
PA1177	napE	periplasmic nitrate reductase protein NapE	18.7139	0.373778	0.290173	1.28812	0.197703	NA
PA4031	ppa	inorganic pyrophosphatase	8184.1	0.373684	0.133559	2.7979	0.00514357	0.0430252
PA4113	NA	probable major facilitator superfamily (MFS) transporter	284.274	0.373241	0.224534	1.66229	0.0964539	0.299617
PA1000	pqsE	Quinolone signal response protein	325.072	0.372724	0.167264	2.22835	0.0258569	0.13214
PA2454	NA	hypothetical protein	560.535	0.372435	0.148887	2.50146	0.0123683	0.0794722
PA4640	mqoB	malate:quinone oxidoreductase	4497.08	0.372338	0.0983021	3.78769	0.000152053	0.00299592
PA3743	trmD	tRNA (guanine-N1)-methyltransferase	20763.3	0.372226	0.266273	1.39791	0.16214	0.409943
PA0572	NA	hypothetical protein	470.042	0.371765	0.222585	1.67021	0.0948769	0.297369
PA5048	NA	probable nuclease	1105.58	0.371637	0.246311	1.50881	0.131346	0.364217
PA5481	NA	hypothetical protein	176.456	0.371497	0.195609	1.89918	0.0575402	0.219834
PA4707	phuU	PhuU	241.539	0.37122	0.190663	1.947	0.0515344	0.204677
PA4175	piv	protease IV	274.266	0.370999	0.171841	2.15896	0.0308532	0.1473
PA1965	NA	hypothetical protein	188.301	0.370344	0.280033	1.3225	0.186001	0.437861
PA4651	cupE4	Pilin assembly chaperone CupE4	49.1476	0.370157	0.226055	1.63746	0.101533	0.309447
PA1001	phnA	anthranilate synthase component I	374.965	0.370142	0.140529	2.63391	0.00844075	0.0616491
PA3975	thiD	phosphomethylpyrimidine kinase	1263.49	0.3699	0.16885	2.19069	0.0284739	0.140668
PA1515	alc	allantoicase	342.332	0.369684	0.17163	2.15395	0.0312441	0.148634
PA2786	NA	hypothetical protein	75.3444	0.369583	0.233522	1.58265	0.113502	0.333904
PA1966	NA	hypothetical protein	136.031	0.369346	0.257756	1.43293	0.151878	0.396132
PA2695	NA	conserved hypothetical protein	409.593	0.36908	0.190641	1.93599	0.0528685	0.208091
PA3379	phnH	conserved hypothetical protein	11.7509	0.368985	0.328271	1.12402	0.261003	NA
PA0516	nirF	heme d1 biosynthesis protein NirF	821.717	0.368894	0.310568	1.1878	0.23491	0.492705
PA3782	NA	probable transcriptional regulator	315.487	0.368401	0.170114	2.16561	0.0303406	0.145612
PA1869	acp1	Acp1	52.639	0.36812	0.247355	1.48823	0.136691	0.370561
PA2999	nqrA	Na+-translocating NADH:ubiquinone oxidoreductase subunit Nrq1	4121.42	0.367865	0.145451	2.52914	0.0114343	0.0758874
PA4585	rtcA	RNA 3'-terminal phosphate cyclase	547.078	0.367862	0.148346	2.47976	0.0131469	0.0839405
PA1069	NA	hypothetical protein	7741.71	0.367771	0.126076	2.91706	0.00353349	0.0329563
PA1193	NA	hypothetical protein	1000.88	0.367541	0.19428	1.89181	0.0585163	0.221287
PA3019	NA	probable ATP-binding component of ABC transporter	2614.09	0.36725	0.1934	1.89892	0.0575754	0.219834
PA2468	foxI	ECF sigma factor FoxI	84.0854	0.367243	0.197409	1.86032	0.062841	0.231365
PA0763	mucA	anti-sigma factor MucA	2822.49	0.367172	0.119443	3.07403	0.00211186	0.0227612
PA4432	rpsI	30S ribosomal protein S9	33003.5	0.367127	0.160886	2.2819	0.0224951	0.121483
PA4298	NA	hypothetical protein	10.008	0.366657	0.326618	1.12259	0.261612	NA
PA0944	purN	phosphoribosylaminoimidazole synthetase	1515.95	0.366488	0.182468	2.00851	0.0445896	0.18583
PA3586	lipG	probable hydrolase	26.1515	0.366487	0.292206	1.25421	0.209767	0.465487
PA0021	NA	conserved hypothetical protein	25.477	0.366276	0.268953	1.36186	0.173243	NA
PA1032	quiP	QuiP	1853.94	0.365606	0.10551	3.46513	0.000529975	0.00790886
PA2783	mep72	Mep72	31.1618	0.365002	0.256074	1.42537	0.154049	0.398882
PA2829	NA	hypothetical protein	321.333	0.364842	0.168149	2.16976	0.0300254	0.144801
PA5034	hemE	uroporphyrinogen decarboxylase	1757.26	0.364771	0.216869	1.68198	0.0925721	0.292565
PA4178	eftM	SAM-dependent methyltransferase , EftM	95.693	0.364527	0.289631	1.25859	0.208177	0.463529
PA5503	NA	probable ATP-binding component of ABC transporter	2117.36	0.364324	0.216358	1.68389	0.0922022	0.292495
PA1750	NA	phospho-2-dehydro-3-deoxyheptonate aldolase	6258.44	0.364181	0.106494	3.41973	0.000626837	0.00903362
PA1912	femI	ECF sigma factor, FemI	194.827	0.363626	0.182827	1.9889	0.0467117	0.1914
PA0103	NA	probable sulfate transporter	171.414	0.363591	0.215504	1.68716	0.0915723	0.291186
PA1887	NA	hypothetical protein	27.3287	0.363379	0.324123	1.12112	0.262239	0.521582
PA0244	NA	hypothetical protein	32.0546	0.363284	0.255593	1.42134	0.155218	0.400471
PA4110	ampC	beta-lactamase precursor	136.04	0.363191	0.179034	2.02861	0.0424977	0.180769
PA3179	NA	conserved hypothetical protein	2278.54	0.363167	0.155859	2.3301	0.019801	0.110851
PA4799	NA	hypothetical protein	89.4557	0.36287	0.201091	1.80451	0.0711515	0.250911
PA2140	NA	probable metallothionein	1.28456	0.362195	0.262878	1.3778	0.168264	NA
PA3169	NA	5-methylthioribose-1-phosphate isomerase MtnA	1566.39	0.362172	0.197692	1.832	0.0669511	0.242602
PA2156	NA	conserved hypothetical protein	3.60027	0.362108	0.331922	1.09095	0.275297	NA
PA4627	NA	conserved hypothetical protein	648.867	0.362103	0.246336	1.46996	0.141574	0.379514
PA1883	NA	probable NADH-ubiquinone/plastoquinone oxidoreductase	8.88925	0.361465	0.334287	1.0813	0.279564	NA
PA4857	tspR	TspR	98.2207	0.361346	0.279398	1.2933	0.195907	0.448531
PA2326	NA	hypothetical protein	44.0536	0.361245	0.240651	1.50112	0.133326	0.367388
PA2901	NA	hypothetical protein	935.279	0.360321	0.223935	1.60904	0.107607	0.321734
PA4154	NA	conserved hypothetical protein	98.471	0.360211	0.214556	1.67887	0.0931773	0.293925
PA4562	NA	conserved hypothetical protein	584.59	0.359818	0.220933	1.62863	0.103391	0.313404
PA5131	pgm	phosphoglycerate mutase	5027.95	0.3598	0.13264	2.71261	0.00667547	0.0521224
PA4524	nadC	nicotinate-nucleotide pyrophosphorylase	683.983	0.359319	0.140099	2.56476	0.0103249	0.0713405
PA2190	NA	conserved hypothetical protein	26.5817	0.358897	0.281355	1.2756	0.202096	0.457118
PA3288	NA	hypothetical protein	294.401	0.358828	0.166806	2.15117	0.0314626	0.149292
PA4759	dapB	dihydrodipicolinate reductase	6376.8	0.358727	0.161633	2.21939	0.02646	0.133866
PA2130	cupA3	usher CupA3	20.9837	0.358713	0.281205	1.27563	0.202087	NA
PA4474	NA	conserved hypothetical protein	2338.09	0.358292	0.124599	2.87556	0.00403312	0.0360693
PA2393	NA	putative dipeptidase	8.67491	0.358121	0.334106	1.07188	0.283775	NA
PA5129	grxC	GrxC	961.832	0.357746	0.204441	1.74988	0.0801399	0.268767
PA0508	NA	probable acyl-CoA dehydrogenase	891.535	0.357503	0.129147	2.76819	0.00563686	0.0457111
PA1407	NA	hypothetical protein	137.692	0.357387	0.281438	1.26986	0.204133	0.459161
PA5201	NA	conserved hypothetical protein	5128.74	0.3572	0.135626	2.63372	0.00844558	0.0616491
PA1017	pauA	pimeloyl-CoA synthetase	328.825	0.355984	0.139843	2.54559	0.0109092	0.0735642
PA3593	NA	probable acyl-CoA dehydrogenase	39.9123	0.354762	0.240064	1.47778	0.139467	0.375586
PA4508	NA	probable transcriptional regulator	125.216	0.354589	0.203889	1.73912	0.0820128	0.271974
PA0237	NA	probable oxidoreductase	34.2329	0.354567	0.254654	1.39235	0.163816	0.412732
PA1751	NA	hypothetical protein	254.076	0.354437	0.143399	2.47169	0.0134476	0.0852134
PA4076	NA	hypothetical protein	198.549	0.354332	0.163616	2.16563	0.0303393	0.145612
PA0316	serA	PHGDH	11806.1	0.353694	0.0941367	3.75724	0.000171797	0.00329485
PA2891	atuF	geranyl-CoA carboxylase, alpha-subunit (biotin-containing)	290.146	0.353608	0.147773	2.39291	0.0167152	0.0988179
PA1045	NA	hypothetical protein	1853.17	0.352977	0.154982	2.27754	0.0227543	0.122098
PA5139	NA	hypothetical protein	650.321	0.352447	0.185497	1.90001	0.0574315	0.219834
PA2344	mtlZ	fructokinase	135.543	0.352434	0.176809	1.9933	0.0462283	0.190659
PA3884	NA	hypothetical protein	107.819	0.352254	0.242112	1.45493	0.14569	0.386972
PA4928	NA	conserved hypothetical protein	2324.46	0.351584	0.172218	2.0415	0.041201	0.177008
PA4666	hemA	glutamyl-tRNA reductase	1813.14	0.351517	0.234102	1.50155	0.133213	0.367388
PA2825	ospR	OspR	390.206	0.350797	0.140123	2.50349	0.0122975	0.0793206
PA2278	arsB	ArsB protein	114.852	0.35013	0.195371	1.79213	0.0731128	0.253981
PA0786	NA	probable transporter	37.0788	0.350074	0.254274	1.37676	0.168588	0.4196
PA4679	NA	hypothetical protein	747.71	0.349762	0.202289	1.72902	0.0838048	0.27521
PA3596	NA	probable methylated-DNA--protein-cysteine methyltransferase	98.8366	0.349382	0.293674	1.18969	0.234168	0.491938
PA0481	NA	hypothetical protein	121.404	0.349343	0.221707	1.5757	0.115096	0.336352
PA3715	NA	hypothetical protein	361.733	0.348379	0.145512	2.39417	0.0166581	0.0986191
PA2329	NA	probable ATP-binding component of ABC transporter	191.047	0.347941	0.179209	1.94154	0.0521933	0.206481
PA2818	arr	aminoglycoside response regulator	530.227	0.347724	0.150131	2.31614	0.0205508	0.113494
PA2773	NA	hypothetical protein	216.053	0.347125	0.232557	1.49265	0.135529	0.368926
PA2769	NA	hypothetical protein	624.48	0.346176	0.170711	2.02784	0.0425761	0.180769
PA1681	aroC	chorismate synthase	2291.79	0.346106	0.120109	2.8816	0.00395659	0.0357526
PA4159	fepB	ferrienterobactin-binding periplasmic protein precursor FepB	17.1595	0.34601	0.331292	1.04442	0.296289	NA
PA3670	NA	hypothetical protein	1053.53	0.345539	0.15722	2.19781	0.0279629	0.138988
PA0033	hptC	Histidine phosphotransfer protein HptC	60.4938	0.345242	0.217308	1.58873	0.112122	0.331442
PA0379	NA	conserved hypothetical protein	341.16	0.344995	0.218083	1.58194	0.113662	0.333904
PA0255	NA	conserved hypothetical protein	554.893	0.344988	0.18177	1.89794	0.0577042	0.219834
PA4194	NA	probable permease of ABC transporter	436.669	0.344895	0.161645	2.13365	0.0328712	0.152813
PA2751	NA	conserved hypothetical protein	46.6779	0.34472	0.244266	1.41125	0.158171	0.4056
PA0212	mdcE	malonate decarboxylase gamma subunit	51.1324	0.343137	0.220596	1.5555	0.119827	0.344553
PA2463	NA	hypothetical protein	1306.46	0.342868	0.177134	1.93564	0.0529113	0.208091
PA0209	NA	conserved hypothetical protein	26.6092	0.342454	0.272574	1.25637	0.208982	0.464119
PA5400	NA	probable electron transfer flavoprotein alpha subunit	18.763	0.342364	0.286916	1.19326	0.232769	NA
PA0849	trxB2	thioredoxin reductase 2	452.895	0.342171	0.159798	2.14127	0.0322524	0.151472
PA0978	NA	conserved hypothetical protein	86.0886	0.341055	0.219776	1.55183	0.120703	0.34583
PA1638	NA	conserved hypothetical protein	302.481	0.341021	0.263183	1.29575	0.195061	0.448531
PA4391	NA	hypothetical protein	164.954	0.34089	0.240309	1.41855	0.156031	0.401625
PA4705	phuW	PhuW	513.458	0.340641	0.168555	2.02095	0.0432854	0.182857
PA0757	NA	probable two-component sensor	463.321	0.340533	0.193733	1.75774	0.0787912	0.266013
PA4923	NA	type-I LOG protein	1019.35	0.340209	0.163149	2.08526	0.0370456	0.165949
PA2074	NA	hypothetical protein	26.9027	0.340028	0.271235	1.25363	0.209976	0.465547
PA5186	NA	probable iron-containing alcohol dehydrogenase	127.471	0.339929	0.210202	1.61716	0.105845	0.318735
PA4853	fis	DNA-binding protein Fis	1464.83	0.339721	0.171829	1.97709	0.048032	0.194597
PA1662	clpV2	clpV2	661.519	0.339645	0.197682	1.71814	0.085772	0.279479
PA3741	NA	hypothetical protein	261.225	0.339514	0.246624	1.37665	0.168622	0.4196
PA1960	NA	hypothetical protein	221.284	0.33929	0.218888	1.55006	0.121126	0.346278
PA1044	NA	hypothetical protein	133.198	0.339055	0.194928	1.73939	0.0819664	0.271974
PA0101	NA	hypothetical protein	632.278	0.338502	0.129427	2.61539	0.00891264	0.064039
PA5266	vgrG6	VgrG6	73.244	0.337418	0.194769	1.73241	0.0832011	0.274292
PA2053	cynT	carbonate dehydratase	16.7421	0.337365	0.312548	1.0794	0.280409	NA
PA4343	NA	probable major facilitator superfamily (MFS) transporter	11.7212	0.337096	0.328909	1.02489	0.305415	NA
PA5300	cycB	cytochrome c5	8763.32	0.336608	0.163647	2.05692	0.0396941	0.172601
PA1164	NA	conserved hypothetical protein	707.518	0.336492	0.167265	2.01173	0.044248	0.18491
PA2168	NA	hypothetical protein	4.34511	0.336472	0.336208	1.00078	0.316931	NA
PA1955	fapB	FapB	2.45927	0.335971	0.308393	1.08943	0.275966	NA
PA3900	fecR	FecR	24.7175	0.335749	0.26978	1.24453	0.213305	NA
PA0531	NA	probable glutamine amidotransferase	69.2294	0.335476	0.20119	1.66746	0.0954237	0.298094
PA2921	NA	probable transcriptional regulator	227.611	0.335401	0.169222	1.98202	0.0474773	0.192814
PA0989	NA	hypothetical protein	104.951	0.335393	0.270853	1.23828	0.215611	0.470505
PA5192	pckA	phosphoenolpyruvate carboxykinase	16523.6	0.335262	0.114659	2.924	0.00345565	0.0325192
PA0859	NA	hypothetical protein	833.883	0.335166	0.145357	2.30581	0.021121	0.115673
PA1593	NA	hypothetical protein	244.636	0.33347	0.231126	1.44281	0.149074	0.391223
PA1816	dnaQ	DNA polymerase III, epsilon chain	1196.9	0.333451	0.162231	2.05541	0.0398396	0.172787
PA3654	pyrH	uridylate kinase	3625.6	0.333303	0.144857	2.30091	0.0213967	0.116802
PA3522	mexQ	MexQ	127.879	0.333257	0.188882	1.76437	0.0776697	0.264136
PA5114	NA	hypothetical protein	3741.33	0.332937	0.167494	1.98776	0.0468386	0.191609
PA2714	NA	probable molybdopterin oxidoreductase	182.546	0.33293	0.156679	2.12491	0.0335939	0.15503
PA4389	NA	3-oxacyl-acyl carrier protein reductase	2742.77	0.332806	0.146098	2.27796	0.022729	0.122093
PA2817	NA	hypothetical protein	222.093	0.332583	0.219896	1.51246	0.130418	0.363482
PA2452	NA	hypothetical protein	17.4565	0.332516	0.309984	1.07269	0.283411	NA
PA0659	NA	hypothetical protein	2787.7	0.332515	0.103467	3.21374	0.0013102	0.0155133
PA4377	NA	hypothetical protein	301.384	0.33247	0.135604	2.45176	0.0142158	0.0884147
PA1207	kefB	glutathione-regulated potassium-efflux system protein KefB	1544.4	0.332108	0.143294	2.31767	0.0204672	0.113322
PA4903	NA	probable major facilitator superfamily (MFS) transporter	37.597	0.331717	0.262932	1.2616	0.207091	0.462402
PA3021	NA	hypothetical protein	1086.15	0.331463	0.123033	2.69411	0.00705772	0.0544329
PA0607	rpe	ribulose-phosphate 3-epimerase	1301.85	0.331395	0.210424	1.57489	0.115282	0.336701
PA2312	NA	probable transcriptional regulator	427.85	0.331069	0.253287	1.30709	0.191183	0.442758
PA0366	laoC	LaoC	250.972	0.330655	0.166091	1.9908	0.0465026	0.1914
PA3444	NA	conserved hypothetical protein	3428.32	0.330601	0.151292	2.18519	0.0288749	0.141983
PA0743	NA	probable 3-hydroxyisobutyrate dehydrogenase	219.642	0.330271	0.18144	1.82027	0.0687173	0.246522
PA2720	NA	hypothetical protein	359.71	0.329846	0.17672	1.86649	0.0619723	0.229002
PA5414	NA	hypothetical protein	699.544	0.32944	0.146738	2.24508	0.0247628	0.1289
PA1875	NA	probable outer membrane protein precursor	75.316	0.329424	0.219393	1.50152	0.13322	0.367388
PA2906	NA	probable oxidoreductase	1222.66	0.329169	0.227578	1.4464	0.148066	0.390091
PA4109	ampR	transcriptional regulator AmpR	429.971	0.32893	0.173997	1.89043	0.0586999	0.221287
PA4077	NA	probable transcriptional regulator	209.456	0.32848	0.158432	2.07332	0.0381425	0.168027
PA1639	NA	hypothetical protein	583.965	0.328304	0.218789	1.50055	0.133472	0.367388
PA4873	NA	probable heat-shock protein	432.657	0.328176	0.253555	1.2943	0.195562	0.448531
PA4629	NA	hypothetical protein	235.676	0.327886	0.282719	1.15976	0.246147	0.504292
PA4222	NA	probable ATP-binding component of ABC transporter	45.7811	0.32735	0.247364	1.32336	0.185717	0.437533
PA2912	NA	probable ATP-binding component of ABC transporter	1219.67	0.327283	0.326465	1.00251	0.316099	0.576716
PA4826	NA	hypothetical protein	353.694	0.327211	0.321347	1.01825	0.308559	0.570009
PA1192	NA	conserved hypothetical protein	1351.82	0.327152	0.230261	1.42079	0.155378	0.400678
PA4701	NA	conserved hypothetical protein	3644.71	0.326342	0.150042	2.17501	0.0296297	0.143658
PA0471	fiuR	FiuR	31.1695	0.326224	0.263383	1.23859	0.215498	0.470505
PA4043	ispA	geranyltranstransferase	1077.44	0.32529	0.224904	1.44635	0.148079	0.390091
PA1884	NA	probable transcriptional regulator	72.0431	0.325129	0.211896	1.53438	0.124937	0.352845
PA0380	NA	conserved hypothetical protein	333.046	0.32488	0.248254	1.30866	0.190651	0.44245
PA0126	NA	hypothetical protein	2535.19	0.324697	0.128753	2.52186	0.0116737	0.0769702
PA1688	NA	hypothetical protein	542.61	0.32467	0.235997	1.37574	0.168903	0.419871
PA3005	nagZ	beta-N-acetyl-D-glucosaminidase	1427.94	0.324402	0.159962	2.028	0.0425602	0.180769
PA4233	NA	probable major facilitator superfamily (MFS) transporter	1323.52	0.324062	0.214513	1.51069	0.130868	0.363892
PA3319	plcN	non-hemolytic phospholipase C precursor	76.1745	0.323548	0.189334	1.70887	0.0874741	0.283378
PA2802	NA	probable transcriptional regulator	514.126	0.322869	0.150998	2.13824	0.0324976	0.152057
PA4609	radA	DNA repair protein RadA	1152.48	0.322797	0.163705	1.97183	0.0486295	0.196073
PA1232	NA	hypothetical protein	32.1525	0.322712	0.271991	1.18648	0.235433	0.493362
PA0852.1	NA	Uncharacterized protein	14.1082	0.322404	0.31871	1.01159	0.311733	NA
PA1364	NA	probable transmembrane sensor	123.357	0.322098	0.214346	1.5027	0.132916	0.367246
PA4600	nfxB	transcriptional regulator NfxB	461.895	0.321927	0.170598	1.88706	0.0591529	0.222496
PA3485	tsi3	Tsi3	396.315	0.321486	0.143317	2.24317	0.0248856	0.129405
PA3724	lasB	elastase LasB	226.297	0.320745	0.143349	2.23752	0.0252523	0.130461
PA5384	hocS	HocS	13.3967	0.320692	0.313471	1.02304	0.306291	NA
PA1714	exsD	ExsD	519.576	0.320636	0.124467	2.57607	0.00999312	0.0696206
PA3591	NA	probable enoyl-CoA hydratase/isomerase	15.7286	0.320135	0.312825	1.02337	0.306134	NA
PA3826	NA	hypothetical protein	297.523	0.319814	0.208503	1.53386	0.125065	0.352944
PA2353	NA	conserved hypothetical protein	277.752	0.319031	0.180948	1.7631	0.0778831	0.264185
PA0725	NA	hypothetical protein of bacteriophage Pf1	7.28244	0.319029	0.337918	0.944103	0.345117	NA
PA3242	htrB2	temperature-regulated acyltransferase HtrB1	520.663	0.318651	0.219077	1.45451	0.145804	0.387072
PA5282	NA	probable major facilitator superfamily (MFS) transporter	42.3213	0.318197	0.232549	1.3683	0.171218	0.423345
PA2042	NA	probable transporter (membrane subunit)	2046.55	0.317951	0.192099	1.65515	0.0978946	0.302006
PA4655	hemH	ferrochelatase	1147.13	0.317728	0.114378	2.77787	0.00547164	0.0447996
PA1790	NA	hypothetical protein	554.475	0.317659	0.255536	1.24311	0.213828	0.469343
PA3207	NA	hypothetical protein	86.9094	0.317271	0.203642	1.55798	0.119238	0.343481
PA3467	NA	probable major facilitator superfamily (MFS) transporter	12.0967	0.316979	0.319274	0.992813	0.320801	NA
PA4157	NA	probable transcriptional regulator	532.262	0.316967	0.145887	2.17269	0.029804	0.144134
PA1354	NA	hypothetical protein	50.4887	0.31689	0.238225	1.33021	0.183448	0.436057
PA1905	phzG2	probable pyridoxamine 5'-phosphate oxidase	31.6679	0.315989	0.251993	1.25396	0.209857	0.465487
PA0917	kup	potassium uptake protein Kup	1164.48	0.315903	0.174461	1.81073	0.0701821	0.249646
PA1659	hsiF2	HsiF2	151.315	0.315422	0.21755	1.44989	0.14709	0.388517
PA2108	NA	probable decarboxylase	67.8366	0.315279	0.199641	1.57923	0.114284	0.334561
PA0888	aotJ	arginine/ornithine binding protein AotJ	5049.63	0.315079	0.104057	3.02794	0.00246227	0.0253982
PA0086	tagJ1	TagJ1	2876.97	0.314821	0.182987	1.72046	0.0853491	0.278461
PA4830	NA	hypothetical protein	115.081	0.314733	0.213401	1.47485	0.140254	0.377302
PA1606	NA	hypothetical protein	26.7885	0.314649	0.291009	1.08124	0.279592	0.542408
PA2777	NA	conserved hypothetical protein	114.599	0.31453	0.176819	1.77883	0.0752681	0.258772
PA2449	gcsR	GcsR	1034.45	0.314336	0.175154	1.79462	0.0727135	0.253561
PA3904	NA	PAAR4	314.243	0.313892	0.258109	1.21612	0.22394	0.478624
PA3210	trkH	potassium uptake protein TrkH	615.563	0.313745	0.25063	1.25182	0.210634	0.465685
PA4896	NA	probable sigma-70 factor, ECF subfamily	16.0787	0.313203	0.307838	1.01743	0.30895	NA
PA3603	dgkA	diacylglycerol kinase	502.834	0.312838	0.245661	1.27345	0.202858	0.458019
PA1156	nrdA	NrdA, catalytic component of class Ia ribonucleotide reductase	14354.2	0.312809	0.147805	2.11636	0.0343142	0.156918
PA4974	NA	probable outer membrane protein precursor	3239.89	0.312751	0.129694	2.41145	0.0158892	0.0959303
PA2499	NA	probable deaminase	22.0045	0.312615	0.276143	1.13208	0.257603	NA
PA5354	glcE	glycolate oxidase subunit GlcE	49.6651	0.312166	0.23068	1.35324	0.175979	0.427365
PA1597	NA	hypothetical protein	1100.75	0.312099	0.212252	1.47042	0.141449	0.379505
PA2890	atuE	putative isohexenylglutaconyl-CoA hydratase	129.381	0.31102	0.169911	1.83049	0.0671773	0.242986
PA2596	NA	conserved hypothetical protein	126.966	0.310982	0.180923	1.71887	0.0856385	0.279225
PA4142	NA	probable secretion protein	60.317	0.310827	0.216983	1.4325	0.152002	0.396132
PA2875	NA	conserved hypothetical protein	389.152	0.310756	0.208202	1.49257	0.135549	0.368926
PA5374	betI	transcriptional regulator BetI	380.183	0.310556	0.145284	2.13758	0.0325505	0.152164
PA4819	NA	probable glycosyl transferase	21.3633	0.310296	0.300644	1.0321	0.302024	NA
PA2619	infA	initiation factor	2192.79	0.310241	0.28977	1.07064	0.28433	0.546673
PA3616	NA	conserved hypothetical protein	1233.77	0.309831	0.15575	1.98928	0.04667	0.1914
PA1962	azoR2	FMN-dependent NADH-azoreductase 2, AzoR2	46.0845	0.309741	0.239269	1.29453	0.195483	0.448531
PA5334	rph	ribonuclease PH	1929.06	0.309538	0.174006	1.77889	0.0752572	0.258772
PA5130	NA	conserved hypothetical protein	779.608	0.309387	0.283494	1.09134	0.275125	0.537464
PA3679	NA	hypothetical protein	797.615	0.309084	0.181347	1.70437	0.0883115	0.283903
PA3962	NA	hypothetical protein	369.998	0.30905	0.192398	1.6063	0.108208	0.322769
PA2767	NA	probable enoyl-CoA hydratase/isomerase	30.0817	0.308989	0.258857	1.19367	0.232607	0.489475
PA1313	NA	probable major facilitator superfamily (MFS) transporter	51.2504	0.308773	0.23265	1.3272	0.184444	0.437187
PA1959	bacA	bacitracin resistance protein	1019.25	0.308591	0.209987	1.46957	0.141678	0.379514
PA1902	phzD2	phenazine biosynthesis protein PhzD	19.0662	0.308399	0.295405	1.04399	0.296492	NA
PA3268	NA	probable TonB-dependent receptor	469.866	0.308071	0.141658	2.17475	0.0296487	0.143658
PA4192	NA	probable ATP-binding component of ABC transporter	481.366	0.307647	0.12751	2.41273	0.0158337	0.0959303
PA3358	NA	hypothetical protein	222.488	0.307611	0.190989	1.61062	0.107262	0.321658
PA4223	NA	probable ATP-binding component of ABC transporter	36.2419	0.306838	0.259902	1.18059	0.237764	0.495981
PA2953	NA	electron transfer flavoprotein-ubiquinone oxidoreductase	8773.29	0.306749	0.121348	2.52784	0.0114766	0.0759686
PA1488	NA	hypothetical protein	193.975	0.306705	0.188048	1.63099	0.102892	0.312267
PA0556	NA	hypothetical protein	1097.77	0.306696	0.160571	1.91003	0.0561293	0.216781
PA5491	NA	probable cytochrome	1551.29	0.305943	0.291272	1.05037	0.293549	0.557015
PA2811	NA	probable permease of ABC-2 transporter	913.156	0.305685	0.109941	2.78044	0.00542853	0.0445953
PA1228	NA	hypothetical protein	343.996	0.30568	0.191171	1.59899	0.109823	0.326042
PA3665	NA	hypothetical protein	1044.72	0.30543	0.159867	1.91053	0.056065	0.216699
PA0308	NA	hypothetical protein	614.27	0.305019	0.20827	1.46454	0.143048	0.381847
PA2385	pvdQ	3-oxo-C12-homoserine lactone acylase PvdQ	11.276	0.30493	0.3315	0.919849	0.357652	NA
PA2250	lpdV	lipoamide dehydrogenase-Val	146.284	0.304452	0.235084	1.29508	0.195293	0.448531
PA0828	NA	probable transcriptional regulator	53.7639	0.304395	0.236062	1.28947	0.197234	0.450158
PA0855	NA	hypothetical protein	515.754	0.304379	0.158564	1.9196	0.0549084	0.213702
PA4279	NA	hypothetical protein	938.316	0.304331	0.177896	1.71072	0.0871319	0.282632
PA3123	NA	RidA subfamily protein	468.207	0.304215	0.181712	1.67416	0.0940993	0.296093
PA1126	NA	hypothetical protein	477.513	0.303939	0.226276	1.34322	0.179199	0.431241
PA4467	NA	hypothetical protein	47.9767	0.303885	0.220861	1.37591	0.168849	0.419871
PA1669	icmF2	IcmF2	712.463	0.303438	0.152682	1.98739	0.046879	0.191619
PA0579	rpsU	30S ribosomal protein S21	8856.01	0.30336	0.305004	0.994611	0.319925	0.579011
PA1128	NA	probable transcriptional regulator	265.292	0.302426	0.133966	2.25748	0.0239782	0.126381
PA0884	NA	probable C4-dicarboxylate-binding periplasmic protein	26.7731	0.302395	0.269667	1.12136	0.262133	0.521582
PA1434	NA	hypothetical protein	134.891	0.302216	0.229962	1.3142	0.188778	0.440358
PA3272	NA	probable ATP-dependent DNA helicase	955.929	0.302178	0.135239	2.2344	0.0254571	0.130493
PA2766	NA	probable transcriptional regulator	162.279	0.301975	0.192488	1.56879	0.116696	0.339302
PA3796	NA	hypothetical protein	702.866	0.301441	0.114635	2.62957	0.00854918	0.0620461
PA0253	hudR	HudR	178.877	0.30137	0.235652	1.27888	0.200941	0.455426
PA1721	pscH	type III export protein PscH	57.6927	0.301287	0.224843	1.33999	0.18025	0.432531
PA3027	NA	probable transcriptional regulator	661.89	0.300718	0.160186	1.87731	0.0604754	0.22512
PA2913	NA	hypothetical protein	1151.13	0.300553	0.321609	0.93453	0.350031	0.606929
PA1466	NA	hypothetical protein	87.7171	0.300248	0.206714	1.45248	0.146367	0.388322
PA1162	dapE	succinyl-diaminopimelate desuccinylase	1033.11	0.29993	0.196598	1.5256	0.12711	0.356983
PA0947	NA	conserved hypothetical protein	1580.66	0.299688	0.220631	1.35832	0.174362	0.425693
PA3320	NA	hypothetical protein	24.3753	0.299477	0.278312	1.07605	0.281906	NA
PA0155	pcaR	transcriptional regulator PcaR	470.508	0.299359	0.1254	2.38723	0.0169759	0.0995656
PA0352	NA	probable transporter	1176.24	0.299199	0.230457	1.29829	0.194189	0.447528
PA4533	NA	hypothetical protein	452.565	0.298601	0.147085	2.03013	0.042343	0.180539
PA1796	folD	5,10-methylene-tetrahydrofolate dehydrogenase / cyclohydrolase	2034.75	0.298472	0.228968	1.30355	0.192386	0.444932
PA2257	pvcD	paerucumarin biosynthesis protein PvcD	5.63582	0.298402	0.338042	0.882736	0.377379	NA
PA0831	oruR	transcriptional regulator OruR	721.074	0.297983	0.180267	1.65301	0.0983287	0.30279
PA3055	NA	hypothetical protein	472.218	0.297952	0.148872	2.00139	0.0453504	0.188323
PA1140	NA	conserved hypothetical protein	619.008	0.29791	0.11903	2.50282	0.0123209	0.0793702
PA3979	NA	hypothetical protein	415.369	0.297909	0.287636	1.03571	0.300335	0.563575
PA0047	NA	hypothetical protein	2836.57	0.297662	0.134151	2.21886	0.0264964	0.133916
PA2072	NA	conserved hypothetical protein	74.8472	0.297175	0.219416	1.35439	0.175612	0.426918
PA3178	NA	hypothetical protein	303.405	0.296978	0.147173	2.01788	0.043604	0.183398
PA2328	NA	hypothetical protein	310.168	0.296475	0.153404	1.93265	0.0532797	0.208976
PA2886	atuA	expressed protein with apparent function in citronellol catabolism	323.495	0.296301	0.164672	1.79934	0.0719649	0.252621
PA0309	NA	hypothetical protein	640.673	0.295915	0.197614	1.49744	0.134279	0.367738
PA2303	ambD	AmbD	151.063	0.295748	0.17999	1.64313	0.100355	0.307156
PA3853	NA	probable transferase	653.181	0.295234	0.194424	1.5185	0.128888	0.360572
PA1360	NA	conserved hypothetical protein	101.02	0.295181	0.220668	1.33767	0.181005	0.433723
PA2405	fpvJ	FpvJ	16.2049	0.294912	0.318819	0.925014	0.354959	NA
PA0890	aotM	arginine/ornithine transport protein AotM	715.011	0.294226	0.175824	1.67341	0.0942457	0.296369
PA4748	tpiA	triosephosphate isomerase	14112.5	0.2942	0.295321	0.996207	0.31915	0.578645
PA0960	NA	hypothetical protein	335.797	0.293426	0.141604	2.07216	0.0382509	0.168358
PA2034	NA	hypothetical protein	37.4928	0.293357	0.236152	1.24224	0.214149	0.469843
PA0123	NA	probable transcriptional regulator	487.229	0.29334	0.125559	2.33627	0.0194774	0.109525
PA1234	NA	hypothetical protein	202.204	0.293257	0.158194	1.85378	0.0637709	0.234105
PA0424	mexR	multidrug resistance operon repressor MexR	267.409	0.293001	0.166793	1.75668	0.078972	0.266445
PA0376	rpoH	sigma factor RpoH	8659.13	0.292806	0.102197	2.86512	0.00416855	0.0369528
PA2657	bqsR	two-component response regulator BqsR	687.009	0.292527	0.116043	2.52085	0.0117072	0.0769895
PA3252	NA	probable permease of ABC transporter	16.1586	0.292278	0.308081	0.948705	0.342771	NA
PA2304	ambC	AmbC	200.833	0.291878	0.19684	1.48282	0.138123	0.372762
PA1924	NA	hypothetical protein	536.697	0.291821	0.277977	1.0498	0.29381	0.557015
PA4532	NA	hypothetical protein	488.948	0.29175	0.140179	2.08127	0.0374092	0.166361
PA4768	smpB	SmpB protein	1706.62	0.291739	0.234468	1.24426	0.213404	0.468819
PA2806	NA	conserved hypothetical protein	586.259	0.291539	0.238139	1.22424	0.220862	0.477101
PA0226	NA	probable CoA transferase, subunit A	119.489	0.291112	0.175701	1.65686	0.0975481	0.301627
PA4248	rplF	50S ribosomal protein L6	46948.7	0.291082	0.0902139	3.22658	0.0012528	0.0149743
PA1855	NA	hypothetical protein	14.8939	0.290944	0.321178	0.905866	0.365007	NA
PA2011	liuE	3-hydroxy-3-methylglutaryl-CoA lyase	706.186	0.290786	0.118164	2.46086	0.0138604	0.086739
PA1476	ccmB	heme exporter protein CcmB	474.578	0.29067	0.225369	1.28975	0.197136	0.450138
PA3887	nhaP	Na+/H+ antiporter NhaP	3054.91	0.290494	0.127264	2.2826	0.022454	0.12143
PA1495	NA	hypothetical protein	143.882	0.290159	0.190253	1.52512	0.127229	0.357118
PA1504	NA	probable transcriptional regulator	650.011	0.290065	0.211541	1.3712	0.170312	0.422605
PA5425	purK	phosphoribosylaminoimidazole carboxylase	2495.56	0.288289	0.132003	2.18396	0.0289654	0.141983
PA0673	NA	hypothetical protein	40.6615	0.288125	0.252521	1.14099	0.253873	0.512624
PA0070	tagQ1	TagQ1	14859	0.287981	0.106496	2.70416	0.00684783	0.0531392
PA4030	NA	conserved hypothetical protein	638.313	0.287899	0.177316	1.62365	0.10445	0.316045
PA3625	surE	survival protein SurE	2293.04	0.287895	0.167183	1.72203	0.0850639	0.27789
PA2581	NA	hypothetical protein	2142.19	0.287842	0.113117	2.54463	0.0109393	0.0736683
PA2138	ligD	Multifunctional non-homologous end joining protein LigD	66.0162	0.287792	0.207248	1.38863	0.164945	0.414954
PA2557	NA	probable AMP-binding enzyme	151.977	0.28779	0.211422	1.36121	0.173446	0.42469
PA4400	mutT	probable pyrophosphohydrolase	3295.99	0.287641	0.133698	2.15142	0.031443	0.149292
PA4669	ipk	isopentenyl monophosphate kinase	6512.37	0.28739	0.293886	0.977897	0.328125	0.585656
PA1908	NA	probable major facilitator superfamily (MFS) transporter	20.8213	0.287362	0.299382	0.959848	0.337132	NA
PA4163	NA	hypothetical protein	2529.41	0.287355	0.12747	2.2543	0.0241774	0.126735
PA5335	NA	conserved hypothetical protein	1342.46	0.28727	0.228122	1.25928	0.207928	0.463451
PA0825	NA	hypothetical protein	19.2395	0.287161	0.302717	0.94861	0.342819	NA
PA2425	pvdG	PvdG	4.30426	0.287121	0.332543	0.86341	0.387912	NA
PA3208	NA	conserved hypothetical protein	568.466	0.286852	0.134132	2.13858	0.0324696	0.152057
PA0444	NA	N-carbamoyl-beta-alanine amidohydrolase	79.8838	0.286525	0.189967	1.50829	0.131481	0.36439
PA0547	NA	probable transcriptional regulator	2827.58	0.286342	0.173659	1.64887	0.0991738	0.304463
PA1262	NA	probable major facilitator superfamily (MFS) transporter	28.6773	0.28634	0.25496	1.12308	0.261404	0.521582
PA0214	NA	probable acyl transferase	41.0109	0.286295	0.238211	1.20185	0.22942	0.486013
PA2435	NA	probable cation-transporting P-type ATPase	996.577	0.286243	0.296187	0.966425	0.333832	0.591497
PA4588	gdhA	glutamate dehydrogenase	7052.96	0.28604	0.109462	2.61314	0.00897143	0.0642783
PA3691	NA	hypothetical protein	363.603	0.28603	0.214083	1.33607	0.181526	0.434148
PA1353	NA	hypothetical protein	60.3994	0.285924	0.212576	1.34505	0.17861	0.430645
PA3807	ndk	nucleoside diphosphate kinase	7860.49	0.285894	0.130757	2.18646	0.0287819	0.141773
PA4647	uraA	uracil permease	1945.52	0.285845	0.147657	1.93588	0.0528825	0.208091
PA1919	nrdG	class III (anaerobic) ribonucleoside-triphosphate reductase activating protein, 'activase', NrdG	110.374	0.2857	0.322627	0.885543	0.375864	0.629619
PA3265	NA	probable transporter	120.933	0.284937	0.270041	1.05516	0.29135	0.555184
PA2560	NA	hypothetical protein	503.713	0.284511	0.162964	1.74586	0.080836	0.270024
PA0425	mexA	Resistance-Nodulation-Cell Division (RND) multidrug efflux membrane fusion protein MexA precursor	2826.15	0.283924	0.117191	2.42275	0.0154034	0.0941553
PA0751	NA	conserved hypothetical protein	122.791	0.283916	0.195594	1.45156	0.146624	0.388336
PA0382	micA	DNA mismatch repair protein MicA	1632.5	0.283143	0.181249	1.56218	0.118246	0.341598
PA0535	NA	probable transcriptional regulator	229.956	0.282883	0.156361	1.80916	0.0704256	0.25016
PA4769	NA	probable transcriptional regulator	724.9	0.282179	0.165706	1.70289	0.0885886	0.284612
PA5055	NA	hypothetical protein	737.481	0.282016	0.215264	1.3101	0.190163	0.441816
PA3536	NA	hypothetical protein	397.092	0.281843	0.178432	1.57955	0.114209	0.334536
PA1671	stk1	Stk1	101.96	0.281687	0.19427	1.44997	0.147066	0.388517
PA0036	trpB	tryptophan synthase beta chain	3030.67	0.281675	0.121628	2.31586	0.0205657	0.113494
PA3339	plpD	patatin-like protein, PlpD	475.521	0.281239	0.155844	1.80463	0.0711332	0.250911
PA3716	NA	hypothetical protein	10307.3	0.281135	0.140957	1.99447	0.0461005	0.190287
PA0706	cat	chloramphenicol acetyltransferase	702.409	0.280778	0.217367	1.29173	0.196452	0.449048
PA2823	NA	conserved hypothetical protein	1243.76	0.280533	0.137178	2.04503	0.0408516	0.176267
PA1827	NA	probable short-chain dehydrogenase	38.8951	0.28051	0.2453	1.14354	0.252816	0.511718
PA3226	NA	probable hydrolase	487.226	0.280457	0.154667	1.81329	0.0697864	0.248941
PA3412	NA	hypothetical protein	32.8717	0.280306	0.254829	1.09998	0.271343	0.533334
PA2302	ambE	AmbE	1326.32	0.280201	0.110743	2.53021	0.0113995	0.0757567
PA1426	NA	hypothetical protein	24.9332	0.280189	0.275281	1.01783	0.308758	NA
PA4372	NA	hypothetical protein	966.886	0.280143	0.134912	2.07648	0.0378491	0.167026
PA1031	NA	conserved hypothetical protein	1755.7	0.280084	0.164056	1.70725	0.0877764	0.28346
PA3042	NA	hypothetical protein	349.028	0.27988	0.144913	1.93137	0.0534371	0.209268
PA2377	NA	hypothetical protein	25.6011	0.279641	0.273482	1.02252	0.306534	NA
PA3889	opuCC	OpuC ABC transporter, periplasmic substrate-binding protein, OpuCC	50.9652	0.279615	0.2283	1.22477	0.220662	0.476872
PA1348	NA	hypothetical protein	100.388	0.279536	0.178903	1.5625	0.118171	0.341578
PA4456	NA	probable ATP-binding component of ABC transporter	2569.16	0.279338	0.206066	1.35557	0.175234	0.426627
PA4645	NA	probable purine/pyrimidine phosphoribosyl transferase	896.317	0.278932	0.161069	1.73176	0.0833163	0.274362
PA4206	mexH	probable Resistance-Nodulation-Cell Division (RND) efflux membrane fusion protein precursor	185.555	0.278888	0.187646	1.48624	0.137214	0.370905
PA3205	NA	hypothetical protein	286.205	0.278236	0.178952	1.55481	0.119991	0.344654
PA2422	NA	hypothetical protein	40.6408	0.277973	0.243355	1.14225	0.253348	0.512385
PA4035	NA	hypothetical protein	670.821	0.277799	0.156564	1.77435	0.0760057	0.26009
PA2361	icmF3	IcmF3	190.498	0.27778	0.159589	1.7406	0.0817538	0.271653
PA1375	pdxB	erythronate-4-phosphate dehydrogenase	844.185	0.277556	0.163409	1.69853	0.0894072	0.285967
PA5420	purU2	formyltetrahydrofolate deformylase	41.0064	0.277281	0.237785	1.1661	0.243574	0.50144
PA0752	NA	conserved hypothetical protein	111.146	0.277118	0.183284	1.51196	0.130544	0.363482
PA2844	NA	conserved hypothetical protein	215.931	0.277095	0.166894	1.6603	0.0968541	0.300504
PA3864	dauR	Transcriptional regulator of the dauBAR operon, DauR	315.349	0.27703	0.197868	1.40007	0.161492	0.409125
PA1356	NA	hypothetical protein	18.7577	0.276723	0.290536	0.952454	0.340867	NA
PA2434	NA	hypothetical protein	293.291	0.276708	0.313526	0.882567	0.37747	0.630204
PA3011	topA	DNA topoisomerase I	10126.2	0.276445	0.10248	2.69756	0.00698499	0.0540004
PA4305	rcpC	RcpC	62.3977	0.275883	0.238318	1.15762	0.247018	0.50464
PA4276	secE	secretion protein SecE	9507.15	0.275754	0.184157	1.49739	0.134293	0.367738
PA3539	NA	conserved hypothetical protein	896.255	0.275534	0.155711	1.76952	0.0768065	0.261765
PA4845	dipZ	thiol:disulfide interchange protein DipZ	803.63	0.275461	0.207775	1.32577	0.184917	0.437424
PA2315	NA	hypothetical protein	20.8471	0.275388	0.292718	0.940796	0.346809	NA
PA4061	NA	probable thioredoxin	2987.26	0.275382	0.138882	1.98284	0.0473849	0.19275
PA1215	NA	hypothetical protein	35.5437	0.275263	0.261617	1.05216	0.292727	0.556545
PA2096	NA	probable transcriptional regulator	92.902	0.274969	0.19037	1.44439	0.148628	0.390663
PA1252	dpkA	DpkA	170.152	0.274676	0.158661	1.73121	0.0834136	0.274454
PA5204	argA	N-acetylglutamate synthase	1273.67	0.27417	0.208843	1.3128	0.18925	0.440863
PA4039	NA	hypothetical protein	49.5714	0.273985	0.224966	1.21789	0.223264	0.477817
PA4702	NA	hypothetical protein	190.901	0.27394	0.221215	1.23834	0.215589	0.470505
PA2910	NA	conserved hypothetical protein	53.082	0.273937	0.234701	1.16717	0.243141	0.501173
PA2952	etfB	electron transfer flavoprotein beta-subunit	14268.1	0.273925	0.1108	2.47225	0.0134264	0.0851861
PA2765	NA	hypothetical protein	2214.1	0.27359	0.116528	2.34785	0.0188824	0.106655
PA5104	NA	conserved hypothetical protein	227.73	0.273516	0.151712	1.80286	0.0714102	0.251531
PA1628	NA	probable 3-hydroxyacyl-CoA dehydrogenase	207.897	0.273404	0.200845	1.36127	0.173429	0.42469
PA2979	kdsB	3-deoxy-manno-octulosonate cytidylyltransferase	1816.66	0.272904	0.175471	1.55526	0.119883	0.344553
PA1216	NA	hypothetical protein	42.0838	0.272796	0.256268	1.0645	0.287103	0.550024
PA0858	NA	conserved hypothetical protein	2081.89	0.272211	0.183273	1.48527	0.137472	0.371259
PA3369	NA	hypothetical protein	97.3127	0.272151	0.210284	1.29421	0.195594	0.448531
PA4423	NA	conserved hypothetical protein	2754.97	0.271666	0.142076	1.91212	0.0558609	0.216591
PA2650	NA	conserved hypothetical protein	227.455	0.27163	0.153897	1.76502	0.0775605	0.263978
PA1660	hsiG2	HsiG2	355.853	0.271301	0.16444	1.64984	0.0989748	0.304222
PA5353	glcF	glycolate oxidase subunit GlcF	37.5398	0.271123	0.242837	1.11648	0.264217	0.524365
PA1670	stp1	Stp1	129.489	0.270894	0.17562	1.5425	0.122952	0.349345
PA3050	pyrD	dihydroorotate dehydrogenase	1636.76	0.270664	0.206397	1.31138	0.18973	0.441624
PA1396	NA	probable two-component sensor	455.364	0.270543	0.213788	1.26547	0.205701	0.461435
PA1704	pcrR	transcriptional regulator protein PcrR	27.3285	0.26979	0.295766	0.912174	0.361677	0.616021
PA5216	NA	probable permease of ABC iron transporter	456.476	0.269567	0.157848	1.70776	0.0876812	0.28346
PA2976	rne	ribonuclease E	16984.5	0.269291	0.1498	1.79768	0.0722282	0.253005
PA3549	algJ	alginate o-acetyltransferase AlgJ	11.3307	0.269197	0.317856	0.846916	0.397042	NA
PA3883	NA	probable short-chain dehydrogenase	482.125	0.269178	0.184527	1.45874	0.144635	0.385389
PA2727	NA	hypothetical protein	1673.51	0.269041	0.142649	1.88603	0.0592905	0.222681
PA3440.1	NA	Uncharacterized protein	1553.66	0.268938	0.117913	2.28082	0.0225591	0.121557
PA5565	gidA	glucose-inhibited division protein A	4627.01	0.268897	0.178957	1.50258	0.132948	0.367246
PA5550	glmR	GlmR transcriptional regulator	599.54	0.268892	0.225008	1.19503	0.232074	0.488761
PA1975	NA	hypothetical protein	30.9071	0.268856	0.249061	1.07948	0.280375	0.543571
PA1410	NA	probable periplasmic spermidine/putrescine-binding protein	70.4747	0.268564	0.207695	1.29307	0.195988	0.448531
PA4311	NA	conserved hypothetical protein	209.602	0.268132	0.201166	1.33289	0.182569	0.435396
PA3876	narK2	nitrite extrusion protein 2	402.895	0.267873	0.310121	0.863768	0.387716	0.637638
PA3251	NA	hypothetical protein	29.0923	0.267602	0.270172	0.990488	0.321936	0.581189
PA1799	parR	two-component response regulator, ParR	327.65	0.267433	0.178373	1.49929	0.133798	0.367431
PA1815	rnhA	ribonuclease H	649.001	0.267198	0.241047	1.10849	0.267651	0.529216
PA2234	pslD	PslD	1645.85	0.267175	0.128435	2.08024	0.0375035	0.166367
PA3854	NA	hypothetical protein	300.713	0.26707	0.245197	1.08921	0.276063	0.538257
PA4293	pprA	two-component sensor PprA	113.113	0.26707	0.186554	1.4316	0.152259	0.396288
PA3749	NA	probable major facilitator superfamily (MFS) transporter	708.733	0.266962	0.256798	1.03958	0.298535	0.562068
PA3590	NA	probable hydroxyacyl-CoA dehydrogenase	76.1178	0.266831	0.195535	1.36462	0.172373	0.423834
PA2789	NA	hypothetical protein	224.012	0.266783	0.183022	1.45766	0.144935	0.385695
PA1018	NA	hypothetical protein	117.5	0.266746	0.232794	1.14584	0.251859	0.510245
PA4213	phzD1	phenazine biosynthesis protein PhzD	18.8809	0.266372	0.297093	0.896595	0.369935	NA
PA4815	NA	hypothetical protein	168.121	0.266147	0.237131	1.12236	0.261708	0.521582
PA5434	mtr	tryptophan permease	419.588	0.26599	0.226465	1.17453	0.240182	0.497948
PA1843	metH	methionine synthase	8040.43	0.265792	0.117298	2.26595	0.0234547	0.12491
PA2830	htpX	heat shock protein HtpX	4379.94	0.265048	0.149128	1.77732	0.0755164	0.259022
PA0523	norC	nitric-oxide reductase subunit C	324.686	0.26409	0.322232	0.819565	0.412464	0.656506
PA3835	NA	hypothetical protein	68.9516	0.263081	0.225433	1.167	0.243209	0.501173
PA2459	NA	hypothetical protein	613.55	0.262913	0.317903	0.827021	0.408225	0.652436
PA2761	NA	hypothetical protein	67.1421	0.262778	0.224052	1.17284	0.240859	0.498513
PA1282	NA	probable major facilitator superfamily (MFS) transporter	56.3538	0.262623	0.265878	0.987754	0.323273	0.58216
PA3461	NA	conserved hypothetical protein	187.588	0.261866	0.161362	1.62285	0.104622	0.316376
PA4177	NA	hypothetical protein	18.7155	0.261809	0.315889	0.8288	0.407217	NA
PA4249	rpsH	30S ribosomal protein S8	19544.7	0.261795	0.153925	1.7008	0.0889798	0.285142
PA1914	NA	conserved hypothetical protein	14.3474	0.260656	0.309243	0.842884	0.399293	NA
PA2275	NA	probable alcohol dehydrogenase (Zn-dependent)	24.7618	0.260366	0.272722	0.954692	0.339733	NA
PA2972	NA	conserved hypothetical protein	176.551	0.260138	0.2135	1.21845	0.223053	0.477817
PA4569	ispB	octaprenyl-diphosphate synthase	3083.2	0.260111	0.231087	1.1256	0.260336	0.520054
PA2365	hsiB3	HsiB3	127.709	0.259394	0.232921	1.11366	0.265426	0.526055
PA5158	NA	probable outer membrane protein precursor	199.763	0.259354	0.175455	1.47818	0.139361	0.3755
PA3991	NA	hypothetical protein	12.2572	0.258899	0.313083	0.826932	0.408276	NA
PA2815	NA	probable acyl-CoA dehydrogenase	760.841	0.258711	0.155641	1.66223	0.0964667	0.299617
PA4161	fepG	ferric enterobactin transport protein FepG	11.1597	0.258244	0.326721	0.790413	0.429287	NA
PA1663	sfa2	Sfa2	320.308	0.258139	0.186556	1.38371	0.166449	0.416878
PA1236	NA	probable major facilitator superfamily (MFS) transporter	8.90445	0.257972	0.328327	0.785716	0.432034	NA
PA1026	NA	hypothetical protein	182.218	0.257552	0.264589	0.973403	0.330353	0.587782
PA3719	armR	antirepressor for MexR, ArmR	19.7179	0.257349	0.31707	0.811648	0.416994	NA
PA3093	NA	hypothetical protein	719.01	0.256865	0.152331	1.68622	0.091753	0.291437
PA3602	NA	conserved hypothetical protein	2324.56	0.256606	0.244359	1.05012	0.293663	0.557015
PA3574	nalD	NalD	461.189	0.256513	0.211512	1.21276	0.225222	0.480347
PA1877	NA	probable secretion protein	35.3218	0.256494	0.251892	1.01827	0.308551	0.570009
PA1876	NA	probable ATP-binding/permease fusion ABC transporter	132.044	0.255998	0.174812	1.46442	0.143079	0.381847
PA1752	NA	hypothetical protein	990.442	0.255891	0.118459	2.16017	0.0307599	0.147064
PA2305	ambB	AmbB	1574.41	0.255548	0.123477	2.06961	0.0384892	0.169016
PA5369	pstS	phosphate ABC transporter, periplasmic phosphate-binding protein, PstS	1657.79	0.255428	0.106496	2.39846	0.016464	0.0978868
PA0467	NA	conserved hypothetical protein	387.645	0.255226	0.136076	1.87561	0.0607087	0.225632
PA2592	NA	probable periplasmic spermidine/putrescine-binding protein	535.676	0.255137	0.165489	1.54171	0.123143	0.349345
PA2437	NA	hypothetical protein	391.541	0.254955	0.334834	0.761435	0.446397	0.682935
PA4107	efhP	EfhP	18.3102	0.2548	0.299032	0.852084	0.394168	NA
PA3770	guaB	inosine-5'-monophosphate dehydrogenase	8083.28	0.254783	0.136469	1.86696	0.0619071	0.228929
PA0418	NA	hypothetical protein	836.019	0.254403	0.141593	1.79672	0.0723804	0.253005
PA2005	hbcR	HbcR	468.923	0.254344	0.217958	1.16694	0.243234	0.501173
PA0788	NA	hypothetical protein	91.8324	0.254338	0.25336	1.00386	0.315446	0.576071
PA4586	NA	hypothetical protein	46.6686	0.254136	0.261772	0.97083	0.331633	0.588999
PA3273	NA	hypothetical protein	40.5458	0.253983	0.24167	1.05095	0.293283	0.557015
PA3480	NA	probable deoxycytidine triphosphate deaminase	2167.11	0.253948	0.19308	1.31525	0.188426	0.440214
PA1206	NA	hypothetical protein	395.384	0.253005	0.188333	1.3434	0.179144	0.431241
PA2836	NA	probable secretion protein	10.6501	0.252907	0.335113	0.754691	0.450435	NA
PA4173	NA	conserved hypothetical protein	8.23263	0.252735	0.337362	0.749149	0.453768	NA
PA5298	NA	xanthine phosphoribosyltransferase	1161.19	0.252713	0.21824	1.15796	0.246881	0.504565
PA0172	siaA	SiaA	2234.62	0.252618	0.247786	1.0195	0.307966	0.570009
PA0177	NA	probable purine-binding chemotaxis protein	57.4737	0.252255	0.227438	1.10912	0.267379	0.529159
PA0182	NA	probable short-chain dehydrogenase	128.822	0.252229	0.168338	1.49834	0.134044	0.367456
PA5284	NA	hypothetical protein	86.6834	0.25143	0.209373	1.20087	0.229801	0.486411
PA0554	NA	hypothetical protein	1552.62	0.251311	0.194245	1.29378	0.195741	0.448531
PA4169	NA	conserved hypothetical protein	222.579	0.251029	0.269803	0.930415	0.352156	0.608731
PA1146	NA	probable iron-containing alcohol dehydrogenase	18.9466	0.250924	0.289793	0.865874	0.386559	NA
PA1071	braF	branched-chain amino acid transport protein BraF	834.08	0.250574	0.147613	1.6975	0.0896017	0.286226
PA2129	cupA2	chaperone CupA2	20.5355	0.25056	0.289751	0.864742	0.38718	NA
PA3730	NA	hypothetical protein	1772.48	0.250556	0.1058	2.36819	0.0178752	0.102988
PA4333	NA	probable fumarase	9151.06	0.250207	0.111855	2.23689	0.0252937	0.130461
PA1973	pqqF	pyrroloquinoline quinone biosynthesis protein F	423.353	0.249823	0.147372	1.69518	0.0900411	0.287266
PA2255	pvcB	paerucumarin biosynthesis protein PvcB	4.46487	0.249783	0.33569	0.744086	0.456824	NA
PA3328	aza2	Flavin-containing monooxygenase (azabicyclene)	63.0411	0.249341	0.262715	0.949092	0.342574	0.599356
PA3322	NA	hypothetical protein	409.302	0.249302	0.201007	1.24027	0.214876	0.470505
PA0132	bauA	Beta-alanine:pyruvate transaminase	104.186	0.24916	0.224768	1.10852	0.267637	0.529216
PA2538	NA	hypothetical protein	313.215	0.249029	0.222095	1.12127	0.262172	0.521582
PA4219	ampO	AmpO	19.9237	0.24823	0.300701	0.825506	0.409084	NA
PA3935	tauD	taurine dioxygenase	1656.63	0.248027	0.158429	1.56554	0.117455	0.34064
PA1514	NA	ureidoglycolate hydrolaseYbbT	189.896	0.247752	0.2001	1.23814	0.215664	0.470505
PA2097	NA	probable flavin-binding monooxygenase	77.7423	0.247705	0.234965	1.05422	0.291781	0.55548
PA5406	NA	hypothetical protein	102.183	0.247454	0.265864	0.930754	0.351981	0.608636
PA5080	NA	prolyl aminopeptidase	1511.49	0.246894	0.114804	2.15057	0.0315099	0.149376
PA3925	NA	probable acyl-CoA thiolase	1627.12	0.246574	0.13926	1.7706	0.0766272	0.261507
PA3094	NA	probable transcriptional regulator	600.943	0.24643	0.136958	1.79931	0.07197	0.252621
PA2436	NA	hypothetical protein	402.549	0.24642	0.278536	0.884696	0.376321	0.629619
PA0419	NA	conserved hypothetical protein	732.488	0.246269	0.196768	1.25157	0.210726	0.465685
PA2539	NA	conserved hypothetical protein	1171.74	0.245777	0.15659	1.56956	0.116517	0.339128
PA4952	NA	conserved hypothetical protein	1061.92	0.245686	0.225509	1.08947	0.275945	0.538257
PA3489	NA	conserved hypothetical protein	276.203	0.245567	0.268213	0.915569	0.359893	0.615449
PA4119	aph	aminoglycoside 3'-phosphotransferase type IIb	383.005	0.245328	0.242521	1.01157	0.311742	0.572416
PA1010	dapA	dihydrodipicolinate synthase	5282.97	0.245284	0.138287	1.77374	0.0761064	0.260258
PA2804	NA	hypothetical protein	6.52478	0.245018	0.337343	0.726317	0.467645	NA
PA3388	NA	conserved hypothetical protein	198.483	0.244422	0.215592	1.13372	0.25691	0.516999
PA0284	NA	hypothetical protein	1365.2	0.244221	0.193911	1.25945	0.207868	0.463451
PA4471	NA	hypothetical protein	5.69197	0.244083	0.335086	0.72842	0.466357	NA
PA2822	NA	conserved hypothetical protein	593.085	0.24408	0.134447	1.81543	0.0694574	0.248118
PA0116	NA	hypothetical protein	486.463	0.243975	0.133646	1.82553	0.0679213	0.244652
PA0452	NA	probable stomatin-like protein	55.1721	0.243869	0.28076	0.868601	0.385065	0.635233
PA0778	icp	inhibitor of cysteine peptidase	625.228	0.242935	0.156777	1.54956	0.121248	0.346305
PA1321	cyoE	cytochrome o ubiquinol oxidase protein CyoE	99.301	0.242906	0.248549	0.977298	0.328422	0.58577
PA0739	NA	probable transcriptional regulator	231.817	0.242894	0.152995	1.5876	0.112377	0.331587
PA4221	fptA	Fe(III)-pyochelin outer membrane receptor precursor	69.9157	0.242812	0.203071	1.1957	0.231812	0.48842
PA1513	NA	hypothetical protein	639.088	0.242768	0.182053	1.3335	0.182368	0.435336
PA0518	nirM	cytochrome c-551 precursor	850.254	0.242765	0.291845	0.83183	0.405505	0.651081
PA5252	NA	probable ATP-binding component of ABC transporter	2751.95	0.24272	0.166164	1.46073	0.14409	0.384139
PA4956	rhdA	thiosulfate:cyanide sulfurtransferase	957.948	0.242705	0.162631	1.49236	0.135605	0.368926
PA5370	NA	probable major facilitator superfamily (MFS) transporter	882.065	0.242548	0.146447	1.65622	0.097678	0.301627
PA1337	ansB	glutaminase-asparaginase	4206.19	0.242249	0.216069	1.12116	0.262218	0.521582
PA1625	NA	conserved hypothetical protein	281.751	0.242205	0.225025	1.07635	0.281771	0.544897
PA3726	NA	conserved hypothetical protein	706.714	0.242151	0.25391	0.953685	0.340243	0.596934
PA3759	NA	probable aminotransferase	158.756	0.241886	0.177505	1.36271	0.172975	0.42469
PA4506	dppF	dipeptide ABC transporter ATP-binding protein DppF	321.375	0.241819	0.179406	1.34789	0.177695	0.42967
PA3463	NA	conserved hypothetical protein	33.7887	0.241638	0.248369	0.972898	0.330604	0.587782
PA0578	NA	conserved hypothetical protein	2833.07	0.241418	0.273768	0.881834	0.377867	0.630204
PA4374	mexV	Resistance-Nodulation-Cell Division (RND) multidrug efflux membrane fusion protein MexV	592.499	0.241262	0.20063	1.20252	0.229162	0.486013
PA2271	NA	probable acetyltransferase	195.751	0.241014	0.161386	1.49341	0.135331	0.368926
PA5537	NA	hypothetical protein	624.244	0.240889	0.338012	0.712662	0.476055	0.708743
PA2561	ctpH	CtpH	141.751	0.240835	0.176877	1.36159	0.173326	0.42469
PA3479	rhlA	rhamnosyltransferase chain A	78.8409	0.240765	0.206569	1.16554	0.243799	0.50144
PA4791	NA	hypothetical protein	250.991	0.240472	0.183542	1.31017	0.190137	0.441816
PA0583	NA	hypothetical protein	441.31	0.240368	0.204004	1.17825	0.238696	0.496898
PA0393	proC	pyrroline-5-carboxylate reductase	1692.27	0.240226	0.143826	1.67026	0.0948681	0.297369
PA2236	pslF	PslF	1884.52	0.240142	0.144026	1.66735	0.0954444	0.298094
PA1726	bglX	periplasmic beta-glucosidase	1022.91	0.239995	0.112884	2.12603	0.0335011	0.154981
PA4876	osmE	osmotically inducible lipoprotein OsmE	327.688	0.239934	0.174765	1.3729	0.169783	0.421657
PA4462	rpoN	RNA polymerase sigma-54 factor	4102.1	0.239795	0.135953	1.76381	0.0777641	0.264136
PA3573	NA	probable major facilitator superfamily (MFS) transporter	328.202	0.239707	0.261112	0.918024	0.358606	0.61446
PA2019	mexX	Resistance-Nodulation-Cell Division (RND) multidrug efflux membrane fusion protein MexX precursor	232.744	0.239464	0.238873	1.00247	0.316115	0.576716
PA4053	ribE	6,7-dimethyl-8-ribityllumazine synthase	2761.13	0.239297	0.194321	1.23145	0.218155	0.473077
PA4548	NA	probable D-amino acid oxidase	1228.37	0.238996	0.136641	1.74907	0.0802786	0.269053
PA1220	NA	hypothetical protein	10.049	0.23891	0.32433	0.736627	0.461349	NA
PA4646	upp	uracil phosphoribosyltransferase	1051.53	0.238743	0.175752	1.35841	0.174333	0.425693
PA2971	NA	conserved hypothetical protein	5178.11	0.238536	0.27776	0.858785	0.390459	0.639015
PA1171	sltB2	SltB2	1655.71	0.238426	0.125662	1.89736	0.0577805	0.219958
PA3699	NA	probable transcriptional regulator	416.747	0.238173	0.13334	1.78621	0.0740646	0.256229
PA5209	NA	hypothetical protein	830.318	0.238155	0.229642	1.03707	0.299703	0.563017
PA3225	NA	transcriptional regulator	1041.17	0.238085	0.121883	1.95339	0.0507732	0.20236
PA2757	NA	hypothetical protein	25.0072	0.238073	0.273301	0.8711	0.3837	NA
PA3001	NA	probable glyceraldehyde-3-phosphate dehydrogenase	26015.7	0.238065	0.0977925	2.43438	0.0149172	0.0916469
PA1350	NA	hypothetical protein	46.5069	0.238064	0.266614	0.892916	0.371902	0.626963
PA2983	NA	probable tolQ-type transport protein	622.956	0.237955	0.251228	0.947166	0.343554	0.600281
PA1626	NA	probable major facilitator superfamily (MFS) transporter	306.82	0.23791	0.175158	1.35826	0.174381	0.425693
PA3903	prfC	peptide chain release factor 3	3760.26	0.237568	0.171273	1.38707	0.165419	0.415733
PA3244	minD	cell division inhibitor MinD	6245.38	0.237317	0.151834	1.563	0.118052	0.341431
PA1224	NA	probable NAD(P)H dehydrogenase	159.811	0.237211	0.194173	1.22165	0.221841	0.477374
PA3406	hasD	transport protein HasD	18.5867	0.237153	0.306341	0.774147	0.438844	NA
PA0762	algU	sigma factor AlgU	2357.61	0.236925	0.194038	1.22102	0.222078	0.477476
PA2860	NA	hypothetical protein	608.059	0.236917	0.17895	1.32393	0.185527	0.437533
PA2690	NA	probable transposase	277.292	0.236757	0.171939	1.37698	0.168518	0.4196
PA1341	aatQ	AatQ	1809.95	0.236734	0.130172	1.81862	0.0689699	0.247077
PA2500	NA	probable major facilitator superfamily (MFS) transporter	67.1356	0.236668	0.220146	1.07505	0.282352	0.545246
PA4820	NA	hypothetical protein	3.16911	0.236566	0.32203	0.734609	0.462577	NA
PA4083	cupB4	chaperone CupB4	6.43824	0.236484	0.337124	0.701474	0.483007	NA
PA0548	tktA	transketolase	8625.25	0.236413	0.154181	1.53335	0.12519	0.352966
PA4513	NA	probable oxidoreductase	212.022	0.236319	0.147669	1.60033	0.109525	0.32554
PA3663	NA	hypothetical protein	201.796	0.235492	0.203327	1.15819	0.246785	0.504565
PA1788	NA	hypothetical protein	250.823	0.235429	0.277878	0.847237	0.396863	0.644073
PA2155	NA	probable phospholipase	5.34311	0.235411	0.326404	0.721224	0.470772	NA
PA0938	wzz2	Wzz2	5340.03	0.235376	0.21387	1.10056	0.27109	0.53309
PA1970	NA	hypothetical protein	33.3048	0.234964	0.270241	0.869461	0.384595	0.635233
PA3308	hepA	RNA helicase HepA	4979.8	0.234919	0.171954	1.36618	0.171883	0.423834
PA0437	codA	cytosine deaminase	1541.37	0.234488	0.135623	1.72896	0.0838162	0.27521
PA2909	NA	hypothetical protein	130.493	0.234209	0.192327	1.21776	0.223314	0.477817
PA3815	iscR	IscR	1186.39	0.233874	0.238542	0.980431	0.326874	0.584732
PA4291	NA	hypothetical protein	449.153	0.233534	0.285339	0.818444	0.413104	0.65711
PA4344	NA	probable hydrolase	136.546	0.233513	0.183797	1.27049	0.203908	0.459158
PA0684	hxcZ	HxcZ	5.2922	0.232592	0.338082	0.687976	0.491468	NA
PA2036	NA	hypothetical protein	43.371	0.23255	0.273883	0.849086	0.395834	0.642815
PA3745	rpsP	30S ribosomal protein S16	5391.63	0.23251	0.239037	0.972693	0.330706	0.587782
PA1906	NA	hypothetical protein	91.5283	0.232106	0.221834	1.0463	0.295421	0.558907
PA1423	bdlA	BdlA	467.012	0.231302	0.189943	1.21775	0.22332	0.477817
PA4052	nusB	NusB protein	2518.72	0.231265	0.182138	1.26972	0.204183	0.459161
PA0843	plcR	phospholipase accessory protein PlcR precursor	12.5532	0.23116	0.326503	0.707989	0.478952	NA
PA0864	NA	probable transcriptional regulator	108.113	0.231078	0.195578	1.18152	0.237397	0.495981
PA4340	NA	hypothetical protein	407.242	0.231065	0.175726	1.31492	0.188537	0.440268
PA3390	NA	hypothetical protein	9.4418	0.231019	0.329234	0.701686	0.482875	NA
PA1831	NA	hypothetical protein	340.44	0.230676	0.17066	1.35167	0.176481	0.428325
PA0744	NA	probable enoyl-CoA hydratase/isomerase	588.251	0.230576	0.15506	1.48701	0.137013	0.370561
PA1294	rnd	ribonuclease D	1081.72	0.23041	0.172091	1.33888	0.180608	0.433125
PA2438	NA	hypothetical protein	446.926	0.229875	0.32953	0.697585	0.485437	0.714694
PA2188	NA	probable alcohol dehydrogenase (Zn-dependent)	13.8358	0.229782	0.309592	0.742209	0.457961	NA
PA5441	NA	hypothetical protein	4962.64	0.229743	0.111732	2.05619	0.0397642	0.172724
PA3116	NA	probable aspartate-semialdehyde dehydrogenase	1178.35	0.22962	0.159117	1.44309	0.148994	0.391217
PA4451	NA	conserved hypothetical protein	776.261	0.229496	0.240548	0.954054	0.340056	0.596923
PA3583	glpR	glycerol-3-phosphate regulon repressor	675.448	0.229411	0.183296	1.25159	0.21072	0.465685
PA0046	NA	hypothetical protein	2140.77	0.229324	0.132536	1.73028	0.0835804	0.274824
PA4220	NA	hypothetical protein	15.9046	0.229212	0.306138	0.748723	0.454024	NA
PA2768	NA	hypothetical protein	9.79202	0.229026	0.337418	0.678758	0.497291	NA
PA1351	NA	probable sigma-70 factor, ECF subfamily	25.3381	0.228732	0.266063	0.859691	0.38996	NA
PA2547	NA	probable transcriptional regulator	87.5441	0.228618	0.252416	0.905719	0.365085	0.619612
PA4991	NA	hypothetical protein	1312.1	0.228136	0.149664	1.52432	0.127428	0.357479
PA2277	arsR	ArsR protein	44.4068	0.22811	0.240427	0.948767	0.342739	0.599437
PA2530	NA	hypothetical protein	977.126	0.227421	0.127801	1.77949	0.0751592	0.258772
PA0956	proS	prolyl-tRNA synthetase	8084.39	0.227396	0.133613	1.7019	0.0887737	0.284801
PA3061	pelD	PelD	407.509	0.227193	0.200478	1.13325	0.257107	0.517085
PA0193	NA	hypothetical protein	101.237	0.226968	0.19365	1.17205	0.241177	0.498564
PA0824	NA	hypothetical protein	17.0121	0.226636	0.298683	0.758784	0.447982	NA
PA0950	NA	probable arsenate reductase	503.884	0.226611	0.208353	1.08763	0.276759	0.538871
PA2659	NA	hypothetical protein	585.264	0.226238	0.137373	1.64689	0.0995808	0.305155
PA3092	fadH1	2,4-dienoyl-CoA reductase FadH1	391.292	0.226082	0.164143	1.37735	0.168403	0.4196
PA1194	NA	probable amino acid permease	28.411	0.226005	0.267945	0.843474	0.398963	0.645217
PA1954	fapC	FapC	29.5216	0.225985	0.260338	0.868042	0.385371	0.635233
PA1566	pauA3	Glutamylpolyamine synthetase	31.1511	0.225831	0.272924	0.827452	0.407981	0.652366
PA5299	NA	hypothetical protein	548.436	0.225737	0.184559	1.22312	0.221286	0.477374
PA1658	hsiC2	HsiC2	1200.57	0.225685	0.199087	1.1336	0.256962	0.516999
PA2086	NA	probable epoxide hydrolase	84.2379	0.225666	0.20219	1.11611	0.264377	0.524365
PA0242	NA	hypothetical protein	80.7345	0.225551	0.224635	1.00408	0.315341	0.576071
PA0059	osmC	osmotically inducible protein OsmC	37.2717	0.225285	0.26217	0.859311	0.390169	0.638757
PA0802	NA	hypothetical protein	79.0677	0.225111	0.249145	0.903536	0.366241	0.621157
PA5358	ubiA	4-hydroxybenzoate-octaprenyl transferase	805.371	0.224791	0.159963	1.40527	0.159942	0.408002
PA1397	NA	probable two-component response regulator	261.446	0.224778	0.175642	1.27975	0.200633	0.455426
PA2852	earP	EarP	363.516	0.224566	0.159534	1.40764	0.159238	0.407301
PA5527	NA	hypothetical protein	803.819	0.224401	0.188115	1.19289	0.232912	0.489707
PA2834	NA	probable transcriptional regulator	201.705	0.223851	0.171906	1.30217	0.192858	0.445411
PA2260	NA	hypothetical protein	13.0567	0.223519	0.316442	0.706351	0.47997	NA
PA2877	NA	probable transcriptional regulator	285.609	0.222982	0.155636	1.43272	0.151939	0.396132
PA4267	rpsG	30S ribosomal protein S7	44121	0.222913	0.112963	1.97333	0.0484581	0.195836
PA0281	cysW	sulfate transport protein CysW	2111.88	0.222902	0.156774	1.4218	0.155083	0.400471
PA0718	NA	hypothetical protein of bacteriophage Pf1	48.9393	0.222898	0.225615	0.987957	0.323174	0.58216
PA3521	opmE	OpmE	49.3314	0.222764	0.240971	0.924441	0.355257	0.611366
PA1836	NA	probable transcriptional regulator	136.622	0.222632	0.191316	1.16368	0.244552	0.502175
PA4198	NA	probable AMP-binding enzyme	316.954	0.222463	0.154566	1.43927	0.150073	0.392823
PA1937	NA	conserved hypothetical protein	45.1111	0.221839	0.315266	0.703656	0.481647	0.712233
PA3122	NA	probable transcriptional regulator	207.868	0.221781	0.207409	1.06929	0.284937	0.547305
PA2959	NA	conserved hypothetical protein	1535.57	0.221681	0.142204	1.5589	0.11902	0.34305
PA3099	xcpV	general secretion pathway protein I	206.034	0.221266	0.155896	1.41932	0.155806	0.401576
PA3550	algF	alginate o-acetyltransferase AlgF	40.2748	0.220791	0.234937	0.939789	0.347326	0.603691
PA2262	NA	probable 2-ketogluconate transporter	18.7991	0.220761	0.309064	0.71429	0.475048	NA
PA2244	pslN	hypothetical protein	17.3044	0.220565	0.300203	0.73472	0.46251	NA
PA4687	hitA	ferric iron-binding periplasmic protein HitA	1530.52	0.220521	0.180533	1.2215	0.221898	0.477374
PA5213	gcvP1	glycine cleavage system protein P1	564.688	0.22038	0.115734	1.9042	0.0568846	0.21886
PA0333	NA	hypothetical protein	868.319	0.220317	0.186893	1.17884	0.23846	0.496809
PA0918	NA	cytochrome b561	747.23	0.220284	0.177105	1.24381	0.213571	0.468982
PA5290	NA	conserved hypothetical protein	768.55	0.220275	0.162181	1.35821	0.174398	0.425693
PA5391	NA	hypothetical protein	39.4037	0.220099	0.256936	0.856632	0.391648	0.639773
PA0080	tssJ1	TssJ1	879.627	0.220081	0.129096	1.70478	0.0882353	0.283903
PA1923	NA	hypothetical protein	4444.91	0.219933	0.268865	0.818007	0.413353	0.6573
PA0448	gcdR	transcriptional regulator, GcdR	449.871	0.219641	0.150166	1.46265	0.143562	0.382934
PA2403	fpvG	FpvG	31.2168	0.219032	0.296644	0.738368	0.460291	0.696703
PA3575	NA	hypothetical protein	597.979	0.21897	0.242418	0.903277	0.366379	0.621181
PA0140	ahpF	alkyl hydroperoxide reductase subunit F	2438.89	0.218916	0.0985711	2.22089	0.0263582	0.133753
PA1930	NA	probable chemotaxis transducer	83.7041	0.218357	0.270778	0.806407	0.420008	0.662867
PA4196	bfiR	BfiR	192.16	0.218329	0.147004	1.48519	0.137492	0.371259
PA2388	fpvR	FpvR	989.526	0.217823	0.131722	1.65366	0.0981962	0.302607
PA4442	cysN	ATP sulfurylase GTP-binding subunit/APS kinase	21452.7	0.217569	0.129335	1.68221	0.0925278	0.292565
PA3376	phnK	probable ATP-binding component of ABC transporter	19.4578	0.217535	0.3088	0.704454	0.48115	NA
PA3783	NA	hypothetical protein	81.3653	0.217129	0.209497	1.03643	0.3	0.563366
PA5526	NA	hypothetical protein	242.961	0.216981	0.194963	1.11294	0.265735	0.52646
PA0700	NA	hypothetical protein	12.3889	0.216966	0.311876	0.695679	0.48663	NA
PA1009	NA	hypothetical protein	1120.31	0.21676	0.16552	1.30957	0.190341	0.442026
PA1921	NA	hypothetical protein	637.4	0.21669	0.284219	0.762405	0.445818	0.682461
PA4431	NA	probable iron-sulfur protein	14386.2	0.216624	0.10498	2.06349	0.0390659	0.170573
PA4216	phzG1	probable pyridoxamine 5'-phosphate oxidase	30.0775	0.216523	0.258053	0.839063	0.401434	0.647464
PA1002	phnB	anthranilate synthase component II	133.285	0.216434	0.176144	1.22873	0.219173	0.474671
PA4472	pmbA	PmbA protein	1451.15	0.216166	0.121788	1.77494	0.0759083	0.259933
PA4232	ssb	single-stranded DNA-binding protein	5788.52	0.216157	0.130943	1.65077	0.0987858	0.303827
PA3237	NA	hypothetical protein	3.62314	0.215959	0.326904	0.660619	0.508857	NA
PA3739	NA	probable sodium/hydrogen antiporter	269.593	0.215935	0.158148	1.3654	0.172127	0.423834
PA0041	NA	probable hemagglutinin	5415.9	0.215831	0.108489	1.98942	0.0466544	0.1914
PA1145	NA	probable transcriptional regulator	174.864	0.215801	0.176519	1.22254	0.221504	0.477374
PA4899	NA	probable aldehyde dehydrogenase	181.311	0.215329	0.163384	1.31793	0.187526	0.439768
PA2528	muxA	MuxA	402.693	0.214756	0.194552	1.10385	0.269659	0.531894
PA2149	NA	hypothetical protein	6.3199	0.214752	0.337955	0.635445	0.525138	NA
PA2172	NA	hypothetical protein	37.5094	0.214621	0.27416	0.78283	0.433727	0.673466
PA2349	NA	conserved hypothetical protein	11.1414	0.21447	0.322965	0.664067	0.506647	NA
PA4482	gatC	Glu-tRNA(Gln) amidotransferase subunit C	801.358	0.214065	0.136795	1.56485	0.117617	0.340758
PA4838	NA	hypothetical protein	1005.48	0.213981	0.337752	0.633544	0.526379	0.742837
PA2951	etfA	electron transfer flavoprotein alpha-subunit	25055.6	0.213954	0.13906	1.53858	0.123906	0.350721
PA4032	NA	probable two-component response regulator	833.825	0.213558	0.158141	1.35043	0.176877	0.428515
PA4066	NA	hypothetical protein	1623.36	0.213544	0.324302	0.658472	0.510235	0.73284
PA0195.1	pntAB	putative NAD(P) transhydrogenase, subunit alpha part 2	1366.48	0.213495	0.128177	1.66563	0.0957871	0.298979
PA4155	NA	hypothetical protein	37.978	0.213411	0.249163	0.856514	0.391714	0.639773
PA1554	ccoN1	Cytochrome c oxidase, cbb3-type, CcoN subunit	16260.6	0.213161	0.0976063	2.18388	0.028971	0.141983
PA4028	NA	hypothetical protein	2.07015	0.213062	0.302106	0.705254	0.480652	NA
PA4703	NA	hypothetical protein	42.7536	0.213042	0.247824	0.859648	0.389983	0.638724
PA0543	NA	hypothetical protein	80.293	0.212759	0.198746	1.07051	0.284391	0.546673
PA2171	NA	hypothetical protein	20.6314	0.21259	0.294679	0.721431	0.470645	NA
PA2634	aceA	isocitrate lyase AceA	3798.82	0.212056	0.172977	1.22592	0.220229	0.476343
PA1070	braG	branched-chain amino acid transport protein BraG	736.491	0.211552	0.154957	1.36523	0.172181	0.423834
PA2514	antC	anthranilate dioxygenase reductase	7.27708	0.211267	0.337918	0.625203	0.531838	NA
PA2601	NA	probable transcriptional regulator	280.906	0.211123	0.157536	1.34016	0.180193	0.432531
PA5549	glmS	glucosamine--fructose-6-phosphate aminotransferase	3391.26	0.211056	0.127402	1.65662	0.0975968	0.301627
PA0445	NA	probable transposase	276.836	0.210599	0.180989	1.1636	0.244584	0.502175
PA3117	asd	aspartate semialdehyde dehydrogenase	6955.87	0.210081	0.167872	1.25143	0.210777	0.465685
PA0355	pfpI	protease PfpI	67.731	0.209691	0.259223	0.808923	0.41856	0.661955
PA1392	NA	hypothetical protein	207.094	0.209654	0.171955	1.21923	0.222755	0.477806
PA2982	NA	conserved hypothetical protein	980.236	0.209364	0.154453	1.35552	0.175252	0.426627
PA5120	NA	hypothetical protein	243.665	0.209336	0.256408	0.816414	0.414263	0.658124
PA3793	NA	hypothetical protein	1141.6	0.209285	0.145485	1.43853	0.150285	0.392968
PA1161	rrmA	rRNA methyltransferase	587.083	0.209225	0.199642	1.048	0.294637	0.557864
PA3777	xseA	exodeoxyribonuclease VII large subunit	1105.92	0.209215	0.16078	1.30125	0.193174	0.445936
PA0506	NA	probable acyl-CoA dehydrogenase	1309.39	0.208991	0.210014	0.99513	0.319673	0.579011
PA3382	phnE	phosphonate transport protein PhnE	13.5396	0.208827	0.319374	0.653865	0.513199	NA
PA5367	pstA	membrane protein component of ABC phosphate transporter	802.732	0.20849	0.128776	1.61901	0.105446	0.318186
PA1631	NA	probable acyl-CoA dehydrogenase	269.271	0.208308	0.157843	1.31972	0.18693	0.439159
PA1295	NA	conserved hypothetical protein	271.583	0.208261	0.169855	1.22611	0.220156	0.476343
PA1661	hsiH2	HsiH2	190.351	0.208206	0.164913	1.26251	0.206764	0.462081
PA2197	NA	conserved hypothetical protein	579.361	0.208183	0.16552	1.25775	0.208483	0.463663
PA4181	NA	hypothetical protein	76.9071	0.208125	0.235106	0.88524	0.376027	0.629619
PA0098	NA	hypothetical protein	217.099	0.207994	0.143439	1.45005	0.147044	0.388517
PA3344	recQ	ATP-dependent DNA helicase RecQ	3612.98	0.207983	0.162967	1.27623	0.201874	0.456821
PA4356	xenB	xenobiotic reductase	875.893	0.207938	0.171968	1.20917	0.226597	0.482466
PA3746	ffh	signal recognition particle protein Ffh	5235.96	0.207722	0.176473	1.17708	0.239164	0.497257
PA0904	lysC	aspartate kinase alpha and beta chain	10106.7	0.207682	0.110205	1.88449	0.0594981	0.223129
PA2054	cynR	transcriptional regulator CynR	167.594	0.207258	0.189899	1.09141	0.275092	0.537464
PA4851	NA	hypothetical protein	1680	0.206722	0.178508	1.15806	0.246841	0.504565
PA2570	lecA	LecA	15.3105	0.206661	0.324983	0.635913	0.524833	NA
PA5372	betA	choline dehydrogenase	183.314	0.206427	0.162621	1.26938	0.204307	0.459235
PA1969	NA	hypothetical protein	1100.53	0.206319	0.133731	1.5428	0.122879	0.349345
PA1728	NA	hypothetical protein	474.976	0.206099	0.178966	1.15161	0.249481	0.507406
PA2759	NA	hypothetical protein	55.041	0.205865	0.233825	0.880427	0.378628	0.630714
PA2430	NA	conserved hypothetical protein	71.0047	0.205623	0.213407	0.963524	0.335285	0.592771
PA0853	NA	probable oxidoreductase	324.074	0.205075	0.131975	1.55389	0.120211	0.344905
PA2919	NA	hypothetical protein	12.6542	0.204899	0.31144	0.65791	0.510596	NA
PA4203	nmoR	NmoR	153.538	0.204469	0.204958	0.997617	0.318465	0.578095
PA1945	NA	probable transcriptional regulator	176.683	0.20418	0.171104	1.19331	0.232747	0.489565
PA2446	gcvH2	glycine cleavage system protein H2	272.531	0.204159	0.227827	0.896115	0.370191	0.624705
PA0173	NA	probable methylesterase	23.4548	0.20414	0.289169	0.705956	0.480215	NA
PA3253	NA	probable permease of ABC transporter	23.1814	0.204036	0.277759	0.734579	0.462596	NA
PA0009	glyQ	glycyl-tRNA synthetase alpha chain	2581.12	0.203951	0.149223	1.36675	0.171705	0.423834
PA0711	NA	hypothetical protein	34.561	0.203227	0.247319	0.821718	0.411238	0.65512
PA4507	NA	hypothetical protein	117.149	0.203171	0.203673	0.99754	0.318503	0.578095
PA2339	NA	probable binding-protein-dependent maltose/mannitol transport protein	11.6644	0.20304	0.32448	0.62574	0.531485	NA
PA0496	NA	conserved hypothetical protein	134.218	0.20288	0.169495	1.19697	0.231318	0.48778
PA1363	NA	ECF sigma factor	59.0243	0.20278	0.218789	0.926832	0.354014	0.610686
PA0691	phdA	prevent-host-death protein A	8.53502	0.202645	0.332318	0.609791	0.542	NA
PA4144	NA	probable outer membrane protein precursor	25.6072	0.202524	0.27562	0.734793	0.462465	NA
PA0058	dsbM	DsbM	50.629	0.202395	0.234957	0.861416	0.389009	0.638608
PA0913	mgtE	MgtE	1798.36	0.201929	0.197079	1.02461	0.305546	0.568351
PA0133	bauR	BauR	256.736	0.201692	0.151409	1.33211	0.182825	0.435396
PA5342	NA	probable transcriptional regulator	730.61	0.201565	0.134714	1.49624	0.134591	0.367891
PA0658	NA	probable short-chain dehydrogenase	971.604	0.201512	0.131983	1.5268	0.12681	0.356736
PA4593	NA	probable permease of ABC transporter	167.645	0.20151	0.168143	1.19845	0.230744	0.487179
PA3677	mexJ	MexJ	168.758	0.201465	0.17645	1.14177	0.253549	0.512585
PA4450	murA	UDP-N-acetylglucosamine 1-carboxyvinyltransferase	10013.8	0.201022	0.164525	1.22183	0.221772	0.477374
PA0550	NA	conserved hypothetical protein	178.302	0.200166	0.155582	1.28656	0.198247	0.451653
PA1668	dotU2	DotU2	191.162	0.200112	0.169438	1.18103	0.23759	0.495981
PA5534	NA	hypothetical protein	8079.15	0.199974	0.265958	0.7519	0.452111	0.688749
PA3773	NA	hypothetical protein	2.96226	0.199588	0.307467	0.649136	0.51625	NA
PA3561	fruK	1-phosphofructokinase	182.161	0.199548	0.171229	1.16539	0.243861	0.50144
PA2486	ptrC	Pseudomonas type III repressor gene C, PtrC	30.1954	0.199401	0.292899	0.680786	0.496007	0.722826
PA3717	NA	probable peptidyl-prolyl cis-trans isomerase, FkbP-type	185.814	0.198863	0.182768	1.08807	0.276566	0.538817
PA2233	pslC	PslC	1309.31	0.198492	0.113735	1.74522	0.0809464	0.270214
PA3666	dapD	tetrahydrodipicolinate succinylase	4316.32	0.198078	0.137488	1.4407	0.14967	0.392223
PA2373	vgrG3	VgrG3	238.727	0.198065	0.15741	1.25828	0.208292	0.463529
PA3936	NA	probable permease of ABC taurine transporter	1670.81	0.198038	0.153915	1.28667	0.19821	0.451653
PA1909	NA	hypothetical protein	36.9973	0.198022	0.245064	0.808043	0.419066	0.662001
PA5047	NA	hypothetical protein	1261.22	0.197612	0.136275	1.4501	0.14703	0.388517
PA3822	NA	conserved hypothetical protein	3178.37	0.197435	0.110446	1.78762	0.073838	0.255692
PA3500	NA	conserved hypothetical protein	135.438	0.197411	0.201265	0.980851	0.326666	0.584732
PA0963	aspS	aspartyl-tRNA synthetase	13093.7	0.197405	0.167128	1.18116	0.237538	0.495981
PA0088	tssF1	TssF1	2535	0.197352	0.146837	1.34402	0.17894	0.431235
PA1304	NA	probable oligopeptidase	1256.86	0.197007	0.121819	1.61721	0.105833	0.318735
PA2376	NA	probable transcriptional regulator	87.2314	0.196878	0.221047	0.89066	0.373111	0.627954
PA0348	NA	hypothetical protein	92.6756	0.196862	0.183723	1.07151	0.283939	0.546428
PA2416	treA	periplasmic trehalase precursor	16.4949	0.196621	0.302292	0.650435	0.515411	NA
PA1715	pscB	type III export apparatus protein	99.7927	0.196589	0.190895	1.02983	0.303089	0.566635
PA3332	aza6	conserved hypothetical protein (azabicyclene)	37.6654	0.196524	0.28844	0.681335	0.49566	0.722826
PA1420	NA	hypothetical protein	19.3835	0.196452	0.301776	0.650988	0.515054	NA
PA3938	NA	probable periplasmic taurine-binding protein precursor	4414.56	0.196366	0.121622	1.61456	0.106405	0.320232
PA5412	NA	hypothetical protein	1736.1	0.196328	0.14003	1.40204	0.160903	0.408329
PA4797	NA	probable transposase	282.414	0.196142	0.169793	1.15518	0.248015	0.505855
PA0600	agtS	two-component sensor, AgtS	871.478	0.196125	0.158619	1.23646	0.216289	0.47146
PA0844	plcH	hemolytic phospholipase C precursor	20.3146	0.196029	0.288966	0.678381	0.49753	NA
PA2441	NA	hypothetical protein	193.793	0.19602	0.169525	1.15629	0.247563	0.50555
PA3486	vgrG4b	VgrG4b	664.462	0.195994	0.156514	1.25225	0.21048	0.465685
PA4378	warB	WarB	564.931	0.195714	0.166567	1.17499	0.239999	0.497948
PA2030	NA	hypothetical protein	151.643	0.195662	0.160692	1.21762	0.223369	0.477817
PA2267	NA	probable transcriptional regulator	424.306	0.195562	0.14363	1.36156	0.173335	0.42469
PA3419	NA	hypothetical protein	269.322	0.195544	0.22649	0.863366	0.387936	0.637793
PA0389	NA	hypothetical protein	1148.38	0.195262	0.114453	1.70604	0.0880005	0.283626
PA2372	NA	hypothetical protein	93.6722	0.194928	0.248966	0.78295	0.433657	0.673466
PA2033	NA	hypothetical protein	97.0731	0.1949	0.18961	1.0279	0.303996	0.567279
PA4849	NA	hypothetical protein	272.891	0.194788	0.267092	0.729293	0.465823	0.701376
PA2842	NA	hypothetical protein	388.38	0.19472	0.208549	0.933689	0.350464	0.607471
PA2098	NA	probable esterase/deacetylase	33.9716	0.19446	0.259745	0.748658	0.454064	0.690348
PA1938	NA	conserved hypothetical protein	113.872	0.194153	0.190497	1.01919	0.308113	0.570009
PA0371	NA	hypothetical protein	1307.25	0.193841	0.137489	1.40986	0.15858	0.40603
PA1185	NA	probable glutathione S-transferase	20.6671	0.193819	0.282963	0.684961	0.493369	NA
PA4949	NA	conserved hypothetical protein	1331.58	0.193517	0.135237	1.43095	0.152444	0.396354
PA4162	NA	probable short-chain dehydrogenase	228.368	0.193173	0.188861	1.02283	0.306387	0.5689
PA1931	NA	probable ferredoxin	24.1007	0.193049	0.269849	0.715397	0.474364	NA
PA5366	pstB	ATP-binding component of ABC phosphate transporter	923.8	0.192924	0.157953	1.2214	0.221935	0.477374
PA1253	lhpG	alpha-ketoglutaric semialdehyde dehydrogenase, LhpG	16.4437	0.192903	0.305726	0.630968	0.528061	NA
PA1129	fosA	fosfomycin resistance protein, FosA	188.545	0.192364	0.172359	1.11606	0.264395	0.524365
PA2978	ptpA	phosphotyrosine protein phosphatase	949.521	0.192248	0.19584	0.981657	0.326269	0.584732
PA1212	NA	probable major facilitator superfamily (MFS) transporter	12.5701	0.191358	0.326498	0.586093	0.557813	NA
PA2266	NA	probable cytochrome c precursor	327.52	0.191207	0.149448	1.27943	0.200747	0.455426
PA2330	NA	hypothetical protein	517.82	0.191089	0.201013	0.95063	0.341792	0.598611
PA0354	NA	conserved hypothetical protein	1299.35	0.191083	0.22429	0.851943	0.394246	0.64134
PA1858	str	streptomycin 3''-phosphotransferase	143.679	0.19064	0.193993	0.98272	0.325745	0.58451
PA4263	rplC	50S ribosomal protein L3	62103.4	0.190539	0.143837	1.32469	0.185275	0.437533
PA3172	NA	probable hydrolase	1237.85	0.189801	0.213242	0.890072	0.373427	0.628065
PA1590	braB	branched chain amino acid transporter	2598.93	0.189689	0.216038	0.878034	0.379925	0.630998
PA1837	NA	hypothetical protein	5402.55	0.189533	0.168844	1.12253	0.261635	0.521582
PA3405	hasE	metalloprotease secretion protein	12.7934	0.189193	0.313663	0.603171	0.546395	NA
PA0898	aruD	N-Succinylglutamate 5-semialdehyde dehydrogenase	691.896	0.189148	0.130783	1.44627	0.148101	0.390091
PA1358	NA	hypothetical protein	80.3487	0.189	0.190302	0.993158	0.320633	0.580083
PA4539	NA	hypothetical protein	843.414	0.188785	0.178817	1.05575	0.291084	0.554886
PA3525	argG	argininosuccinate synthase	14562.1	0.188751	0.140216	1.34615	0.178254	0.430198
PA4656	NA	conserved hypothetical protein	552.969	0.188534	0.137607	1.37009	0.170659	0.422867
PA1072	braE	branched-chain amino acid transport protein BraE	1024.42	0.188391	0.14786	1.27412	0.202622	0.457897
PA1725	pscL	type III export protein PscL	65.8413	0.188364	0.20292	0.928264	0.353271	0.609613
PA2800	vacJ	VacJ	3848.64	0.188166	0.168454	1.11701	0.263989	0.524365
PA3160	wzz	O-antigen chain length regulator	2819.95	0.188021	0.245977	0.764385	0.444638	0.681895
PA1928	rimJ	ribosomal protein alanine acetyltransferase	146.573	0.188	0.166187	1.13125	0.257948	0.517768
PA2327	NA	probable permease of ABC transporter	243.696	0.18798	0.146785	1.28065	0.200317	0.455135
PA4214	phzE1	phenazine biosynthesis protein PhzE	74.4969	0.187725	0.218228	0.860226	0.389665	0.638724
PA2414	NA	L-sorbosone dehydrogenase	26.4618	0.187569	0.27375	0.685181	0.493229	0.72171
PA4123	hpcC	5-carboxy-2-hydroxymuconate semialdehyde dehydrogenase	95.8474	0.187471	0.208641	0.898536	0.3689	0.622943
PA1768	NA	hypothetical protein	958.668	0.187435	0.250389	0.748575	0.454113	0.690348
PA3440	NA	conserved hypothetical protein	1038.23	0.186853	0.129336	1.44471	0.148539	0.390663
PA4156	fvbA	FvbA	34.7977	0.186812	0.263622	0.708636	0.47855	0.709943
PA3780	NA	hypothetical protein	38.4765	0.186732	0.243763	0.766041	0.443652	0.681396
PA4870	NA	conserved hypothetical protein	112.869	0.186651	0.254911	0.732219	0.464035	0.700428
PA4963	NA	hypothetical protein	1883.77	0.186617	0.2151	0.867584	0.385622	0.635438
PA3119	NA	conserved hypothetical protein	2064.94	0.186443	0.136515	1.36573	0.172023	0.423834
PA5081	NA	hypothetical protein	113.325	0.18633	0.200709	0.92836	0.353221	0.609613
PA2230	NA	hypothetical protein	294.655	0.186266	0.19729	0.944126	0.345105	0.601485
PA4275	nusG	transcription antitermination protein NusG	16286.4	0.186178	0.17305	1.07586	0.281988	0.544897
PA0079	tssK1	TssK1	2459.08	0.185794	0.132553	1.40166	0.161016	0.408329
PA3834	valS	valyl-tRNA synthetase	9024.75	0.185635	0.135414	1.37087	0.170416	0.422605
PA2447	NA	probable transcriptional regulator	96.5399	0.185438	0.225092	0.823831	0.410036	0.654293
PA4292	NA	probable phosphate transporter	2619.2	0.185157	0.241565	0.76649	0.443385	0.681396
PA0813	NA	hypothetical protein	51.2297	0.184948	0.249031	0.742669	0.457682	0.693675
PA0361	NA	probable gamma-glutamyltranspeptidase precursor	998.136	0.184782	0.145687	1.26835	0.204674	0.459651
PA1878	NA	hypothetical protein	76.7605	0.184735	0.20232	0.913082	0.3612	0.616021
PA2556	NA	probable transcriptional regulator	228.88	0.184733	0.185022	0.998441	0.318065	0.578095
PA2658	NA	hypothetical protein	608.338	0.184659	0.149033	1.23905	0.215326	0.470505
PA1025	NA	probable porin	105.705	0.184515	0.190677	0.967688	0.3332	0.59095
PA2060	sppC	ABC transporter permease, SppC	17.1953	0.184472	0.294648	0.626075	0.531266	NA
PA5143	hisB	imidazoleglycerol-phosphate dehydratase	1738.85	0.184425	0.17937	1.02818	0.303866	0.567279
PA2189	NA	hypothetical protein	8.20515	0.184225	0.334203	0.551235	0.581472	NA
PA5357	NA	hypothetical protein	446.201	0.183954	0.232632	0.790753	0.429088	0.670378
PA4644	NA	hypothetical protein	683.301	0.183827	0.182738	1.00596	0.314436	0.575512
PA2144	glgP	glycogen phosphorylase	29.5119	0.183696	0.258226	0.711379	0.476849	0.709298
PA4908	NA	hypothetical protein	58.1686	0.18361	0.209502	0.876414	0.380805	0.631768
PA1255	lhpK	D-hydroxyproline epimerase, LhpK	25.7711	0.183509	0.263794	0.695653	0.486646	NA
PA1242	sprP	SprP	104.538	0.183492	0.208169	0.881454	0.378072	0.630204
PA3243	minC	cell division inhibitor MinC	1542.61	0.183462	0.120891	1.51758	0.12912	0.360822
PA0914	NA	hypothetical protein	134.68	0.183362	0.256887	0.713785	0.47536	0.708127
PA2462	NA	hypothetical protein	18968	0.183051	0.128785	1.42136	0.155211	0.400471
PA2232	pslB	PslB	3308.14	0.183046	0.0968033	1.89091	0.0586367	0.221287
PA3806	NA	conserved hypothetical protein	11075.8	0.182517	0.152218	1.19905	0.230509	0.487074
PA2940	NA	probable acyl-CoA thiolase	139.661	0.182383	0.170022	1.07271	0.283403	0.54595
PA2832	tpm	thiopurine methyltransferase	461.731	0.182225	0.154794	1.17721	0.239112	0.497257
PA4308	NA	conserved hypothetical protein	1414.77	0.182137	0.127251	1.43132	0.15234	0.396288
PA3693	NA	conserved hypothetical protein	714.737	0.181866	0.175278	1.03759	0.299462	0.562773
PA4426	NA	conserved hypothetical protein	2005.41	0.181396	0.118337	1.53287	0.125307	0.353101
PA1158	NA	probable two-component sensor	427.813	0.181146	0.17571	1.03094	0.302571	0.566505
PA0808	NA	hypothetical protein	57.3931	0.180831	0.21083	0.857711	0.391052	0.639272
PA0433	NA	hypothetical protein	50.3972	0.180743	0.304719	0.593147	0.553083	0.763417
PA4561	ribF	riboflavin kinase/FAD synthase	1650.77	0.180522	0.184974	0.975929	0.3291	0.586421
PA1214	NA	hypothetical protein	20.786	0.180494	0.292891	0.616251	0.537729	NA
PA1990	pqqH	PqqH	63.4426	0.180272	0.231582	0.778436	0.436312	0.675287
PA1311	phnX	2-phosphonoacetaldehyde hydrolase	107.264	0.180233	0.175339	1.02791	0.303992	0.567279
PA0056	NA	probable transcriptional regulator	126.767	0.180213	0.178627	1.00888	0.313033	0.57395
PA4073	NA	probable aldehyde dehydrogenase	114.904	0.179776	0.177003	1.01567	0.309787	0.571531
PA2466	foxA	Ferrioxamine receptor FoxA	44.3148	0.17959	0.284424	0.631418	0.527767	0.743876
PA4634	NA	hypothetical protein	263.1	0.179405	0.20654	0.868621	0.385054	0.635233
PA0785	azoR1	FMN-dependent NADH-azoreductase 1, AzoR1	82.1484	0.179142	0.207825	0.861982	0.388698	0.638608
PA1108	NA	probable major facilitator superfamily (MFS) transporter	7.60191	0.179081	0.335964	0.533036	0.594009	NA
PA1582	sdhD	succinate dehydrogenase (D subunit)	6848.51	0.17865	0.134167	1.33155	0.183009	0.435424
PA0307	NA	hypothetical protein	215.592	0.178494	0.215036	0.830064	0.406503	0.651081
PA2933	NA	probable major facilitator superfamily (MFS) transporter	13.08	0.178475	0.310174	0.575405	0.565017	NA
PA2024	NA	probable ring-cleaving dioxygenase	44.9301	0.178388	0.290125	0.614867	0.538642	0.753025
PA0709	NA	hypothetical protein	37.88	0.178274	0.243604	0.731817	0.46428	0.700518
PA0699	NA	probable peptidyl-prolyl cis-trans isomerase, PpiC-type	43.8914	0.178108	0.235764	0.755449	0.449979	0.686331
PA1925	NA	hypothetical protein	656.647	0.17808	0.2385	0.746667	0.455264	0.691082
PA2261	NA	probable 2-ketogluconate kinase	13.7688	0.17792	0.312868	0.568676	0.569576	NA
PA3694	NA	hypothetical protein	387.157	0.17786	0.1888	0.942054	0.346165	0.602503
PA4648	cupE1	Pilin subunit CupE1	33.5063	0.177706	0.32674	0.543876	0.586527	0.78661
PA1787	acnB	aconitate hydratase 2	39223.8	0.177322	0.13267	1.33657	0.181364	0.434065
PA3025	NA	probable FAD-dependent glycerol-3-phosphate dehydrogenase	298.456	0.177153	0.166422	1.06448	0.287111	0.550024
PA1409	aphA	acetylpolyamine aminohydrolase	60.6673	0.176813	0.222524	0.794577	0.426859	0.66845
PA2464	NA	hypothetical protein	754.301	0.176757	0.125896	1.40399	0.160321	0.408002
PA3470	NA	hypothetical protein	353.644	0.176757	0.146482	1.20669	0.227553	0.483886
PA4211	phzB1	probable phenazine biosynthesis protein	20.761	0.176745	0.292451	0.604357	0.545606	NA
PA0915	NA	conserved hypothetical protein	132.709	0.176743	0.239861	0.736856	0.46121	0.697554
PA1822	fimL	hypothetical protein	4455.21	0.176422	0.0935924	1.885	0.0594297	0.223038
PA1417	NA	probable decarboxylase	88.0894	0.175821	0.182538	0.9632	0.335447	0.592851
PA3433	NA	probable transcriptional regulator	168.037	0.175748	0.170787	1.02904	0.303459	0.567117
PA4096	NA	probable major facilitator superfamily (MFS) transporter	6.0932	0.175735	0.3377	0.520388	0.602793	NA
PA4381	colR	two-component response regulator ColR	710.369	0.175666	0.175647	1.00011	0.317257	0.577705
PA4863	NA	hypothetical protein	188.034	0.175559	0.174602	1.00548	0.314667	0.575566
PA4120	NA	probable transcriptional regulator	70.1679	0.175497	0.201011	0.873073	0.382623	0.633394
PA4011	NA	hypothetical protein	1153.78	0.175096	0.163626	1.0701	0.284575	0.546817
PA4193	NA	probable permease of ABC transporter	253.524	0.175033	0.194475	0.900028	0.368105	0.622226
PA2092	NA	probable major facilitator superfamily (MFS) transporter	49.5203	0.175003	0.231906	0.754629	0.450472	0.686874
PA0338	NA	hypothetical protein	678.679	0.174905	0.162198	1.07834	0.28088	0.543685
PA2856	tesA	lysophospholipase A	598.404	0.174769	0.148244	1.17893	0.238426	0.496809
PA2066	NA	hypothetical protein	13.8162	0.174719	0.311406	0.561066	0.574752	NA
PA5419	soxG	sarcosine oxidase gamma subunit	46.7975	0.174417	0.245785	0.709632	0.477933	0.709943
PA2778	NA	hypothetical protein	292.927	0.174408	0.130924	1.33213	0.182816	0.435396
PA0546	metK	methionine adenosyltransferase	13790.8	0.174169	0.133123	1.30834	0.190759	0.44245
PA5569	rnpA	ribonuclease P protein component	13329	0.174159	0.221886	0.784904	0.43251	0.672912
PA0319	NA	hypothetical protein	1280.98	0.174132	0.16471	1.0572	0.290421	0.55404
PA1770	ppsA	phosphoenolpyruvate synthase	17868.6	0.173892	0.0954675	1.82148	0.0685339	0.246039
PA0372	NA	probable zinc protease	1038.09	0.173732	0.132214	1.31403	0.188837	0.440358
PA1636	kdpD	two-component sensor KdpD	765.699	0.173367	0.147094	1.17861	0.238553	0.496809
PA4197	bfiS	BfiS	496.756	0.173277	0.153328	1.1301	0.258432	0.517768
PA0766	mucD	serine protease MucD precursor	10451.5	0.173254	0.115808	1.49605	0.13464	0.367891
PA3028	moeA2	molybdenum cofactor biosynthesis protein A2	2396.07	0.173167	0.117903	1.46873	0.141905	0.379544
PA5538	amiA	N-acetylmuramoyl-L-alanine amidase	3198.55	0.17304	0.267724	0.646338	0.518061	0.736224
PA1522	NA	hypothetical protein	169.913	0.172886	0.212646	0.813023	0.416205	0.660169
PA2859	greB	transcription elongation factor GreB	392.96	0.172816	0.135761	1.27294	0.203039	0.458222
PA0170	NA	hypothetical protein	1109.07	0.172811	0.124841	1.38425	0.166282	0.416878
PA0118	NA	hypothetical protein	225.932	0.172609	0.2008	0.859606	0.390006	0.638724
PA3473	NA	hypothetical protein	292.52	0.172585	0.184243	0.936727	0.348899	0.60559
PA4268	rpsL	30S ribosomal protein S12	30388	0.172366	0.125727	1.37095	0.170392	0.422605
PA3831	pepA	leucine aminopeptidase	5735.78	0.172339	0.118301	1.45678	0.145178	0.386019
PA4715	NA	probable aminotransferase	1632.59	0.172076	0.146519	1.17443	0.240224	0.497948
PA2602	NA	3-mercaptopropionate dioxygenase	54.4109	0.171938	0.219253	0.7842	0.432923	0.673151
PA2231	pslA	PslA	1564.43	0.171578	0.160725	1.06752	0.285736	0.548423
PA4480	mreC	rod shape-determining protein MreC	2223.94	0.171567	0.199246	0.861084	0.389192	0.638608
PA4118	NA	hypothetical protein	425.399	0.171537	0.170619	1.00538	0.314713	0.575566
PA3685	yeaZ	YeaZ	1054.25	0.171495	0.26269	0.652843	0.513858	0.734224
PA0521	NA	probable cytochrome c oxidase subunit	84.5413	0.171493	0.218066	0.786426	0.431618	0.672486
PA3462	NA	probable sensor/response regulator hybrid	106.149	0.171451	0.180412	0.950331	0.341944	0.598669
PA5504	NA	D-methionine ABC transporter membrane protein	1643.24	0.171203	0.127765	1.33999	0.180249	0.432531
PA2455	NA	hypothetical protein	147.233	0.170943	0.176935	0.966133	0.333978	0.591497
PA3673	plsB	glycerol-3-phosphate acyltransferase	2295.14	0.170921	0.131677	1.29803	0.194276	0.447528
PA5031	NA	probable short chain dehydrogenase	21.7459	0.17089	0.306732	0.557131	0.577438	NA
PA5175	cysQ	3,5-bisphosphate nucleotidase CysQ	1128.48	0.170801	0.122597	1.39319	0.163563	0.412713
PA0142	NA	hypothetical protein	158.651	0.170792	0.21933	0.778699	0.436157	0.675287
PA1682	NA	probable MFS metabolite transporter	576.749	0.17063	0.196303	0.869217	0.384729	0.635233
PA5533	NA	hypothetical protein	137.323	0.170461	0.276552	0.616381	0.537643	0.752253
PA0683	hxcY	HxcY	25.0068	0.17032	0.287412	0.592597	0.553451	NA
PA3434	NA	probable transposase	273.384	0.170308	0.189474	0.89885	0.368733	0.622885
PA3238	NA	hypothetical protein	508.379	0.170208	0.144148	1.18079	0.237688	0.495981
PA4217	phzS	flavin-containing monooxygenase	171.068	0.16996	0.154963	1.09677	0.27274	0.534253
PA2857	NA	probable ATP-binding component of ABC transporter	205.889	0.169866	0.145494	1.16752	0.243001	0.501173
PA4455	NA	probable permease of ABC transporter	1676.15	0.169714	0.149972	1.13164	0.257787	0.517768
PA2253	ansA	L-asparaginase I	282.383	0.169587	0.135674	1.24996	0.211315	0.466248
PA2021	NA	hypothetical protein	4.71701	0.169518	0.336433	0.50387	0.614353	NA
PA0926	NA	hypothetical protein	309.908	0.169501	0.168332	1.00695	0.313961	0.575025
PA3569	mmsB	3-hydroxyisobutyrate dehydrogenase	40.2584	0.168847	0.26235	0.643596	0.519837	0.736862
PA4841	NA	conserved hypothetical protein	892.61	0.168775	0.149306	1.1304	0.258309	0.517768
PA4509	NA	hypothetical protein	292.851	0.168466	0.148091	1.13758	0.255295	0.514877
PA2135	NA	probable transporter	9.91776	0.168418	0.324953	0.518284	0.60426	NA
PA2562	NA	hypothetical protein	278.81	0.168303	0.165792	1.01515	0.310035	0.571571
PA3294	vgrG4a	VgrG4a	580.974	0.16821	0.189978	0.885418	0.375931	0.629619
PA4262	rplD	50S ribosomal protein L4	57538.3	0.168127	0.138457	1.21429	0.224638	0.479506
PA1303	NA	signal peptidase	193.884	0.168119	0.153007	1.09877	0.27187	0.533377
PA1314	NA	hypothetical protein	69.7074	0.168063	0.197685	0.85016	0.395236	0.642466
PA2146	NA	conserved hypothetical protein	2.95209	0.167948	0.307358	0.546424	0.584774	NA
PA0192	NA	probable TonB-dependent receptor	76.2416	0.167854	0.212301	0.790641	0.429154	0.670378
PA3949	NA	hypothetical protein	825.546	0.167398	0.148374	1.12821	0.259229	0.518664
PA5148	NA	conserved hypothetical protein	827.624	0.167168	0.141394	1.18229	0.237091	0.495981
PA2855	NA	hypothetical protein	302.418	0.167132	0.247452	0.67541	0.499415	0.723949
PA2908	cbiD	cobalamin biosynthetic protein CbiD	364.581	0.16691	0.13708	1.21761	0.223373	0.477817
PA4065	NA	hypothetical protein	4437.56	0.16688	0.30542	0.546394	0.584795	0.785057
PA4988	waaA	3-deoxy-D-manno-octulosonic-acid (KDO) transferase	794.271	0.16679	0.146676	1.13713	0.255482	0.515049
PA2553	NA	probable acyl-CoA thiolase	204.052	0.16674	0.158459	1.05226	0.292681	0.556545
PA3269	NA	probable transcriptional regulator	450.104	0.166659	0.191956	0.868216	0.385276	0.635233
PA2691	NA	conserved hypothetical protein	165.699	0.166562	0.187869	0.886588	0.375301	0.629601
PA3036	NA	hypothetical protein	66.9396	0.166372	0.205176	0.810873	0.417439	0.661293
PA5523	NA	probable aminotransferase	321.448	0.166333	0.142165	1.17	0.241999	0.499649
PA4693	pssA	phosphatidylserine synthase	3928.66	0.166142	0.112268	1.47987	0.138907	0.374679
PA3383	phnD	binding protein component of ABC phosphonate transporter	23.0043	0.166129	0.28949	0.573869	0.566057	NA
PA0240	NA	probable porin	22.0095	0.166082	0.281463	0.590067	0.555146	NA
PA0875	NA	conserved hypothetical protein	34.1279	0.165877	0.244043	0.679704	0.496692	0.722826
PA4674	NA	Antitoxin HigA	388.684	0.165658	0.231156	0.716648	0.473592	0.706326
PA2472	NA	probable major facilitator superfamily (MFS) transporter	8.23568	0.165634	0.331946	0.498978	0.617795	NA
PA3285	NA	probable sigma-70 factor, ECF subfamily	997.418	0.165447	0.143251	1.15494	0.248113	0.505855
PA0781	NA	hypothetical protein	15585.5	0.165225	0.255955	0.645522	0.518589	0.736419
PA4661	pagL	Lipid A 3-O-deacylase	5618.97	0.164823	0.118725	1.38827	0.165056	0.415026
PA3468	NA	conserved hypothetical protein	814.386	0.164005	0.161095	1.01806	0.308649	0.570009
PA3765	NA	hypothetical protein	191.781	0.163947	0.160366	1.02233	0.306625	0.569027
PA2242	pslL	hypothetical protein	1231.75	0.163936	0.124638	1.3153	0.18841	0.440214
PA5535	NA	conserved hypothetical protein	16588.8	0.163655	0.263316	0.621514	0.534262	0.749008
PA4867	ureB	urease beta subunit	128.288	0.163577	0.185982	0.879534	0.379112	0.630998
PA2077	NA	oleate 10S-lipoxygenase	18.4059	0.163409	0.292075	0.559475	0.575837	NA
PA1139	NA	hypothetical protein	298.791	0.163192	0.142056	1.14879	0.250644	0.508957
PA5343	NA	hypothetical protein	1052.55	0.163042	0.12331	1.32221	0.186098	0.437861
PA5182	NA	hypothetical protein	314.863	0.16294	0.172876	0.942521	0.345926	0.602295
PA5436	NA	probable biotin carboxylase subunit of a transcarboxylase	4931.96	0.162622	0.147995	1.09883	0.271843	0.533377
PA0592	ksgA	rRNA (adenine-N6,N6)-dimethyltransferase	853.701	0.162592	0.247356	0.65732	0.510975	0.73284
PA1595	NA	hypothetical protein	439.379	0.162514	0.156116	1.04098	0.297885	0.561399
PA5162	rmlD	dTDP-4-dehydrorhamnose reductase	1948.93	0.162271	0.109701	1.47921	0.139084	0.374953
PA3316	NA	probable permease of ABC transporter	452.148	0.161972	0.19477	0.831607	0.405631	0.651081
PA3096	xcpY	general secretion pathway protein L	619.886	0.161429	0.126406	1.27707	0.201578	0.456561
PA2386	pvdA	L-ornithine N5-oxygenase	52.7219	0.161404	0.277093	0.582492	0.560235	0.768961
PA2673	NA	probable type II secretion system protein	16.4182	0.161387	0.304348	0.53027	0.595925	NA
PA2248	bkdA2	2-oxoisovalerate dehydrogenase (beta subunit)	152.511	0.161116	0.26095	0.617423	0.536956	0.751906
PA0092	tsi6	Tsi6	609.436	0.161095	0.124676	1.29211	0.19632	0.449048
PA1501	NA	conserved hypothetical protein	42.729	0.160887	0.247673	0.649596	0.515953	0.734376
PA4534	NA	hypothetical protein	396.798	0.160848	0.149968	1.07255	0.283474	0.54595
PA1176	napF	ferredoxin protein NapF	101.88	0.160472	0.254257	0.631143	0.527947	0.743876
PA2685	vgrG4	VgrG4	2611.89	0.16047	0.164352	0.976383	0.328875	0.586371
PA4396	NA	two-component response regulator	276.537	0.160423	0.185457	0.865011	0.387033	0.636931
PA4540	NA	hypothetical protein	17.5097	0.160121	0.2938	0.545	0.585754	NA
PA2051	NA	probable transmembrane sensor	154.94	0.159995	0.174399	0.917412	0.358927	0.614537
PA3113	trpF	N-(5'phosphoribosyl)anthranilate (PRA) isomerase	1483.71	0.159765	0.174071	0.917813	0.358717	0.61446
PA2068	NA	probable major facilitator superfamily (MFS) transporter	12.12	0.159761	0.323706	0.493538	0.621632	NA
PA3781	NA	probable transporter	107.174	0.159742	0.189209	0.844261	0.398524	0.645217
PA3890	opuCB	OpuC ABC transporter, permease protein, OpuCB	37.0999	0.159247	0.256239	0.621479	0.534284	0.749008
PA2512	antA	anthranilate dioxygenase large subunit	27.796	0.159146	0.262795	0.605592	0.544786	0.75825
PA0764	mucB	negative regulator for alginate biosynthesis MucB	2111.87	0.158523	0.149721	1.05879	0.289694	0.553279
PA1800	tig	trigger factor	32494.8	0.158461	0.128612	1.23209	0.217916	0.472985
PA0121	NA	hypothetical protein	192.428	0.158015	0.190296	0.830364	0.406333	0.651081
PA2534	NA	probable transcriptional regulator	162.49	0.157914	0.164921	0.957517	0.338306	0.595363
PA1153	NA	hypothetical protein	32.3604	0.157802	0.273198	0.57761	0.563527	0.770724
PA0280	cysA	sulfate transport protein CysA	4506.47	0.157393	0.149773	1.05087	0.293317	0.557015
PA4568	rplU	50S ribosomal protein L21	16398.4	0.15714	0.194573	0.807614	0.419313	0.662184
PA2306	ambA	AmbA	795.713	0.156834	0.11862	1.32215	0.186117	0.437861
PA1137	NA	probable oxidoreductase	54.5154	0.156456	0.230404	0.67905	0.497106	0.722926
PA1468	NA	hypothetical protein	91.9574	0.156422	0.205905	0.759684	0.447444	0.683704
PA0608	NA	probable phosphoglycolate phosphatase	1140.29	0.156395	0.181483	0.861757	0.388821	0.638608
PA5561	atpI	ATP synthase protein I	1281.27	0.156235	0.297023	0.526005	0.598885	0.793011
PA4153	NA	2,3-butanediol dehydrogenase	80.1238	0.156218	0.240216	0.650324	0.515483	0.734283
PA1733	NA	conserved hypothetical protein	142.415	0.156118	0.188103	0.829956	0.406564	0.651081
PA3651	cdsA	phosphatidate cytidylyltransferase	2156.76	0.15604	0.214365	0.72792	0.466663	0.702269
PA3499	NA	hypothetical protein	41.7908	0.155969	0.243865	0.639572	0.522451	0.739199
PA2888	atuC	geranyl-CoA carboxylase, beta-subunit	315.982	0.15594	0.1709	0.912464	0.361525	0.616021
PA0460	NA	hypothetical protein	536.091	0.155847	0.154127	1.01116	0.31194	0.572571
PA4373	NA	hypothetical protein	880.367	0.155845	0.129537	1.20309	0.228941	0.486013
PA1352	NA	conserved hypothetical protein	15.059	0.155801	0.309896	0.502754	0.615137	NA
PA2467	foxR	Anti-sigma factor FoxR	73.6453	0.155759	0.229094	0.679893	0.496572	0.722826
PA3611	NA	hypothetical protein	786.806	0.155755	0.172616	0.902324	0.366885	0.621204
PA4905	vanB	vanillate O-demethylase oxidoreductase	18.5286	0.155698	0.288753	0.539207	0.589744	NA
PA5248	NA	hypothetical protein	779.548	0.155575	0.140546	1.10693	0.268323	0.530131
PA2559	NA	hypothetical protein	660.76	0.155471	0.151814	1.02409	0.305792	0.568351
PA0342	thyA	thymidylate synthase	1675.05	0.155458	0.162268	0.958031	0.338047	0.595206
PA5256	dsbH	disulfide bond formation protein	551.394	0.155323	0.214123	0.725392	0.468212	0.702269
PA0434	NA	hypothetical protein	26.1138	0.15495	0.265823	0.582907	0.559956	0.768961
PA4718	NA	hypothetical protein	319.244	0.15468	0.166145	0.930996	0.351856	0.608636
PA3139	NA	probable amino acid aminotransferase	4295.67	0.154544	0.14937	1.03464	0.300838	0.563889
PA1708	popB	translocator protein PopB	317.946	0.154449	0.149862	1.03061	0.302725	0.566584
PA5118	thiI	thiazole biosynthesis protein ThiI	2424.48	0.154253	0.278036	0.554795	0.579035	0.780771
PA4139	NA	hypothetical protein	519.468	0.154187	0.17357	0.88833	0.374363	0.628841
PA5092	hutI	imidazolone-5-propionate hydrolase HutI	239.665	0.153954	0.176801	0.870776	0.383876	0.634844
PA4387	NA	conserved hypothetical protein	710.232	0.153927	0.228141	0.6747	0.499866	0.724189
PA0439	NA	probable oxidoreductase	27.9453	0.153744	0.282423	0.544376	0.586183	0.786358
PA4580	NA	conserved hypothetical protein	504.945	0.153467	0.186802	0.82155	0.411333	0.65512
PA5074	NA	probable ATP-binding component of ABC transporter	1618.13	0.153263	0.10915	1.40416	0.160273	0.408002
PA0564	NA	probable transcriptional regulator	269.028	0.15297	0.160293	0.954315	0.339924	0.596923
PA3171	ubiG	3-demethylubiquinone-9 3-methyltransferase	1289.76	0.152926	0.189082	0.808778	0.418643	0.661955
PA5320	coaC	Phosphopantothenoylcysteine synthase/(R)-4'-phospho-N-pantothenoylcysteine decarboxylase	1704.29	0.152812	0.16669	0.916742	0.359278	0.614721
PA2176	NA	hypothetical protein	13.0067	0.152596	0.320265	0.476469	0.63374	NA
PA2694	trx2	Trx2	138.682	0.152475	0.184298	0.827326	0.408052	0.652366
PA4310	pctB	chemotactic transducer PctB	1339.73	0.152438	0.173978	0.876194	0.380925	0.631768
PA4708	phuT	Heme-transport protein, PhuT	212.167	0.152233	0.16629	0.915466	0.359947	0.615449
PA0328	aaaA	arginine-specific autotransporter of Pseudomonas aeruginosa, AaaA	379.152	0.152185	0.149965	1.0148	0.310201	0.571668
PA2993	NA	conserved hypothetical protein	1863.4	0.152055	0.126818	1.199	0.230528	0.487074
PA4325	NA	hypothetical protein	261.47	0.151912	0.181355	0.837651	0.402227	0.648396
PA3228	NA	probable ATP-binding/permease fusion ABC transporter	1809.05	0.151792	0.138245	1.09799	0.272207	0.533831
PA3435	NA	conserved hypothetical protein	1120.06	0.151244	0.122107	1.23862	0.215486	0.470505
PA4599	mexC	Resistance-Nodulation-Cell Division (RND) multidrug efflux membrane fusion protein MexC precursor	63.3751	0.151203	0.214795	0.70394	0.48147	0.71218
PA5385	cdhB	CdhB, Carnitine dehydrogenase-related gene B	9.83477	0.151129	0.335407	0.450582	0.652291	NA
PA4688	hitB	iron (III)-transport system permease HitB	937.121	0.151066	0.120193	1.25686	0.208805	0.463969
PA4758	carA	carbamoyl-phosphate synthase small chain	7315.97	0.15092	0.118237	1.27642	0.201807	0.456821
PA0100	NA	hypothetical protein	941.126	0.150884	0.132933	1.13503	0.256362	0.516409
PA4483	gatA	Glu-tRNA(Gln) amidotransferase subunit A	5682.97	0.150648	0.119056	1.26536	0.205743	0.461435
PA2243	pslM	hypothetical protein	121.04	0.150546	0.209315	0.71923	0.471999	0.704587
PA2217	NA	probable aldehyde dehydrogenase	42.9245	0.150221	0.253329	0.592987	0.55319	0.763417
PA0719	NA	hypothetical protein of bacteriophage Pf1	71.6902	0.149808	0.2152	0.696136	0.486344	0.715195
PA1922	NA	probable TonB-dependent receptor	4078.04	0.149807	0.255983	0.58522	0.5584	0.767787
PA3976	thiE	thiamin-phosphate pyrophosphorylase	763.298	0.149726	0.150068	0.997722	0.318414	0.578095
PA3620	mutS	DNA mismatch repair protein MutS	3812.99	0.149628	0.0952039	1.57166	0.116029	0.338295
PA4189	NA	probable aldehyde dehydrogenase	65.1467	0.149259	0.210599	0.708737	0.478488	0.709943
PA3377	phnJ	conserved hypothetical protein	19.4167	0.149136	0.308059	0.484116	0.628304	NA
PA0427	oprM	Major intrinsic multiple antibiotic resistance efflux outer membrane protein OprM precursor	4668.68	0.148947	0.119409	1.24736	0.212264	0.467334
PA4939	NA	conserved hypothetical protein	4177.48	0.148881	0.17976	0.828223	0.407544	0.651967
PA0749	NA	hypothetical protein	354.965	0.148805	0.156254	0.952326	0.340932	0.597519
PA3260	NA	probable transcriptional regulator	251.767	0.148723	0.180918	0.822043	0.411052	0.65512
PA4264	rpsJ	30S ribosomal protein S10	22914.7	0.148446	0.169582	0.875365	0.381376	0.631951
PA3928	NA	hypothetical protein	98.7346	0.148347	0.183776	0.807218	0.419541	0.662337
PA3457	NA	hypothetical protein	192.966	0.148216	0.246455	0.60139	0.54758	0.760018
PA4850	prmA	ribosomal protein L11 methyltransferase	1127.49	0.148123	0.172616	0.858109	0.390832	0.639221
PA2431	NA	hypothetical protein	110.914	0.148012	0.185499	0.797913	0.424921	0.667249
PA1361	norM	NorM	612.375	0.147676	0.211359	0.698698	0.48474	0.714295
PA4935	rpsF	30S ribosomal protein S6	23751.1	0.147556	0.106575	1.38453	0.166196	0.416878
PA4505	dppD	dipeptide ABC transporter ATP-binding protein DppD	304.015	0.147556	0.19949	0.739665	0.459503	0.695807
PA4801	NA	hypothetical protein	222.884	0.147229	0.204866	0.718659	0.472351	0.704893
PA2395	pvdO	PvdO	12.6135	0.147193	0.323861	0.454493	0.649474	NA
PA4446	algW	AlgW protein	969.448	0.147118	0.192101	0.765839	0.443772	0.681396
PA0157	triB	Resistance-Nodulation-Cell Division (RND) triclosan efflux membrane fusion protein, TriB	451.194	0.146986	0.126883	1.15843	0.246687	0.504565
PA0957	NA	hypothetical protein	106.595	0.146946	0.217463	0.675728	0.499213	0.723949
PA3728	NA	hypothetical protein	12322.7	0.146807	0.104637	1.40301	0.160614	0.408277
PA4789	NA	conserved hypothetical protein	115.22	0.146604	0.269788	0.543404	0.586852	0.786837
PA4545	comL	competence protein ComL	2467.9	0.146581	0.196623	0.745494	0.455973	0.691708
PA2448	NA	hypothetical protein	98.8841	0.146375	0.190073	0.770101	0.44124	0.680672
PA3989	holA	DNA polymerase III, delta subunit	1716	0.145685	0.145507	1.00122	0.316719	0.577351
PA0672	hemO	heme oxygenase	25.0264	0.145615	0.271207	0.536917	0.591325	NA
PA3760	NA	N-Acetyl-D-Glucosamine phosphotransferase system transporter	525.445	0.145589	0.154867	0.940089	0.347172	0.603691
PA1048	NA	probable outer membrane protein precursor	1536.25	0.1452	0.110758	1.31097	0.189869	0.441743
PA2537	NA	probable acyltransferase	664.188	0.145085	0.176277	0.823051	0.410479	0.654586
PA0446	NA	conserved hypothetical protein	158.992	0.144825	0.157565	0.919143	0.358021	0.614449
PA2424	pvdL	PvdL	112.24	0.144824	0.184368	0.785514	0.432152	0.672836
PA2199	NA	probable dehydrogenase	672.983	0.144685	0.141178	1.02484	0.305437	0.568351
PA2745	NA	probable hydrolase	378.957	0.144682	0.227237	0.6367	0.52432	0.741012
PA3797	NA	conserved hypothetical protein	1308.1	0.144433	0.169133	0.853965	0.393124	0.640685
PA0663	NA	hypothetical protein	1088.22	0.14439	0.164192	0.879395	0.379187	0.630998
PA1142	NA	probable transcriptional regulator	338.608	0.144142	0.170585	0.844986	0.398119	0.645217
PA0247	pobA	p-hydroxybenzoate hydroxylase	86.8392	0.144142	0.198287	0.726933	0.467267	0.702269
PA5301	pauR	PauR	1512.07	0.144107	0.153502	0.938794	0.347837	0.604162
PA4745	nusA	N utilization substance protein A	14005.2	0.144021	0.128433	1.12137	0.262132	0.521582
PA4781	NA	cyclic di-GMP phosphodiesterase	239.074	0.143937	0.182905	0.786948	0.431312	0.672293
PA3678	mexL	MexL	288.029	0.143898	0.166852	0.862432	0.38845	0.63843
PA5188	NA	probable 3-hydroxyacyl-CoA dehydrogenase	189.72	0.143835	0.163754	0.878361	0.379748	0.630998
PA2894	NA	hypothetical protein	356.692	0.143751	0.172572	0.832989	0.404851	0.650496
PA3168	gyrA	DNA gyrase subunit A	17536.1	0.143703	0.125706	1.14316	0.252971	0.511828
PA3259.1	NA	Uncharacterized protein	597.85	0.143492	0.15486	0.926592	0.354139	0.610692
PA3606	NA	conserved hypothetical protein	521.26	0.143394	0.149685	0.95797	0.338078	0.595206
PA3686	adk	adenylate kinase	6223.87	0.143309	0.183339	0.781659	0.434415	0.673591
PA1007	NA	conserved hypothetical protein	984.849	0.143003	0.249119	0.574035	0.565944	0.772773
PA4638	NA	hypothetical protein	60.3123	0.142896	0.260847	0.547816	0.583818	0.785057
PA3675	NA	hypothetical protein	1030.29	0.142811	0.131614	1.08508	0.277888	0.540145
PA2533	NA	probable sodium:alanine symporter	1351.29	0.142616	0.110209	1.29405	0.195648	0.448531
PA0569	NA	hypothetical protein	276.039	0.142449	0.142319	1.00091	0.31687	0.577418
PA4393	ampG	AmpG	847.961	0.14234	0.145262	0.979883	0.327144	0.584732
PA4307	pctC	chemotactic transducer PctC	1086.08	0.141996	0.187153	0.758718	0.448022	0.684172
PA1848	NA	probable major facilitator superfamily (MFS) transporter	71.2822	0.141924	0.209498	0.67745	0.498121	0.723494
PA5155	NA	amino acid (lysine/arginine/ornithine/histidine/octopine) ABC transporter membrane protein	217.378	0.141748	0.215905	0.65653	0.511483	0.733249
PA0213	NA	hypothetical protein	36.9153	0.141677	0.251053	0.564332	0.572528	0.776749
PA0760	NA	conserved hypothetical protein	270.124	0.141658	0.269623	0.525394	0.599309	0.793011
PA0084	tssC1	TssC1	13059	0.141435	0.114499	1.23524	0.21674	0.471832
PA5038	aroB	3-dehydroquinate synthase	2659.52	0.141348	0.235069	0.601304	0.547638	0.760018
PA3705	wspD	hypothetical protein	417.158	0.141174	0.129613	1.0892	0.276065	0.538257
PA1798	parS	two-component sensor, ParS	497.771	0.141152	0.150988	0.934856	0.349862	0.606845
PA0736	NA	hypothetical protein	580.636	0.141144	0.178017	0.792866	0.427856	0.669387
PA0713	NA	hypothetical protein	175.054	0.140911	0.320754	0.439311	0.660436	0.828857
PA2000	dhcB	dehydrocarnitine CoA transferase, subunit B	24.4201	0.140873	0.311844	0.451742	0.651455	NA
PA0064	NA	hypothetical protein	1382.44	0.140597	0.131936	1.06564	0.286584	0.549632
PA2874	NA	hypothetical protein	174.029	0.140572	0.197477	0.711838	0.476565	0.709084
PA0722	NA	hypothetical protein of bacteriophage Pf1	98.6263	0.140486	0.193772	0.725004	0.468449	0.702269
PA5214	gcvH1	glycine cleavage system protein H1	4345.59	0.140444	0.110265	1.2737	0.20277	0.458019
PA3008	sulA	SulA	971.634	0.140335	0.14319	0.980064	0.327054	0.584732
PA1225	NA	FAD-dependent NADPH:quinone reductase	142.114	0.140015	0.171625	0.815818	0.414604	0.658459
PA5540	NA	hypothetical protein	1683.16	0.139971	0.262372	0.533484	0.593699	0.790553
PA0767	lepA	GTP-binding protein LepA	5193.15	0.139915	0.213151	0.656412	0.511559	0.733249
PA2274	NA	hypothetical protein	22.8213	0.139878	0.320867	0.435936	0.662883	NA
PA4589	NA	probable outer membrane protein precursor	138.213	0.139862	0.175542	0.796745	0.425599	0.667305
PA3476	rhlI	autoinducer synthesis protein RhlI	1277.91	0.139614	0.18452	0.756635	0.449268	0.685454
PA3483	NA	hypothetical protein	1488.69	0.139464	0.166743	0.836406	0.402926	0.649109
PA1346	NA	hypothetical protein	26.3677	0.139458	0.281101	0.496115	0.619814	0.807532
PA2374	tseF	TseF	35.6684	0.13923	0.240336	0.579315	0.562377	0.77012
PA4613	katB	catalase	350.375	0.138914	0.134185	1.03524	0.300555	0.563586
PA5310	NA	conserved hypothetical protein	424.021	0.138614	0.139018	0.997098	0.318717	0.578276
PA2351	NA	probable permease of ABC transporter	9.06329	0.138109	0.330794	0.417507	0.676307	NA
PA5373	betB	betaine aldehyde dehydrogenase	781.969	0.137963	0.140586	0.981346	0.326422	0.584732
PA0125	NA	ParD antitoxin	54.2893	0.137963	0.255512	0.539946	0.589234	0.787635
PA5116	NA	probable transcriptional regulator	97.9021	0.137633	0.194626	0.707163	0.479465	0.710256
PA1502	gcl	glyoxylate carboligase	61.8232	0.137484	0.242591	0.566734	0.570895	0.776257
PA1413	NA	probable transcriptional regulator	190.291	0.137429	0.155728	0.882491	0.377511	0.630204
PA4046	NA	hypothetical protein	680.879	0.137271	0.157413	0.872041	0.383186	0.63399
PA0475	NA	probable transcriptional regulator	173.552	0.137249	0.157191	0.873131	0.382592	0.633394
PA3729	NA	conserved hypothetical protein	12893.1	0.137143	0.142814	0.960292	0.336909	0.594706
PA3420	NA	probable transcriptional regulator	71.3276	0.136886	0.261791	0.522885	0.601054	0.794476
PA3355	NA	hypothetical protein	216.597	0.136509	0.153268	0.890659	0.373112	0.627954
PA5541	pyrQ	dihydroorotase	2821.97	0.136428	0.256667	0.531536	0.595047	0.790872
PA0060	NA	conserved hypothetical protein	121.409	0.136417	0.221022	0.617209	0.537097	0.751906
PA1357	NA	conserved hypothetical protein	475.153	0.136378	0.175975	0.774982	0.43835	0.677401
PA4930	alr	biosynthetic alanine racemase	1185.52	0.136325	0.122167	1.11589	0.264469	0.524365
PA4064	NA	probable ATP-binding component of ABC transporter	3876.35	0.135976	0.29573	0.459798	0.645661	0.821987
PA4226	pchE	dihydroaeruginoic acid synthetase	89.5581	0.135941	0.191778	0.708844	0.478421	0.709943
PA4075	NA	hypothetical protein	380.564	0.135852	0.190615	0.712705	0.476029	0.708743
PA4788	NA	hypothetical protein	54.8166	0.135596	0.237284	0.571451	0.567694	0.773943
PA2974	NA	probable hydrolase	1364.99	0.135407	0.140807	0.961648	0.336226	0.593828
PA4942	hflK	protease subunit HflK	11050.2	0.135094	0.105209	1.28406	0.199123	0.453238
PA5536	dksA2	DksA2	2157.75	0.134851	0.246576	0.546895	0.584451	0.785057
PA4054	ribB	GTP cyclohydrolase II / 3,4-dihydroxy-2-butanone 4-phosphate synthase	2631.37	0.134736	0.132243	1.01885	0.308274	0.570009
PA1370	NA	hypothetical protein	1857.49	0.134309	0.191772	0.700359	0.483703	0.713301
PA5486	NA	conserved hypothetical protein	253.5	0.134286	0.167723	0.800645	0.423337	0.665414
PA3732	NA	Uncharacterized protein	3112.78	0.134265	0.114526	1.17236	0.241053	0.498513
PA2889	atuD	citronellyl-CoA dehydrogenase, AtuD	327.016	0.134262	0.138199	0.971511	0.331294	0.588604
PA3627	ygbB	2C-methyl-D-erythritol 2,4-cyclodiphosphate synthase	830.956	0.133909	0.128487	1.0422	0.297317	0.560832
PA4709	phuS	PhuS	47.5923	0.133857	0.236603	0.565746	0.571566	0.776257
PA1244	qslA	QslA	4027.81	0.133798	0.155838	0.858567	0.390579	0.639015
PA0169	siaD	SiaD	2200.22	0.13348	0.106829	1.24947	0.211494	0.466248
PA3772	NA	hypothetical protein	6.09574	0.133479	0.334473	0.399073	0.689839	NA
PA5277	lysA	diaminopimelate decarboxylase	4804.5	0.133422	0.16619	0.802826	0.422075	0.664465
PA0252	NA	hypothetical protein	45.8353	0.133189	0.282907	0.470788	0.637792	0.817334
PA0341	lgt	prolipoprotein diacylglyceryl transferase	1241.93	0.132936	0.12528	1.06111	0.28864	0.55211
PA0854	fumC2	fumarate hydratase	816.505	0.132862	0.109328	1.21526	0.224266	0.479119
PA1237	NA	probable multidrug resistance efflux pump	6.6123	0.132832	0.336284	0.395001	0.692842	NA
PA2283	NA	hypothetical protein	34.3045	0.13267	0.244485	0.542653	0.587369	0.787111
PA0042	NA	hypothetical protein	281.286	0.132064	0.171772	0.768831	0.441994	0.680672
PA3460	NA	probable acetyltransferase	245.054	0.13194	0.172226	0.766087	0.443625	0.681396
PA3955	NA	hypothetical protein	244.639	0.131802	0.246547	0.53459	0.592933	0.790207
PA2839	NA	conserved hypothetical protein	65.045	0.131783	0.218449	0.603267	0.546331	0.759563
PA2831	NA	conserved hypothetical protein	804.136	0.131464	0.123855	1.06143	0.288494	0.55211
PA3185	NA	hypothetical protein	1545.73	0.131338	0.14795	0.887717	0.374693	0.629145
PA3246	rluA	pseudouridine synthase RluA	540.626	0.131322	0.25501	0.514969	0.606575	0.798008
PA2045	NA	conserved hypothetical protein	79.2106	0.131141	0.21257	0.616932	0.537279	0.751953
PA0666	NA	conserved hypothetical protein	1834.83	0.131136	0.116139	1.12913	0.258841	0.518094
PA0196	pntB	pyridine nucleotide transhydrogenase, beta subunit	7692.01	0.131089	0.148521	0.882625	0.377439	0.630204
PA0394	NA	conserved hypothetical protein	1173.61	0.130762	0.143373	0.91204	0.361748	0.616021
PA2540	NA	conserved hypothetical protein	2788.24	0.130424	0.128911	1.01174	0.311662	0.572416
PA1265	NA	hypothetical protein	26.0562	0.130372	0.263645	0.494498	0.620955	0.808301
PA1654	NA	probable aminotransferase	1446.52	0.130145	0.146762	0.886772	0.375202	0.629601
PA3909	eddB	Extracelullar DNA degradation protein, EddB	51.9926	0.13014	0.22216	0.585794	0.558014	0.767764
PA1340	aatM	AatM	1593.6	0.130093	0.12271	1.06017	0.289068	0.552504
PA1203	NA	hypothetical protein	123.878	0.12971	0.197272	0.657516	0.510849	0.73284
PA0066	NA	conserved hypothetical protein	584.043	0.129692	0.121837	1.06447	0.287116	0.550024
PA0959	NA	hypothetical protein	610.052	0.129538	0.143289	0.904039	0.365975	0.620914
PA4957	psd	phosphatidylserine decarboxylase	1950.33	0.129341	0.123618	1.04629	0.295426	0.558907
PA5546	NA	conserved hypothetical protein	1208.28	0.129247	0.187197	0.690433	0.489922	0.718891
PA0205	NA	probable permease of ABC transporter	11.1175	0.12919	0.318142	0.406076	0.684686	NA
PA3186	oprB	Glucose/carbohydrate outer membrane porin OprB precursor	284.539	0.129129	0.146321	0.882505	0.377504	0.630204
PA2618	NA	hypothetical protein	380.861	0.129046	0.145565	0.886517	0.375339	0.629601
PA2573	NA	probable chemotaxis transducer	302.594	0.129006	0.217497	0.593139	0.553088	0.763417
PA0674	vreA	VreA	27.5345	0.128883	0.267464	0.48187	0.629898	0.813323
PA4985	NA	Uncharacterized protein	137.231	0.128879	0.180247	0.715013	0.474601	0.707205
PA2826	NA	probable glutathione peroxidase	406.056	0.128726	0.176037	0.731245	0.46463	0.700529
PA0189	NA	probable porin	15.5136	0.128193	0.307815	0.416461	0.677073	NA
PA1024	NA	NADH:quinone reductase	305.128	0.128185	0.15807	0.810936	0.417403	0.661293
PA4566	obg	GTP-binding protein Obg	4072.47	0.128026	0.113729	1.1257	0.260291	0.520054
PA2057	sppR	TonB-dependent receptor, SppR	82.9417	0.128008	0.187811	0.681577	0.495506	0.722826
PA0903	alaS	alanyl-tRNA synthetase	10770.8	0.127639	0.118249	1.07941	0.280407	0.543571
PA5146	NA	hypothetical protein	3710.6	0.127223	0.118541	1.07323	0.283166	0.545774
PA3004	NA	5-methylthioadenosine phosphorylase MtnP	1575.33	0.127164	0.130115	0.977318	0.328412	0.58577
PA2866	mttC	secretion protein MttC	298.591	0.126813	0.142756	0.888322	0.374368	0.628841
PA2871	NA	hypothetical protein	674.916	0.126435	0.131162	0.96396	0.335066	0.592592
PA2152	NA	probable trehalose synthase	56.9837	0.126063	0.210814	0.597983	0.549851	0.761728
PA5539	NA	RidA subfamily protein	2038.85	0.125558	0.236054	0.531906	0.594791	0.790872
PA3135	NA	probable transcriptional regulator	231.544	0.125517	0.171684	0.731093	0.464722	0.700529
PA4397	panE	ketopantoate reductase	180.149	0.125343	0.173717	0.721534	0.470581	0.703918
PA1667	hsiJ2	HsiJ2	355.397	0.125236	0.208139	0.601694	0.547378	0.760018
PA0362	fdx1	ferredoxin [4Fe-4S]	716.384	0.124809	0.175265	0.712112	0.476395	0.70904
PA3577	NA	hypothetical protein	30.5395	0.124729	0.264107	0.472267	0.636736	0.817122
PA2235	pslE	PslE	4962.34	0.124694	0.104286	1.19569	0.231816	0.48842
PA3961	NA	probable ATP-dependent helicase	1632.44	0.124536	0.120881	1.03024	0.302899	0.566635
PA0208	mdcA	malonate decarboxylase alpha subunit	91.2172	0.124524	0.186035	0.66936	0.503266	0.726108
PA4063	NA	hypothetical protein	6384.32	0.124465	0.276855	0.449569	0.653022	0.825623
PA2748	NA	probable methionine aminopeptidase	351.045	0.124464	0.135622	0.917731	0.35876	0.61446
PA2160	NA	probable glycosyl hydrolase	22.5036	0.12443	0.274843	0.452731	0.650742	NA
PA0357	mutM	formamidopyrimidine-DNA glycosylase	1309.84	0.124363	0.166936	0.744976	0.456286	0.691975
PA4642	NA	hypothetical protein	675.485	0.124276	0.19381	0.641226	0.521376	0.738299
PA1520	NA	probable transcriptional regulator	1752.13	0.124224	0.169672	0.732141	0.464082	0.700428
PA4784	NA	probable transcriptional regulator	93.6268	0.123969	0.185151	0.669557	0.50314	0.726108
PA1027	amaB	delta1-Piperideine-6-carboxylate dehydrogenase	214.836	0.12372	0.15889	0.77865	0.436186	0.675287
PA2061	sppD	ABC transporter ATP-binding protein, SppD	65.5869	0.123689	0.208009	0.594635	0.552087	0.762849
PA2543	NA	conserved hypothetical protein	799.663	0.123668	0.15176	0.814893	0.415134	0.659092
PA2148	NA	conserved hypothetical protein	5.65891	0.123283	0.338132	0.364599	0.715411	NA
PA4286	NA	hypothetical protein	757.675	0.123126	0.133345	0.923367	0.355816	0.61212
PA4125	hpcD	5-carboxymethyl-2-hydroxymuconate isomerase	38.6348	0.12303	0.234396	0.524879	0.599667	0.793265
PA0202	NA	probable amidase	41.8744	0.122749	0.235886	0.520372	0.602804	0.795192
PA1916	NA	probable amino acid permease	19.3958	0.122605	0.306957	0.399419	0.689584	NA
PA3193	glk	glucokinase	896.428	0.122574	0.154487	0.793423	0.427531	0.669091
PA1398	NA	hypothetical protein	243.168	0.122267	0.19344	0.632068	0.527342	0.743824
PA0451	NA	conserved hypothetical protein	124.651	0.122052	0.229186	0.532547	0.594347	0.790872
PA5289	NA	hypothetical protein	363.948	0.121828	0.173776	0.701065	0.483263	0.713301
PA0188	NA	hypothetical protein	27.4828	0.121727	0.273959	0.444325	0.656808	0.827407
PA1602	NA	probable oxidoreductase	63.7258	0.121603	0.207737	0.585369	0.5583	0.767787
PA2698	NA	probable hydrolase	181.798	0.121473	0.172131	0.705701	0.480374	0.711265
PA4425	NA	sedoheptulose 7-phosphate isomerase GmhA	1550.6	0.121214	0.118928	1.01922	0.308099	0.570009
PA4544	rluD	pseudouridine synthase	2037.06	0.121173	0.197005	0.615074	0.538506	0.753025
PA5410	gbcA	GbcA	137.346	0.121086	0.170377	0.710697	0.477272	0.709717
PA3167	serC	3-phosphoserine aminotransferase	5333.95	0.121071	0.106955	1.13199	0.257641	0.517768
PA5113	NA	hypothetical protein	2130.73	0.120795	0.13798	0.875454	0.381327	0.631951
PA3669	NA	hypothetical protein	555.178	0.120555	0.125733	0.958818	0.33765	0.595092
PA0163	NA	probable transcriptional regulator	257.811	0.12045	0.161528	0.745687	0.455856	0.691708
PA1841	NA	hypothetical protein	683.789	0.120411	0.174289	0.690869	0.489648	0.718891
PA0317	NA	D-2-hydroxyglutarate dehydrogenase	3920.11	0.120319	0.0993492	1.21107	0.225869	0.481524
PA2684	tse5	Tse5	3938.94	0.120114	0.109117	1.10079	0.27099	0.53309
PA4014	NA	hypothetical protein	139.473	0.120098	0.237547	0.505573	0.613156	0.802481
PA3667	NA	probable pyridoxal-phosphate dependent enzyme	969.11	0.120051	0.191474	0.626987	0.530668	0.745281
PA5516	pdxY	pyridoxamine kinase	753.469	0.120004	0.154609	0.776178	0.437644	0.676725
PA4247	rplR	50S ribosomal protein L18	25055.4	0.119878	0.130589	0.917979	0.35863	0.61446
PA0920	NA	alanyl-phosphatidylglycerol synthase	675.183	0.119871	0.146677	0.817244	0.413789	0.657785
PA4341	NA	probable transcriptional regulator	77.8756	0.119769	0.206861	0.578984	0.5626	0.77012
PA4785	NA	probable acyl-CoA thiolase	170.295	0.119757	0.171981	0.696338	0.486217	0.715195
PA2941	NA	hypothetical protein	272.826	0.119576	0.156826	0.762475	0.445776	0.682461
PA0867	mliC	membrane-bound lysozyme inhibitor of c-type lysozyme MliC	3036.04	0.11907	0.154878	0.768794	0.442016	0.680672
PA3849	NA	conserved hypothetical protein	1677.4	0.118601	0.119216	0.994844	0.319812	0.579011
PA1700	pcr2	Pcr2	20.691	0.118578	0.296535	0.399877	0.689247	NA
PA2747	NA	hypothetical protein	174.427	0.118332	0.224331	0.527491	0.597853	0.792737
PA3140	NA	hypothetical protein	80.5751	0.118205	0.226671	0.521482	0.602031	0.794725
PA0450	NA	probable phosphate transporter	43.8727	0.117805	0.292855	0.402263	0.687491	0.843108
PA1135	NA	conserved hypothetical protein	203.358	0.117794	0.213147	0.552643	0.580508	0.781447
PA1416	NA	conserved hypothetical protein	51.4527	0.11773	0.23754	0.495623	0.62016	0.807665
PA5360	phoB	two-component response regulator PhoB	634.401	0.117656	0.126733	0.928374	0.353214	0.609613
PA3259	NA	hypothetical protein	443.192	0.117616	0.174116	0.675503	0.499356	0.723949
PA4678	rimI	peptide n-acetyltransferase RimI	317.441	0.117583	0.223635	0.525781	0.599041	0.793011
PA3655	tsf	elongation factor Ts	31068	0.117566	0.0978158	1.20191	0.229397	0.486013
PA3317	NA	hypothetical protein	658.229	0.11729	0.139472	0.840957	0.400372	0.646439
PA1865	NA	hypothetical protein	376.956	0.117279	0.151833	0.772425	0.439863	0.679323
PA0279	NA	probable transcriptional regulator	148.69	0.117129	0.160377	0.730333	0.465187	0.700627
PA0096	NA	hypothetical protein	155.042	0.116871	0.207407	0.563486	0.573104	0.776749
PA4767	NA	conserved hypothetical protein	913.032	0.116846	0.149285	0.782704	0.433801	0.673466
PA0679	hxcP	HxcP	17.5448	0.116646	0.296388	0.393558	0.693908	NA
PA1111	NA	hypothetical protein	20.6172	0.116643	0.308153	0.378523	0.705042	NA
PA0537	NA	conserved hypothetical protein	1526.89	0.116554	0.136793	0.852041	0.394191	0.64134
PA4364	NA	hypothetical protein	5.26973	0.116181	0.336682	0.345075	0.730038	NA
PA0880	NA	probable ring-cleaving dioxygenase	9.18015	0.115948	0.326571	0.355045	0.722556	NA
PA3821	secD	secretion protein SecD	11033.1	0.115945	0.11682	0.992509	0.320949	0.580239
PA5296	rep	ATP-dependent DNA helicase Rep	2798.87	0.11567	0.214656	0.538859	0.589984	0.787895
PA4439	trpS	tryptophanyl-tRNA synthetase	4316.44	0.115497	0.0993449	1.16259	0.244996	0.502546
PA0692	pdtB	phosphate depletion regulated TPS partner B, PdtB	20.4002	0.115479	0.280615	0.411519	0.680692	NA
PA4234	uvrA	excinuclease ABC subunit A	5632.83	0.115406	0.104982	1.0993	0.271637	0.533334
PA1451	NA	conserved hypothetical protein	471.244	0.114799	0.188593	0.608711	0.542716	0.756622
PA0536	NA	hypothetical protein	1987.64	0.114626	0.111806	1.02522	0.305257	0.568351
PA5079	NA	conserved hypothetical protein	623.914	0.11439	0.135777	0.842485	0.399517	0.645885
PA0701	NA	probable transcriptional regulator	53.8554	0.114086	0.219928	0.518743	0.60394	0.795995
PA1195	ddaH	dimethylarginine dimethylaminohydrolase DdaH	44.1766	0.114003	0.241149	0.47275	0.636391	0.816991
PA1374	NA	hypothetical protein	86.181	0.113984	0.197934	0.575869	0.564704	0.771497
PA1903	phzE2	phenazine biosynthesis protein PhzE	61.6738	0.113902	0.220446	0.516687	0.605374	0.79727
PA0268	NA	probable transcriptional regulator	171.129	0.113834	0.212881	0.534731	0.592836	0.790207
PA2969	plsX	fatty acid biosynthesis protein PlsX	3193.87	0.113809	0.2319	0.490766	0.623592	0.810044
PA4204	ppgL	periplasmic gluconolactonase, PpgL	325.259	0.113778	0.142732	0.797147	0.425366	0.667249
PA4696	ilvI	acetolactate synthase large subunit	19252.4	0.113615	0.204097	0.556672	0.577751	0.780026
PA3397	fprA	FprA	7783.04	0.113489	0.10716	1.05905	0.289576	0.553266
PA2225	NA	hypothetical protein	48.4382	0.113404	0.24255	0.46755	0.640107	0.818221
PA0399	NA	cystathionine beta-synthase	1356.79	0.112873	0.151176	0.74663	0.455287	0.691082
PA1929	NA	hypothetical protein	76.3634	0.112818	0.20355	0.55425	0.579407	0.780771
PA1880	NA	probable oxidoreductase	325.601	0.112769	0.136697	0.824954	0.409398	0.65405
PA3367	NA	hypothetical protein	76.5028	0.112732	0.216125	0.521606	0.601945	0.794725
PA2558	NA	probable transport protein	153.019	0.112682	0.249337	0.451926	0.651323	0.824423
PA0530	NA	probable class III pyridoxal phosphate-dependent aminotransferase	180.807	0.112612	0.171785	0.655539	0.512121	0.733441
PA5171	arcA	arginine deiminase	11126.9	0.112566	0.275332	0.408838	0.682659	0.839348
PA1994	NA	hypothetical protein	252.801	0.112488	0.137031	0.820897	0.411705	0.655505
PA0582	folB	dihydroneopterin aldolase	290.975	0.112486	0.272181	0.413275	0.679405	0.838116
PA0301	spuE	polyamine transport protein	2536.14	0.11202	0.145543	0.769669	0.441497	0.680672
PA5050	priA	primosomal protein N'	1051.73	0.111932	0.141704	0.7899	0.429586	0.670638
PA1706	pcrV	type III secretion protein PcrV	89.0043	0.111763	0.197094	0.567055	0.570677	0.776257
PA0078	tssL1	TssL1	2097.22	0.111537	0.137728	0.809836	0.418035	0.661615
PA1209	NA	hypothetical protein	174.541	0.111111	0.184818	0.601191	0.547713	0.760018
PA2598	NA	hypothetical protein	332.768	0.111098	0.170355	0.652155	0.514301	0.734224
PA3930	cioA	cyanide insensitive terminal oxidase	318.192	0.110828	0.151352	0.732253	0.464014	0.700428
PA5326	sphD	SphD	67.4127	0.11064	0.221351	0.499838	0.617189	0.805877
PA5101	NA	hypothetical protein	154.617	0.11033	0.17651	0.62506	0.531932	0.746539
PA3007	lexA	repressor protein LexA	1274.05	0.11019	0.185137	0.59518	0.551723	0.762849
PA3024	NA	probable carbohydrate kinase	337.188	0.110172	0.136169	0.809084	0.418467	0.661955
PA0829	NA	probable hydrolase	62.3078	0.110079	0.205932	0.534539	0.592968	0.790207
PA0922	NA	hypothetical protein	245.675	0.110042	0.219334	0.501711	0.615871	0.804989
PA3373	phnN	conserved hypothetical protein	280.375	0.110037	0.140851	0.781233	0.434665	0.673693
PA0031	betC	choline sulfatase	63.7458	0.109953	0.212286	0.517948	0.604494	0.796518
PA1106	NA	hypothetical protein	198.107	0.10972	0.191985	0.571506	0.567656	0.773943
PA4339	NA	probable phospholipase	556.075	0.109692	0.151814	0.722546	0.469959	0.703613
PA2545	xthA	exodeoxyribonuclease III	1096.27	0.108797	0.125202	0.868973	0.384862	0.635233
PA2795	dusA	dihydrouridine synthase A	629.855	0.108742	0.245669	0.442637	0.658028	0.827704
PA0678	hxcU	HxcU	5.59579	0.108603	0.338103	0.321212	0.748049	NA
PA4191	NA	isopenicillin-N synthase	604.706	0.108597	0.137993	0.786974	0.431297	0.672293
PA4809	fdhE	FdhE protein	202.843	0.108568	0.204421	0.531101	0.595349	0.790872
PA1539	NA	hypothetical protein	244.767	0.108256	0.165699	0.653326	0.513546	0.734167
PA2655	NA	hypothetical protein	72.7118	0.108244	0.257406	0.420519	0.674107	0.8361
PA1445	fliO	flagellar protein FliO	566.243	0.108224	0.125071	0.865299	0.386875	0.636879
PA1644	NA	conserved hypothetical protein	461.915	0.1082	0.128977	0.838909	0.40152	0.647464
PA1958	NA	probable transporter	183.372	0.108158	0.245896	0.439853	0.660043	0.828857
PA5151	NA	hypothetical protein	178.012	0.108118	0.19917	0.54284	0.58724	0.787111
PA2319	NA	probable transposase	309.895	0.107765	0.165578	0.650839	0.51515	0.734224
PA4807	selB	selenocysteine-specific elongation factor	839.253	0.107744	0.14179	0.759887	0.447322	0.683704
PA0981	NA	hypothetical protein	218.319	0.107546	0.245391	0.438264	0.661195	0.828857
PA0834	NA	conserved hypothetical protein	727.568	0.107543	0.135873	0.791497	0.428654	0.670378
PA5413	ltaA	low specificity l-threonine aldolase	1791.07	0.107472	0.124305	0.86458	0.38727	0.637113
PA1691	pscT	translocation protein in type III secretion	29.4595	0.107369	0.2641	0.406546	0.684342	0.840127
PA5375	betT1	BetT1	102.613	0.107278	0.213584	0.502273	0.615476	0.804681
PA2331	NA	hypothetical protein	326.4	0.107267	0.22269	0.481689	0.630027	0.813323
PA3731	NA	conserved hypothetical protein	4441.16	0.107225	0.139494	0.768675	0.442086	0.680672
PA2103	NA	probable molybdopterin biosynthesis protein MoeB	341.424	0.106804	0.174536	0.611933	0.540582	0.754899
PA5144	NA	hypothetical protein	54.2396	0.106653	0.254906	0.418402	0.675653	0.8361
PA2116	NA	conserved hypothetical protein	87.683	0.106647	0.207859	0.513072	0.607901	0.799086
PA0576	rpoD	sigma factor RpoD	22689.3	0.106495	0.133258	0.799167	0.424193	0.666344
PA1693	pscR	translocation protein in type III secretion	114.95	0.106427	0.183712	0.579315	0.562376	0.77012
PA4933	NA	hypothetical protein	34260.5	0.105757	0.106835	0.989908	0.322219	0.581285
PA1529	lig	DNA ligase	2369.75	0.105447	0.105822	0.996453	0.31903	0.578637
PA3929	cioB	cyanide insensitive terminal oxidase	371.097	0.105373	0.129061	0.816465	0.414234	0.658124
PA2584	pgsA	CDP-diacylglycerol--glycerol-3-phosphate 3-phosphatidyltransferase	953.943	0.105297	0.196813	0.535008	0.592645	0.790207
PA0206	NA	probable ATP-binding component of ABC transporter	60.9748	0.105072	0.2471	0.425221	0.670676	0.835022
PA2295	NA	probable permease of ABC transporter	43.5708	0.104883	0.235741	0.444909	0.656385	0.827288
PA0085	hcp1	Hcp1	13386.7	0.10487	0.109328	0.95922	0.337448	0.595092
PA5349	rubB	rubredoxin reductase	2070.13	0.104691	0.0972954	1.07601	0.281924	0.544897
PA0953	NA	probable thioredoxin	433.458	0.104677	0.181614	0.576369	0.564366	0.771244
PA4215	phzF1	probable phenazine biosynthesis protein	27.5529	0.104569	0.295863	0.353437	0.723761	0.862834
PA1202	NA	probable hydrolase	319.588	0.104462	0.197811	0.528091	0.597436	0.792393
PA3375	phnL	probable ATP-binding component of ABC transporter	15.5303	0.104296	0.308546	0.338023	0.735346	NA
PA5478	NA	conserved hypothetical protein	923.894	0.103916	0.176065	0.59021	0.55505	0.765147
PA3538	NA	probable ATP-binding component of ABC transporter	3433.59	0.103907	0.141124	0.736278	0.461562	0.697877
PA0282	cysT	sulfate transport protein CysT	2932.96	0.103706	0.108548	0.955396	0.339378	0.596661
PA0780	pruR	proline utilization regulator	314.157	0.10367	0.158691	0.653281	0.513575	0.734167
PA5484	kinB	KinB	845.805	0.103633	0.112526	0.920974	0.357064	0.613222
PA0117	NA	probable short chain dehydrogenase	185.352	0.103557	0.184842	0.560244	0.575313	0.77861
PA3600	NA	conserved hypothetical protein	2574.31	0.103131	0.263671	0.391135	0.695698	0.846531
PA2460	NA	hypothetical protein	334.16	0.10306	0.243836	0.42266	0.672543	0.835338
PA2212	NA	conserved hypothetical protein	29.6878	0.102942	0.266751	0.385913	0.699561	0.849239
PA4831	NA	probable transcriptional regulator	331.669	0.102339	0.152052	0.673056	0.500912	0.72445
PA1600	NA	probable cytochrome c	103.98	0.102208	0.198819	0.514078	0.607198	0.798619
PA3832	holC	DNA polymerase III, chi subunit	671.011	0.102059	0.120942	0.843868	0.398743	0.645217
PA0791	NA	probable transcriptional regulator	247.772	0.102026	0.151606	0.672967	0.500968	0.72445
PA0238	NA	hypothetical protein	35.8312	0.101958	0.245531	0.415253	0.677957	0.837525
[truncated: 3,587 more rows]

## Sheet: B. prpC_suc_vs_prpC_suc_prop
GeneID	Gene Name	Product Name	Base mean	log2(FC)	StdErr	Wald-Stats	P-value	P-adj
PA0001	dnaA	chromosomal replication initiator protein DnaA	7353.97	-0.0699044	0.104902	-0.666379	0.505169	0.9079
PA0002	dnaN	DNA polymerase III, beta chain	8168.18	-0.0584268	0.112821	-0.51787	0.604549	0.933917
PA0003	recF	RecF protein	3819.67	-0.0603802	0.12708	-0.475136	0.63469	0.939567
PA0004	gyrB	DNA gyrase subunit B	15812.7	0.000400318	0.120539	0.00332105	0.99735	0.999309
PA0005	lptA	lysophosphatidic acid acyltransferase, LptA	1740.98	-0.113139	0.11718	-0.965518	0.334286	0.845938
PA0006	NA	conserved hypothetical protein	543.465	-0.184935	0.137092	-1.34899	0.17734	0.720629
PA0007	NA	hypothetical protein	461.779	0.52551	0.178687	2.94096	0.00327198	0.0764739
PA0008	glyS	glycyl-tRNA synthetase beta chain	6146.8	-0.0339958	0.117744	-0.288726	0.772791	0.970425
PA0009	glyQ	glycyl-tRNA synthetase alpha chain	2556.02	-0.0732919	0.142904	-0.512876	0.608038	0.934153
PA0010	tag	DNA-3-methyladenine glycosidase I	238.8	-0.1205	0.146637	-0.821759	0.411214	0.879078
PA0011	htrB1	acyltransferase HtrB1	1354.51	-0.0817289	0.114174	-0.715826	0.474099	0.894604
PA0012	NA	hypothetical protein	229.633	-0.0254872	0.161242	-0.158068	0.874403	0.978438
PA0013	NA	conserved hypothetical protein	566.173	-0.128896	0.201196	-0.640652	0.521749	0.915354
PA0014	NA	hypothetical protein	80.9492	0.00650791	0.201245	0.0323382	0.974202	0.997493
PA0015	NA	hypothetical protein	410.05	-0.163038	0.132418	-1.23123	0.218236	0.763297
PA0016	trkA	potassium uptake protein TrkA	1718.78	-0.169187	0.103008	-1.64246	0.100494	0.602165
PA0017	NA	conserved hypothetical protein	1224.49	-0.0582495	0.11453	-0.508598	0.611034	0.934255
PA0018	fmt	methionyl-tRNA formyltransferase	843.171	0.129841	0.133112	0.975427	0.329348	0.84546
PA0019	def	polypeptide deformylase	3143.3	-0.0467376	0.150166	-0.311239	0.755619	0.969092
PA0020	tsaP	T4P secretin-associated protein TsaP	3379.24	-0.0544984	0.158088	-0.344734	0.730294	0.961871
PA0021	NA	conserved hypothetical protein	21.0278	-0.0683222	0.262705	-0.260072	0.794808	0.973176
PA0022	NA	conserved hypothetical protein	848.315	-0.248855	0.139155	-1.78833	0.0737227	0.532749
PA0023	qor	quinone oxidoreductase	844.492	0.113061	0.145619	0.776416	0.437504	0.886988
PA0024	hemF	coproporphyrinogen III oxidase, aerobic	1999.25	-0.0844742	0.182095	-0.463902	0.642718	0.940657
PA0025	aroE	shikimate dehydrogenase	1609.05	0.0223537	0.160826	0.138993	0.889455	0.980195
PA0026	plcB	phospholipase C, PlcB	347.893	0.30779	0.201731	1.52575	0.127073	0.656037
PA0027	NA	hypothetical protein	169.965	0.147757	0.206271	0.716326	0.47379	0.894604
PA0028	NA	hypothetical protein	61.1067	0.0687821	0.227858	0.301864	0.762756	0.969484
PA0029	NA	probable sulfate transporter	58.2499	0.0211318	0.199393	0.105981	0.915598	0.987611
PA0030	cosX	CosX	48.5832	0.108772	0.214661	0.506717	0.612354	0.934262
PA0031	betC	choline sulfatase	59.4543	0.199603	0.204984	0.97375	0.330181	0.84546
PA0032	NA	probable transcriptional regulator	258.694	0.0296077	0.160692	0.184251	0.853816	0.976567
PA0033	hptC	Histidine phosphotransfer protein HptC	56.8168	-0.100819	0.212414	-0.474633	0.635048	0.939567
PA0034	NA	probable two-component response regulator	147.548	0.144218	0.201118	0.717081	0.473324	0.894604
PA0035	trpA	tryptophan synthase alpha chain	2896.44	0.137984	0.121968	1.13131	0.257924	0.800857
PA0036	trpB	tryptophan synthase beta chain	3209.24	0.182381	0.134697	1.35401	0.175733	0.720629
PA0037	trpI	transcriptional regulator TrpI	364.698	-0.126843	0.127678	-0.993463	0.320485	0.842658
PA0038	NA	hypothetical protein	151.054	0.246349	0.163707	1.50482	0.132371	0.66555
PA0039	NA	hypothetical protein	4709.77	-0.0261791	0.171002	-0.153092	0.878326	0.978526
PA0040	NA	conserved hypothetical protein	1077.85	0.0916376	0.126856	0.722374	0.470065	0.894413
PA0041	NA	probable hemagglutinin	4861.77	0.243625	0.114136	2.13451	0.0328007	0.355776
PA0042	NA	hypothetical protein	284.394	0.0957741	0.13734	0.697349	0.485584	0.899362
PA0043	NA	hypothetical protein	198.885	0.0309643	0.169986	0.182158	0.855459	0.976567
PA0044	exoT	exoenzyme T	288.469	-0.0597398	0.158789	-0.376221	0.706752	0.957841
PA0045	NA	hypothetical protein	2955.63	0.0537904	0.112333	0.478848	0.632047	0.939567
PA0046	NA	hypothetical protein	2160.54	0.0965974	0.136684	0.706719	0.479741	0.897767
PA0047	NA	hypothetical protein	2771.74	0.132217	0.127311	1.03854	0.299019	0.823103
PA0048	NA	probable transcriptional regulator	21.91	-0.0700318	0.252656	-0.277183	0.78164	0.971511
PA0049	NA	hypothetical protein	43.6588	0.0891503	0.236091	0.377611	0.70572	0.957194
PA0050	NA	hypothetical protein	84.1739	0.539701	0.215736	2.50168	0.0123607	0.200888
PA0051	phzH	potential phenazine-modifying enzyme	51.6591	-0.121114	0.212514	-0.569911	0.568738	0.924581
PA0052	NA	hypothetical protein	38.5485	0.736427	0.239817	3.07078	0.00213499	0.0581271
PA0053	NA	hypothetical protein	415.538	0.0559891	0.161304	0.347104	0.728513	0.961142
PA0054	NA	conserved hypothetical protein	440.264	0.0503307	0.150086	0.335346	0.737364	0.964867
PA0055	NA	hypothetical protein	521.217	0.0234034	0.140835	0.166175	0.868019	0.977177
PA0056	NA	probable transcriptional regulator	114.476	0.308323	0.167387	1.84198	0.0654778	0.49741
PA0057	NA	hypothetical protein	67.5024	-0.0424488	0.204179	-0.2079	0.835307	0.976567
PA0058	dsbM	DsbM	47.3115	-0.221032	0.222171	-0.994876	0.319797	0.842296
PA0059	osmC	osmotically inducible protein OsmC	36.8032	0.673766	0.253502	2.65784	0.00786441	0.147914
PA0060	NA	conserved hypothetical protein	123.277	-0.157604	0.196175	-0.803383	0.421753	0.883586
PA0061	NA	hypothetical protein	125.186	0.293474	0.189684	1.54717	0.121821	0.648355
PA0062	NA	hypothetical protein	59.4243	0.37535	0.225757	1.66263	0.0963872	0.594175
PA0063	NA	hypothetical protein	434.126	-0.117418	0.134547	-0.872697	0.382828	0.864367
PA0064	NA	hypothetical protein	1287.63	-0.00217726	0.105781	-0.0205826	0.983579	0.998414
PA0065	NA	hypothetical protein	772.865	0.100919	0.118444	0.852043	0.39419	0.868234
PA0066	NA	conserved hypothetical protein	565.003	-0.0578888	0.118982	-0.486536	0.626587	0.937011
PA0067	prlC	oligopeptidase A	4454.91	0.0168544	0.128839	0.130818	0.89592	0.981802
PA0068	NA	hypothetical protein	738.002	-0.109822	0.116872	-0.939679	0.347382	0.854686
PA0069	NA	conserved hypothetical protein	250.015	0.0358018	0.144747	0.247341	0.804644	0.97482
PA0070	tagQ1	TagQ1	13896.8	0.205206	0.0991162	2.07036	0.0384188	0.388781
PA0071	tagR1	TagR1	2510.92	0.093018	0.109099	0.852604	0.393879	0.868234
PA0072	tagS1	TagS1	544.931	0.0656683	0.151503	0.433447	0.66469	0.944108
PA0073	tagT1	TagT1	560.983	-0.0262681	0.139749	-0.187967	0.850903	0.976567
PA0074	ppkA	serine/threonine protein kinase PpkA	2944.29	0.177422	0.0968659	1.83163	0.0670068	0.503092
PA0075	pppA	PppA	818.715	0.171378	0.140554	1.2193	0.222731	0.764762
PA0076	tagF1	TagF1	726.499	0.0691714	0.13962	0.495426	0.6203	0.935453
PA0077	icmF1	IcmF1	4884.94	0.152552	0.0976006	1.56302	0.118047	0.643957
PA0078	tssL1	TssL1	1989.01	0.145057	0.105169	1.37927	0.167812	0.716016
PA0079	tssK1	TssK1	2315.79	0.0940565	0.126077	0.746022	0.455654	0.89038
PA0080	tssJ1	TssJ1	853.317	-0.0291618	0.127447	-0.228815	0.819013	0.976313
PA0081	fha1	Fha1	2415.44	0.0912217	0.11728	0.77781	0.436681	0.886988
PA0082	tssA1	TssA1	2822.64	-0.00251664	0.159741	-0.0157545	0.98743	0.998616
PA0083	tssB1	TssB1	3926.78	0.269073	0.108283	2.48491	0.0129585	0.204481
PA0084	tssC1	TssC1	12521.6	0.31349	0.113278	2.76743	0.00564998	0.117216
PA0085	hcp1	Hcp1	13451.8	0.290324	0.104961	2.76602	0.00567448	0.117216
PA0086	tagJ1	TagJ1	2678.58	0.205557	0.110403	1.86188	0.0626197	0.489222
PA0087	tssE1	TssE1	1006.53	0.153026	0.131345	1.16507	0.243991	0.78646
PA0088	tssF1	TssF1	2372.5	0.138661	0.129688	1.06919	0.284984	0.818287
PA0089	tssG1	TssG1	980.057	0.163613	0.142538	1.14786	0.251027	0.797602
PA0090	clpV1	ClpV1	6307.31	0.364396	0.104183	3.49764	0.000469396	0.0175976
PA0091	vgrG1	VgrG1	3540.66	0.286931	0.11104	2.58404	0.00976495	0.168876
PA0092	tsi6	Tsi6	611.137	-0.0555337	0.132919	-0.417801	0.676092	0.948368
PA0093	tse6	Tse6	1170.58	0.230702	0.113326	2.03574	0.0417768	0.406099
PA0094	eagT6	EagT6	704.778	0.135018	0.118461	1.13976	0.254384	0.799005
PA0095	NA	vgrG1b	1303.29	0.379834	0.126851	2.99433	0.00275046	0.0698366
PA0096	NA	hypothetical protein	138.592	0.233969	0.169191	1.38287	0.166706	0.716016
PA0097	NA	hypothetical protein	350.459	0.445257	0.170955	2.60452	0.00920018	0.164814
PA0098	NA	hypothetical protein	200.829	0.150393	0.155723	0.965767	0.334161	0.845938
PA0099	NA	type VI effector protein	398.037	0.354938	0.143505	2.47335	0.0133852	0.207952
PA0100	NA	hypothetical protein	926.671	0.305649	0.111789	2.73417	0.00625376	0.12344
PA0101	NA	hypothetical protein	641.173	0.285056	0.131151	2.1735	0.0297426	0.341388
PA0102	NA	probable carbonic anhydrase	1487.01	-0.0891387	0.115196	-0.773802	0.439048	0.886988
PA0103	NA	probable sulfate transporter	145.556	-0.0896828	0.190938	-0.469696	0.638572	0.940186
PA0104	NA	hypothetical protein	66.7	0.00298201	0.200495	0.0148732	0.988133	0.998616
PA0105	coxB	cytochrome c oxidase, subunit II	196.136	0.483854	0.197421	2.45087	0.0142511	0.215153
PA0106	coxA	cytochrome c oxidase, subunit I	112.499	0.814978	0.219049	3.72053	0.000198805	0.00895002
PA0107	coxG	conserved hypothetical protein	24.9272	0.418964	0.263607	1.58935	0.111981	0.6305
PA0108	coIII	cytochrome c oxidase, subunit III	58.2904	0.713574	0.242548	2.942	0.00326104	0.0764739
PA0109	NA	hypothetical protein	31.976	0.663518	0.254775	2.60433	0.00920549	0.164814
PA0110	NA	hypothetical protein	44.4012	0.341614	0.253745	1.34629	0.178209	0.720629
PA0111	NA	hypothetical protein	21.1024	0.547587	0.257274	2.12842	0.0333022	0.359124
PA0112	NA	hypothetical protein	27.4133	0.41446	0.248327	1.66901	0.0951157	0.594175
PA0113	NA	probable cytochrome c oxidase assembly factor	29.2926	0.399193	0.254743	1.56704	0.117105	0.642583
PA0114	senC	SenC	451.083	0.0246	0.187816	0.130979	0.895792	0.981802
PA0115	NA	conserved hypothetical protein	421.698	-0.266071	0.145849	-1.82429	0.0681077	0.507266
PA0116	NA	hypothetical protein	450.893	-0.178864	0.123108	-1.4529	0.146251	0.684037
PA0117	NA	probable short chain dehydrogenase	177.866	-0.0170223	0.174981	-0.0972808	0.922503	0.987611
PA0118	NA	hypothetical protein	210.474	0.0663135	0.166971	0.397157	0.691252	0.951395
PA0119	NA	probable dicarboxylate transporter	275.457	0.0860421	0.180699	0.476162	0.633959	0.939567
PA0120	NA	probable transcriptional regulator	192.128	0.049884	0.159926	0.31192	0.755101	0.969092
PA0121	NA	hypothetical protein	207.265	0.122885	0.15204	0.808242	0.418951	0.88212
PA0122	rahU	rahU	228.597	0.220222	0.151149	1.45698	0.145121	0.682973
PA0123	NA	probable transcriptional regulator	504.643	-0.032943	0.139632	-0.235927	0.81349	0.97591
PA0124	NA	ParE toxin	229.322	-0.166489	0.157274	-1.05859	0.289785	0.820637
PA0125	NA	ParD antitoxin	68.5068	-0.21064	0.223297	-0.943319	0.345518	0.853255
PA0126	NA	hypothetical protein	2343.11	0.131477	0.130728	1.00572	0.314549	0.836552
PA0127	NA	hypothetical protein	232.269	-0.0726946	0.164525	-0.441846	0.658601	0.944108
PA0128	NA	conserved hypothetical protein	1470.43	-0.184345	0.165258	-1.1155	0.264637	0.803801
PA0129	bauD	Amino acid permease	203.752	0.190388	0.178876	1.06436	0.287165	0.819785
PA0130	bauC	3-Oxopropanoate dehydrogenase	796.984	0.126504	0.122954	1.02887	0.303542	0.828999
PA0131	bauB	BauB	53.4095	-0.37725	0.221611	-1.70231	0.0886976	0.584062
PA0132	bauA	Beta-alanine:pyruvate transaminase	87.8671	0.249754	0.211744	1.17951	0.238197	0.779478
PA0133	bauR	BauR	278.295	0.00833038	0.141446	0.0588944	0.953036	0.99277
PA0134	NA	probable guanine deaminase	237.745	0.375693	0.192552	1.95113	0.0510418	0.451512
PA0135	NA	hypothetical protein	8.37846	0.219646	0.272688	0.805487	0.420539	0.883586
PA0136	NA	probable ATP-binding component of ABC transporter	46.481	0.0229415	0.236332	0.0970733	0.922668	0.987611
PA0137	NA	probable permease of ABC transporter	18.1683	-0.042836	0.270409	-0.158412	0.874132	0.978438
PA0138	NA	probable permease of ABC transporter	31.0562	-0.0121004	0.242582	-0.0498819	0.960217	0.993747
PA0139	ahpC	alkyl hydroperoxide reductase subunit C	14461.1	-0.156931	0.114671	-1.36854	0.171144	0.719564
PA0140	ahpF	alkyl hydroperoxide reductase subunit F	2390.24	-0.174837	0.142922	-1.2233	0.221215	0.764762
PA0141	NA	conserved hypothetical protein	4576.12	0.730143	0.234123	3.11864	0.00181689	0.0510007
PA0142	NA	hypothetical protein	149.055	-0.0821849	0.200441	-0.410021	0.681791	0.949365
PA0143	nuh	purine nucleosidase Nuh	486.837	-0.123152	0.151356	-0.813657	0.415842	0.88074
PA0144	NA	hypothetical protein	57.4807	-0.246216	0.225554	-1.09161	0.275006	0.809621
PA0145	NA	hypothetical protein	195.827	0.00291077	0.193063	0.0150768	0.987971	0.998616
PA0146	NA	conserved hypothetical protein	27.6767	0.0731542	0.250023	0.292589	0.769836	0.970425
PA0147	NA	probable oxidoreductase	159.392	0.172292	0.181049	0.951636	0.341282	0.849928
PA0148	NA	adenine deaminase	617.012	-0.0401264	0.112354	-0.357144	0.720984	0.960142
PA0149	NA	probable sigma-70 factor, ECF subfamily	76.8281	-0.351714	0.213816	-1.64494	0.0999819	0.602165
PA0150	NA	anti-sigma factor	193.722	-0.245862	0.180162	-1.36467	0.172355	0.719564
PA0151	NA	probable TonB-dependent receptor	55.1622	0.00296405	0.207147	0.0143089	0.988584	0.998616
PA0152	pcaQ	transcriptional regulator PcaQ	202.696	-0.123936	0.160842	-0.770545	0.440977	0.887762
PA0153	pcaH	protocatechuate 3,4-dioxygenase, beta subunit	45.2531	0.18645	0.229306	0.813105	0.416158	0.88074
PA0154	pcaG	protocatechuate 3,4-dioxygenase, alpha subunit	43.9565	0.349161	0.26779	1.30386	0.192281	0.739252
PA0155	pcaR	transcriptional regulator PcaR	473.522	-0.175926	0.128052	-1.37387	0.169482	0.718485
PA0156	triA	Resistance-Nodulation-Cell Division (RND) triclosan efflux membrane fusion protein, TriA	623.517	0.111235	0.138398	0.803731	0.421552	0.883586
PA0157	triB	Resistance-Nodulation-Cell Division (RND) triclosan efflux membrane fusion protein, TriB	456.15	-0.00213299	0.124563	-0.0171237	0.986338	0.998616
PA0158	triC	Resistance-Nodulation-Cell Division (RND) triclosan efflux transporter, TriC	1677.16	-0.0960741	0.108622	-0.884484	0.376435	0.864367
PA0159	NA	probable transcriptional regulator	684.213	-0.141517	0.118399	-1.19526	0.231987	0.771534
PA0160	NA	hypothetical protein	71.6697	-0.0648463	0.205243	-0.315949	0.752041	0.969092
PA0161	NA	hypothetical protein	45.8321	-0.234106	0.272697	-0.858485	0.390625	0.865918
PA0162	opdC	histidine porin OpdC	680.274	-0.058097	0.143764	-0.404113	0.686129	0.949398
PA0163	NA	probable transcriptional regulator	244.189	-0.127009	0.161803	-0.784958	0.432478	0.886197
PA0164	NA	probable gamma-glutamyltranspeptidase	193.432	-0.0367088	0.154746	-0.237219	0.812487	0.97591
PA0165	NA	hypothetical protein	2347.95	-0.183987	0.129401	-1.42183	0.155074	0.697139
PA0166	NA	probable transporter	27.5232	-0.0432649	0.245084	-0.176531	0.859877	0.976567
PA0167	NA	probable transcriptional regulator	710.958	-0.17285	0.124623	-1.38699	0.165445	0.714309
PA0168	NA	conserved hypothetical protein	630.66	-0.120321	0.127753	-0.941828	0.346281	0.854383
PA0169	siaD	SiaD	2294.25	-0.230211	0.104357	-2.206	0.0273837	0.327549
PA0170	NA	hypothetical protein	1080.2	-0.149231	0.117722	-1.26766	0.20492	0.751147
PA0171	NA	hypothetical protein	1346.26	-0.155292	0.108974	-1.42503	0.154149	0.697139
PA0172	siaA	SiaA	2373.91	-0.0929342	0.162886	-0.570547	0.568307	0.924509
PA0173	NA	probable methylesterase	19.2904	0.346411	0.269713	1.28437	0.199012	0.742744
PA0174	NA	conserved hypothetical protein	20.6926	0.680917	0.264157	2.5777	0.00994604	0.170425
PA0175	cheR2	CheR2	57.6547	0.625913	0.239877	2.60931	0.00907252	0.163481
PA0176	aer2	aerotaxis transducer Aer2	318.626	0.699247	0.188037	3.71867	0.000200278	0.00895002
PA0177	NA	probable purine-binding chemotaxis protein	58.6265	0.586131	0.227492	2.57649	0.0099809	0.170499
PA0178	NA	probable two-component sensor	186.318	0.745044	0.185147	4.02407	5.72017e-05	0.00313263
PA0179	NA	probable two-component response regulator	152.901	0.836551	0.162733	5.14062	2.73829e-07	2.50756e-05
PA0180	cttP	chemotactic transducer for trichloroethylene [positive chemotaxis], CttP	225.785	0.337192	0.143211	2.35451	0.0185469	0.25518
PA0181	NA	probable transcriptional regulator	305.253	-0.0465708	0.188657	-0.246855	0.805021	0.97482
PA0182	NA	probable short-chain dehydrogenase	111.784	-0.0863338	0.168261	-0.513093	0.607886	0.934153
PA0183	atsA	arylsulfatase	242.006	-0.0188335	0.165428	-0.113847	0.909359	0.986833
PA0184	NA	probable ATP-binding component of ABC transporter	89.3626	-0.114602	0.180853	-0.633676	0.526292	0.917848
PA0185	NA	probable permease of ABC transporter	104.814	0.0648727	0.181999	0.356446	0.721507	0.960142
PA0186	NA	probable binding protein component of ABC transporter	111.85	-0.215584	0.188974	-1.14081	0.253949	0.799005
PA0187	NA	hypothetical protein	16.2052	0.144274	0.264373	0.54572	0.585258	0.93088
PA0188	NA	hypothetical protein	24.5831	0.00930147	0.250406	0.0371456	0.970369	0.996135
PA0189	NA	probable porin	16.8554	0.221187	0.267171	0.827887	0.407734	0.876338
PA0190	NA	probable acid phosphatase	51.009	-0.0347264	0.225037	-0.154314	0.877362	0.978526
PA0191	NA	probable transcriptional regulator	559.434	-0.309472	0.236264	-1.30986	0.190243	0.735939
PA0192	NA	probable TonB-dependent receptor	61.6584	-0.000702822	0.236765	-0.00296843	0.997632	0.999309
PA0193	NA	hypothetical protein	86.0397	-0.107924	0.185926	-0.580467	0.5616	0.92361
PA0194	NA	hypothetical protein	79.7677	-0.0912838	0.187195	-0.487641	0.625804	0.936945
PA0195	pntAA	putative NAD(P) transhydrogenase, subunit alpha part 1	7720.96	-0.0487945	0.107631	-0.453348	0.650298	0.943465
PA0195.1	pntAB	putative NAD(P) transhydrogenase, subunit alpha part 2	1421.53	-0.0705348	0.140984	-0.500304	0.616861	0.935338
PA0196	pntB	pyridine nucleotide transhydrogenase, beta subunit	7221.02	0.0480381	0.125888	0.381595	0.702762	0.954676
PA0197	tonB2	TonB2	85.6167	-0.301994	0.226441	-1.33365	0.182318	0.728323
PA0198	exbB1	transport protein ExbB	125.857	-0.17387	0.180937	-0.960939	0.336583	0.84685
PA0199	exbD1	transport protein ExbD	94.6965	-0.177072	0.20681	-0.856205	0.391884	0.8673
PA0200	NA	hypothetical protein	367.246	0.0239711	0.258746	0.0926431	0.926187	0.987611
PA0201	NA	hypothetical protein	1882.38	-0.115708	0.271818	-0.425684	0.670338	0.947464
PA0202	NA	probable amidase	41.6315	-0.0185626	0.226492	-0.0819572	0.934681	0.990104
PA0203	NA	probable binding protein component of ABC transporter	40.9913	-0.0877358	0.21945	-0.399799	0.689304	0.951395
PA0204	NA	probable permease of ABC transporter	16.1717	0.00685802	0.26486	0.025893	0.979343	0.997949
PA0205	NA	probable permease of ABC transporter	6.92566	0.253069	0.2677	0.945347	0.344482	0.852368
PA0206	NA	probable ATP-binding component of ABC transporter	70.7556	-0.0716666	0.217288	-0.329824	0.741533	0.967191
PA0207	NA	probable transcriptional regulator	192.27	0.0944326	0.175798	0.537166	0.591153	0.932292
PA0208	mdcA	malonate decarboxylase alpha subunit	81.6165	0.123536	0.207604	0.595055	0.551806	0.921593
PA0209	NA	conserved hypothetical protein	30.23	-0.121644	0.25402	-0.478876	0.632027	0.939567
PA0210	mdcC	malonate decarboxylase delta subunit	4.48935	-0.284032	0.258077	-1.10057	0.271082	0.804734
PA0211	mdcD	malonate decarboxylase beta subunit	41.869	0.0818712	0.235754	0.347274	0.728385	0.961142
PA0212	mdcE	malonate decarboxylase gamma subunit	50.2907	-0.000340884	0.216412	-0.00157516	0.998743	0.999309
PA0213	NA	hypothetical protein	34.6141	-0.0230974	0.231267	-0.0998733	0.920445	0.987611
PA0214	NA	probable acyl transferase	41.0465	0.27131	0.221176	1.22667	0.219946	0.764762
PA0215	NA	malonate transporter MadL	49.7932	-0.0442798	0.217291	-0.203781	0.838524	0.976567
PA0216	NA	malonate transporter MadM	80.1217	0.0582075	0.212621	0.273761	0.784268	0.971511
PA0217	NA	probable transcriptional regulator	204.066	-0.133073	0.158904	-0.837443	0.402344	0.870446
PA0218	NA	probable transcriptional regulator	214.816	-0.0329702	0.174749	-0.188671	0.85035	0.976567
PA0219	NA	probable aldehyde dehydrogenase	63.9119	-0.012952	0.20131	-0.0643384	0.948701	0.991189
PA0220	NA	amino acid APC family transporter	30.1956	-0.035007	0.243032	-0.144043	0.885467	0.980195
PA0221	NA	probable aminotransferase	83.675	0.139096	0.204706	0.67949	0.496828	0.904589
PA0222	NA	hypothetical protein	34.7151	0.164983	0.235794	0.699693	0.484119	0.89874
PA0223	NA	probable dihydrodipicolinate synthetase	56.5921	-0.0819709	0.208122	-0.39386	0.693684	0.951395
PA0224	NA	probable aldolase	29.7586	0.186143	0.255494	0.728562	0.46627	0.892889
PA0225	NA	probable transcriptional regulator	441.573	-0.036756	0.135574	-0.271115	0.786303	0.971511
PA0226	NA	probable CoA transferase, subunit A	129.254	-0.028609	0.214193	-0.133567	0.893745	0.981223
PA0227	NA	probable CoA transferase, subunit B	52.6147	-0.0236756	0.22056	-0.107343	0.914517	0.987611
PA0228	pcaF	beta-ketoadipyl CoA thiolase PcaF	121.459	0.110016	0.169664	0.648432	0.516705	0.912755
PA0229	pcaT	dicarboxylic acid transporter PcaT	39.6145	0.412672	0.231551	1.78221	0.0747147	0.535759
PA0230	pcaB	3-carboxy-cis,cis-muconate cycloisomerase	302.291	0.038363	0.129748	0.295674	0.767479	0.970389
PA0231	pcaD	beta-ketoadipate enol-lactone hydrolase	206.983	0.0164719	0.15813	0.104166	0.917037	0.987611
PA0232	pcaC	gamma-carboxymuconolactone decarboxylase	147.683	0.164249	0.186875	0.878923	0.379443	0.864367
PA0233	NA	probable transcriptional regulator	376.36	-0.124148	0.13326	-0.931621	0.351532	0.858154
PA0234	NA	hypothetical protein	29.3177	-0.190898	0.245781	-0.7767	0.437336	0.886988
PA0235	pcaK	4-hydroxybenzoate transporter PcaK	51.229	-0.154596	0.224565	-0.688422	0.491187	0.902413
PA0236	NA	probable transcriptional regulator	335.93	-0.0450762	0.200566	-0.224745	0.822177	0.976567
PA0237	NA	probable oxidoreductase	31.1344	0.0132301	0.267245	0.0495053	0.960517	0.993747
PA0238	NA	hypothetical protein	35.8959	0.224328	0.237131	0.94601	0.344143	0.852228
PA0239	NA	hypothetical protein	176.925	-0.0888049	0.1742	-0.509787	0.610201	0.934255
PA0240	NA	probable porin	21.0599	-0.0896038	0.264092	-0.33929	0.734392	0.963663
PA0241	NA	probable major facilitator superfamily (MFS) transporter	23.6198	0.00491329	0.25601	0.0191918	0.984688	0.998616
PA0242	NA	hypothetical protein	65.6742	0.155214	0.194988	0.796016	0.426023	0.883586
PA0243	NA	probable transcriptional regulator	337.909	-0.108864	0.127271	-0.855375	0.392343	0.867629
PA0244	NA	hypothetical protein	28.624	-0.15724	0.259293	-0.606421	0.544235	0.921031
PA0245	aroQ2	3-dehydroquinate dehydratase	48.55	0.0412621	0.212832	0.193872	0.846276	0.976567
PA0246	NA	probable major facilitator superfamily (MFS) transporter	347.347	0.0810553	0.12974	0.624749	0.532136	0.918261
PA0247	pobA	p-hydroxybenzoate hydroxylase	73.2694	0.0629402	0.202039	0.311525	0.755402	0.969092
PA0248	NA	probable transcriptional regulator	297.987	-0.000725078	0.138073	-0.00525142	0.99581	0.999309
PA0249	NA	probable acetyltransferase	249.874	0.0440991	0.144204	0.305811	0.759749	0.969092
PA0250	NA	conserved hypothetical protein	214.189	0.0281153	0.180675	0.155613	0.876338	0.978526
PA0251	NA	hypothetical protein	6.82078	-0.300583	0.268698	-1.11866	0.263284	0.803801
PA0252	NA	hypothetical protein	59.3622	-0.171167	0.22379	-0.764855	0.444358	0.887762
PA0253	hudR	HudR	187.174	0.111928	0.182291	0.614006	0.539212	0.920811
PA0254	hudA	HudA	173.343	0.076106	0.155029	0.490914	0.623487	0.936236
PA0255	NA	conserved hypothetical protein	451.152	0.0425289	0.164864	0.257963	0.796435	0.973654
PA0256	NA	hypothetical protein	153.181	0.0559086	0.155241	0.360141	0.718742	0.959843
PA0257	NA	hypothetical protein	342.379	-0.0085239	0.139116	-0.061272	0.951143	0.992172
PA0258	NA	hypothetical protein	121.632	0.109559	0.18095	0.605467	0.544869	0.921031
PA0259	tla3	Type 6 lipase adaptor, Tla3	1472.45	0.184033	0.123433	1.49095	0.135973	0.671163
PA0260	tle3	Type 6 lipase effector, Tle3	912.509	0.278804	0.117953	2.36368	0.0180942	0.251429
PA0261	tli3	Type 6 lipase immunity, Tli3	186.4	0.0956539	0.157074	0.608972	0.542543	0.921031
PA0262	vgrG2b	VgrG2b	792.817	0.312741	0.116367	2.68755	0.00719793	0.137227
PA0263	hcpC	secreted protein Hcp	61.9735	0.397593	0.213698	1.86054	0.0628098	0.490022
PA0264	NA	hypothetical protein	8.27104	0.349817	0.271446	1.28872	0.197496	0.742744
PA0265	davD	glutaric semialdehyde dehydrogenase	1384.42	0.0908604	0.123058	0.738355	0.460299	0.891394
PA0266	davT	delta-aminovalerate aminotransferase	2123.17	0.04485	0.101195	0.443206	0.657617	0.944108
PA0267	NA	hypothetical protein	740.326	-0.237043	0.140228	-1.69042	0.0909483	0.587095
PA0268	NA	probable transcriptional regulator	157.239	-0.0391751	0.17991	-0.217748	0.827625	0.976567
PA0269	NA	conserved hypothetical protein	110.958	-0.00703878	0.175607	-0.0400826	0.968027	0.994739
PA0270	NA	hypothetical protein	141.061	0.0729083	0.174385	0.418088	0.675883	0.948368
PA0271	NA	hypothetical protein	94.7389	0.0500883	0.188088	0.266302	0.790006	0.972449
PA0272	NA	probable transcriptional regulator	203.812	0.0152949	0.15236	0.100386	0.920038	0.987611
PA0273	NA	probable major facilitator superfamily (MFS) transporter	20.001	-0.0493491	0.26472	-0.18642	0.852115	0.976567
PA0274	NA	hypothetical protein	57.6036	-0.0381233	0.213492	-0.17857	0.858275	0.976567
PA0275	NA	probable transcriptional regulator	274.937	0.00792117	0.185384	0.0427284	0.965918	0.994739
PA0276	NA	hypothetical protein	40.0873	0.192873	0.259874	0.74218	0.457979	0.891
PA0277	NA	conserved hypothetical protein	3199.54	0.162017	0.190422	0.85083	0.394864	0.868234
PA0278	NA	hypothetical protein	77.7011	-0.164444	0.217661	-0.755504	0.449947	0.889448
PA0279	NA	probable transcriptional regulator	148.747	0.0814337	0.189841	0.428957	0.667954	0.945084
PA0280	cysA	sulfate transport protein CysA	4262.82	-0.176084	0.101967	-1.72688	0.0841887	0.571419
PA0281	cysW	sulfate transport protein CysW	1878.53	-0.140775	0.0967592	-1.45489	0.145698	0.683995
PA0282	cysT	sulfate transport protein CysT	2753.86	-0.175939	0.106759	-1.64799	0.099354	0.601242
PA0283	sbp	sulfate-binding protein precursor	10246.5	-0.149476	0.115148	-1.29812	0.194244	0.739252
PA0284	NA	hypothetical protein	1372.55	-0.486826	0.201302	-2.41838	0.0155898	0.22797
PA0285	NA	conserved hypothetical protein	1194.36	-0.163836	0.11393	-1.43804	0.150423	0.693857
PA0286	desA	delta-9 fatty acid desaturase, DesA	4494.98	-0.199422	0.117215	-1.70134	0.0888798	0.584062
PA0287	gpuP	3-guanidinopropionate transport protein	28.2092	-0.173603	0.254312	-0.682638	0.494835	0.903613
PA0288	gpuA	3-guanidinopropionase	73.9024	0.0122196	0.207211	0.058972	0.952974	0.99277
PA0289	gpuR	transcriptional activator GpuR	287.499	0.124653	0.163478	0.762507	0.445758	0.887962
PA0290	NA	hypothetical protein	177.779	0.128031	0.159747	0.801458	0.422867	0.883586
PA0291	oprE	Anaerobically-induced outer membrane porin OprE precursor	33424.7	-0.0277085	0.111441	-0.248638	0.803641	0.97482
PA0292	aguA	agmatine deiminase	1508.95	0.0272715	0.116121	0.234855	0.814322	0.97591
PA0293	aguB	N-carbamoylputrescine amidohydrolase	167.156	0.153466	0.17582	0.872858	0.382741	0.864367
PA0294	aguR	transcriptional regulator AguR	267.576	0.160571	0.204436	0.785436	0.432198	0.886197
PA0295	NA	probable periplasmic polyamine binding protein	941.859	0.000783312	0.252632	0.00310061	0.997526	0.999309
PA0296	spuI	Glutamylpolyamine synthetase	3684.34	-0.086096	0.107973	-0.797384	0.425228	0.883586
PA0297	spuA	probable glutamine amidotransferase	161.21	0.35414	0.156203	2.26717	0.0233798	0.296144
PA0298	spuB	Glutamylpolyamine synthetase	1334.09	0.154452	0.131702	1.17274	0.240901	0.781955
PA0299	spuC	Polyamine:pyruvate transaminase	3532.35	0.0769831	0.117424	0.655599	0.512082	0.91102
PA0300	spuD	polyamine transport protein	8891.97	0.0633997	0.138718	0.45704	0.647642	0.941916
PA0301	spuE	polyamine transport protein	2522.57	0.369046	0.184043	2.00522	0.0449394	0.423325
PA0302	spuF	polyamine transport protein PotG	2861.18	0.251909	0.193587	1.30127	0.193167	0.739252
PA0303	spuG	polyamine transport protein PotH	1994.71	0.10486	0.168421	0.622607	0.533543	0.918851
PA0304	spuH	polyamine transport protein PotI	2442.76	-0.0149106	0.132764	-0.112309	0.910578	0.98701
PA0305	hacB	acylhomoserine lactone acylase B	696.139	0.2422	0.145156	1.66855	0.0952062	0.594175
PA0306	NA	probable transcriptional regulator	215.8	0.066832	0.144464	0.462621	0.643636	0.940657
PA0306.1	NA	Uncharacterized protein	1082.81	0.201599	0.166981	1.20732	0.227309	0.766999
PA0307	NA	hypothetical protein	195.684	-0.0889462	0.159927	-0.556169	0.578096	0.930235
PA0308	NA	hypothetical protein	580.038	-0.121547	0.13618	-0.892551	0.372098	0.864367
PA0309	NA	hypothetical protein	613.886	-0.0758363	0.16999	-0.446122	0.655509	0.944108
PA0310	NA	hypothetical protein	293.766	-0.0315303	0.197182	-0.159904	0.872956	0.978438
PA0311	NA	hypothetical protein	17.67	-0.425953	0.264268	-1.61182	0.107	0.620715
PA0312	NA	conserved hypothetical protein	396.206	0.141151	0.121836	1.15853	0.246648	0.791242
PA0313	NA	L-cysteine transporter of ABC system YecS	342.469	-0.0174405	0.192421	-0.0906373	0.927781	0.987611
PA0314	NA	L-cysteine transporter of ABC system FliY	688.939	-0.0414084	0.15105	-0.274136	0.78398	0.971511
PA0315	NA	hypothetical protein	1924.42	-0.26163	0.165072	-1.58494	0.112979	0.631506
PA0316	serA	PHGDH	12532	-0.255011	0.0961353	-2.65263	0.0079867	0.14971
PA0317	NA	D-2-hydroxyglutarate dehydrogenase	3908.76	-0.0775275	0.110064	-0.704383	0.481195	0.89868
PA0318	NA	conserved hypothetical protein	1282.33	-0.0623664	0.108789	-0.573277	0.566457	0.924049
PA0319	NA	hypothetical protein	1369.43	-0.118162	0.123608	-0.95594	0.339103	0.847223
PA0320	carO	calcium-regulated OB-fold protein CarO	229.035	0.0142167	0.157932	0.0900181	0.928273	0.987611
PA0321	NA	acetylpolyamine amidohydrolase	55.0255	0.0555257	0.219221	0.253287	0.800047	0.974713
PA0322	NA	probable transporter	55.169	0.190441	0.213543	0.891818	0.372491	0.864367
PA0323	NA	probable binding protein component of ABC transporter	56.6724	-0.0372472	0.215601	-0.17276	0.86284	0.977177
PA0324	NA	probable permease of ABC transporter	6.56988	-0.110768	0.264199	-0.41926	0.675026	0.948364
PA0325	NA	probable permease of ABC transporter	9.80492	0.109938	0.27178	0.40451	0.685838	0.949365
PA0326	NA	probable ATP-binding component of ABC transporter	25.9099	0.00504979	0.245273	0.0205885	0.983574	0.998414
PA0327	carP	calcium-regulated beta-propeller protein CarP	129.135	0.396316	0.171438	2.31171	0.0207934	0.272658
PA0328	aaaA	arginine-specific autotransporter of Pseudomonas aeruginosa, AaaA	342.487	0.409123	0.131683	3.10687	0.0018908	0.0522871
PA0329	NA	conserved hypothetical protein	762.301	0.0892733	0.140279	0.636397	0.524517	0.915611
PA0330	rpiA	ribose 5-phosphate isomerase	1199.44	-0.249543	0.132214	-1.88741	0.0591052	0.480216
PA0331	ilvA1	threonine dehydratase, biosynthetic	3169.08	-0.123041	0.103458	-1.18928	0.234329	0.775635
PA0332	NA	hypothetical protein	631.955	-0.0580943	0.12531	-0.463603	0.642932	0.940657
PA0333	NA	hypothetical protein	823.735	-0.0785328	0.143503	-0.547255	0.584204	0.930587
PA0334	NA	probable major facilitator superfamily (MFS) transporter	318.286	-0.0948258	0.147282	-0.64384	0.519679	0.913775
PA0335	NA	hypothetical protein	510.948	-0.0095157	0.141284	-0.0673515	0.946302	0.990842
PA0336	rppH	RNA pyrophosphohydrolase, RppH	2580.97	-0.0801998	0.127827	-0.627409	0.530391	0.918261
PA0337	ptsP	phosphoenolpyruvate-protein phosphotransferase PtsP	8033.87	0.0801885	0.114363	0.701175	0.483194	0.89874
PA0338	NA	hypothetical protein	674.175	-0.0161702	0.144329	-0.112037	0.910794	0.98701
PA0339	NA	hypothetical protein	309.911	-0.0821598	0.152746	-0.537886	0.590656	0.932292
PA0340	NA	conserved hypothetical protein	285.782	-0.193668	0.182738	-1.05981	0.28923	0.820637
PA0341	lgt	prolipoprotein diacylglyceryl transferase	1204.79	-0.0685844	0.127377	-0.538437	0.590275	0.932292
PA0342	thyA	thymidylate synthase	1724.08	-0.20229	0.138739	-1.45806	0.144824	0.682973
PA0343	NA	hypothetical protein	284.609	0.0340158	0.160817	0.211518	0.832483	0.976567
PA0344	NA	hypothetical protein	495.315	0.12361	0.123318	1.00237	0.316164	0.837943
PA0345	NA	hypothetical protein	319.71	0.0103267	0.135	0.0764941	0.939026	0.990794
PA0346	NA	hypothetical protein	80.7303	-0.0175097	0.182475	-0.0959564	0.923555	0.987611
PA0347	glpQ	glycerophosphoryl diester phosphodiesterase, periplasmic	55.7026	0.227224	0.204891	1.109	0.267432	0.803801
PA0348	NA	hypothetical protein	85.8785	0.0467342	0.200341	0.233274	0.815549	0.97591
PA0349	NA	hypothetical protein	40.7862	0.0416831	0.225034	0.18523	0.853048	0.976567
PA0350	folA	dihydrofolate reductase	592.751	-0.317428	0.150238	-2.11284	0.0346147	0.3683
PA0351	NA	conserved hypothetical protein	354.25	-0.162312	0.162213	-1.00061	0.317014	0.838864
PA0352	NA	probable transporter	1257.69	-0.16248	0.158575	-1.02462	0.305541	0.830536
PA0353	ilvD	dihydroxy-acid dehydratase	8433.78	-0.143719	0.100041	-1.4366	0.150832	0.693874
PA0354	NA	conserved hypothetical protein	1326.92	-0.185294	0.162128	-1.14289	0.253084	0.79881
PA0355	pfpI	protease PfpI	70.9853	0.825682	0.234714	3.51783	0.000435098	0.016422
PA0356	NA	hypothetical protein	1007.68	-0.246929	0.14174	-1.74212	0.0814873	0.560338
PA0357	mutM	formamidopyrimidine-DNA glycosylase	1303.7	-0.194182	0.11413	-1.70141	0.0888662	0.584062
PA0358	NA	hypothetical protein	592.811	-0.12402	0.132821	-0.933737	0.35044	0.858082
PA0359	NA	hypothetical protein	980.615	0.219031	0.217276	1.00808	0.313417	0.835575
PA0360	NA	hypothetical protein	808.563	0.115035	0.117526	0.978807	0.327675	0.845109
PA0361	NA	probable gamma-glutamyltranspeptidase precursor	930.351	-0.0923905	0.131278	-0.703779	0.48157	0.89874
PA0362	fdx1	ferredoxin [4Fe-4S]	785.708	-0.0603474	0.134289	-0.449384	0.653155	0.944108
PA0363	coaD	phosphopantetheine adenylyltransferase	1787.85	-0.227547	0.164877	-1.3801	0.167556	0.716016
PA0364	laoA	LaoA	310.659	0.0560018	0.144064	0.388729	0.697476	0.95251
PA0365	laoB	LaoB	105.013	0.0053656	0.185994	0.0288482	0.976986	0.997949
PA0366	laoC	LaoC	218.366	0.259468	0.161327	1.60834	0.107761	0.620721
PA0367	laoR	LaoR	325.942	0.0266811	0.147379	0.181037	0.856339	0.976567
PA0368	NA	conserved hypothetical protein	441.366	0.0370157	0.135769	0.272638	0.785131	0.971511
PA0369	NA	Uncharacterized protein	277.193	0.12034	0.140662	0.855529	0.392259	0.867629
PA0370	NA	conserved hypothetical protein	561.165	0.205107	0.123347	1.66285	0.0963421	0.594175
PA0371	NA	hypothetical protein	1184.42	0.267729	0.157274	1.70231	0.0886978	0.584062
PA0372	NA	probable zinc protease	984.759	0.0996667	0.121407	0.820934	0.411684	0.879078
PA0373	ftsY	signal recognition particle receptor FtsY	2972.85	-0.171067	0.100557	-1.7012	0.0889053	0.584062
PA0374	ftsE	cell division protein FtsE	1739.31	-0.102688	0.108721	-0.94451	0.344909	0.852659
PA0375	ftsX	cell division protein FtsX	2180.61	-0.119445	0.109463	-1.09119	0.27519	0.809621
PA0376	rpoH	sigma factor RpoH	8713.36	-0.1193	0.10684	-1.11662	0.264157	0.803801
PA0377	NA	hypothetical protein	317.107	-0.162631	0.161352	-1.00793	0.31349	0.835575
PA0378	NA	probable transglycosylase	366.445	-0.295276	0.185822	-1.58902	0.112056	0.6305
PA0379	NA	conserved hypothetical protein	338.354	-0.034659	0.170465	-0.20332	0.838885	0.976567
PA0380	NA	conserved hypothetical protein	357.191	-0.215077	0.198772	-1.08203	0.27924	0.809621
PA0381	thiG	thiamine biosynthesis protein, thiazole moiety	3500.89	-0.183436	0.136197	-1.34685	0.178029	0.720629
PA0382	micA	DNA mismatch repair protein MicA	1668.38	-0.191523	0.140324	-1.36487	0.172294	0.719564
PA0383	NA	conserved hypothetical protein	409.969	-0.0557991	0.165416	-0.337326	0.735871	0.964032
PA0384	NA	hypothetical protein	152.259	0.0583829	0.185968	0.313941	0.753566	0.969092
PA0385	NA	hypothetical protein	196.736	-0.134633	0.157109	-0.856939	0.391479	0.8673
PA0386	NA	probable oxidase	520.122	-0.0611772	0.164099	-0.372807	0.709292	0.958448
PA0387	NA	conserved hypothetical protein	2458.67	-0.0827831	0.113025	-0.732433	0.463904	0.892889
PA0388	NA	hypothetical protein	1433.24	0.13264	0.131851	1.00598	0.314424	0.836552
PA0389	NA	hypothetical protein	1174.97	-0.239798	0.107916	-2.22208	0.026278	0.317039
PA0390	metX	homoserine O-acetyltransferase	2223.39	-0.127018	0.130929	-0.970128	0.331983	0.845938
PA0391	NA	hypothetical protein	1692.84	0.234653	0.194312	1.20761	0.227197	0.766999
PA0392	NA	conserved hypothetical protein	1656.62	-0.160473	0.125522	-1.27845	0.201091	0.743905
PA0393	proC	pyrroline-5-carboxylate reductase	1543.51	-0.120343	0.105175	-1.14421	0.252537	0.798793
PA0394	NA	conserved hypothetical protein	1199.71	-0.0435308	0.136893	-0.317992	0.750491	0.968611
PA0395	pilT	twitching motility protein PilT	1974.27	-0.0337336	0.146031	-0.231003	0.817312	0.97591
PA0396	pilU	twitching motility protein PilU	1052.73	0.0953577	0.187364	0.508944	0.610791	0.934255
PA0397	NA	probable cation efflux system protein	151.654	0.159851	0.163675	0.976639	0.328748	0.84546
PA0398	NA	hypothetical protein	546.821	0.126553	0.17249	0.733682	0.463143	0.892855
PA0399	NA	cystathionine beta-synthase	1380.05	-0.0148971	0.137863	-0.108057	0.913951	0.987611
PA0400	NA	probable cystathionine gamma-lyase	1597.49	0.0755205	0.130264	0.57975	0.562083	0.92361
PA0401	NA	noncatalytic dihydroorotase-like protein	2696.43	0.134626	0.127245	1.05801	0.290052	0.820762
PA0402	pyrB	aspartate carbamoyltransferase	1847.32	0.33789	0.155015	2.17973	0.0292778	0.340721
PA0403	pyrR	transcriptional regulator PyrR	591.287	0.156981	0.230881	0.679923	0.496553	0.904384
PA0404	NA	conserved hypothetical protein	419.019	-0.0234936	0.139619	-0.168269	0.866371	0.977177
PA0405	algH	AlgH	751.942	-0.200659	0.119349	-1.68128	0.0927083	0.5905
PA0406	tonB3	TonB3	327.905	-0.0717744	0.158867	-0.451791	0.65142	0.943465
PA0407	gshB	glutathione synthetase	966.339	-0.106617	0.1185	-0.899716	0.368272	0.862806
PA0408	pilG	twitching motility protein PilG	4297.41	-0.0327456	0.208997	-0.15668	0.875497	0.978526
PA0409	pilH	twitching motility protein PilH	3049.62	-0.0107764	0.17148	-0.0628432	0.949891	0.991979
PA0410	pilI	twitching motility protein PilI	2220.52	0.00885055	0.171779	0.0515228	0.958909	0.993747
PA0411	pilJ	twitching motility protein PilJ	8029.31	0.00457409	0.167042	0.0273828	0.978154	0.997949
PA0412	pilK	methyltransferase PilK	1699.36	0.00267802	0.175704	0.0152417	0.987839	0.998616
PA0413	chpA	component of chemotactic signal transduction system	11304.6	0.0446912	0.153981	0.290239	0.771634	0.970425
PA0414	chpB	probable methylesterase	1205.32	0.0629391	0.160685	0.391693	0.695285	0.951927
PA0415	chpC	probable chemotaxis protein	697.854	0.0153408	0.138998	0.110367	0.912118	0.987515
PA0416	chpD	probable transcriptional regulator	421.568	0.108913	0.136977	0.795119	0.426544	0.883586
PA0417	chpE	probable chemotaxis protein	57.5682	-0.0354979	0.213149	-0.16654	0.867732	0.977177
PA0418	NA	hypothetical protein	740.365	0.00898208	0.120248	0.0746962	0.940456	0.990794
PA0419	NA	conserved hypothetical protein	742.891	-0.164708	0.142393	-1.15671	0.247391	0.791933
PA0420	bioA	adenosylmethionine-8-amino-7-oxononanoate aminotransferase	2078.14	-0.00771038	0.111973	-0.0688593	0.945102	0.990794
PA0421	NA	hypothetical protein	3133.9	-0.113368	0.100282	-1.13049	0.258271	0.801055
PA0422	NA	conserved hypothetical protein	605.688	-0.210344	0.157386	-1.33648	0.181393	0.727919
PA0423	pasP	PasP	8826.85	-0.209715	0.140377	-1.49393	0.135193	0.670086
PA0424	mexR	multidrug resistance operon repressor MexR	245.383	0.215554	0.192446	1.12007	0.262683	0.80368
PA0425	mexA	Resistance-Nodulation-Cell Division (RND) multidrug efflux membrane fusion protein MexA precursor	2689.69	0.0753942	0.110755	0.68073	0.496042	0.904043
PA0426	mexB	Resistance-Nodulation-Cell Division (RND) multidrug efflux transporter MexB	7679.99	0.115207	0.119979	0.960227	0.336941	0.84685
PA0427	oprM	Major intrinsic multiple antibiotic resistance efflux outer membrane protein OprM precursor	4242.8	-0.0323829	0.113044	-0.286463	0.774523	0.970425
PA0428	NA	probable ATP-dependent RNA helicase	8373.91	-0.182621	0.107793	-1.69419	0.0902296	0.585534
PA0429	NA	hypothetical protein	3234.17	-0.0555197	0.114773	-0.483735	0.628574	0.937921
PA0430	metF	5,10-methylenetetrahydrofolate reductase	1645.47	-0.0395688	0.127582	-0.310145	0.75645	0.969092
PA0431	NA	hypothetical protein	1674.41	-0.0375044	0.114775	-0.326766	0.743845	0.967825
PA0432	sahH	S-adenosyl-L-homocysteine hydrolase	8331.23	0.015974	0.136765	0.1168	0.907019	0.986148
PA0433	NA	hypothetical protein	46.3968	-0.0677809	0.266434	-0.254401	0.799186	0.974302
PA0434	NA	hypothetical protein	22.8751	0.000870075	0.253249	0.00343565	0.997259	0.999309
PA0435	NA	hypothetical protein	26.6624	0.195283	0.248927	0.784499	0.432748	0.886197
PA0436	NA	probable transcriptional regulator	549.426	-0.0512908	0.184949	-0.277324	0.781531	0.971511
PA0437	codA	cytosine deaminase	1389.14	0.096733	0.193248	0.500564	0.616678	0.935338
PA0438	codB	cytosine permease	531.345	0.027169	0.149394	0.181862	0.855691	0.976567
PA0439	NA	probable oxidoreductase	27.3429	0.250426	0.252732	0.990876	0.321746	0.844174
PA0440	NA	probable oxidoreductase	25.9063	0.119741	0.24471	0.489317	0.624617	0.936859
PA0441	dht	dihydropyrimidinase	35.3693	0.41271	0.24121	1.711	0.0870819	0.581865
PA0442	NA	hypothetical protein	1.66957	0.131864	0.20062	0.65728	0.511001	0.910338
PA0443	NA	probable transporter	18.0444	0.209031	0.263744	0.792553	0.428038	0.883586
PA0444	NA	N-carbamoyl-beta-alanine amidohydrolase	66.8754	0.170157	0.215437	0.789823	0.429631	0.8846
PA0445	NA	probable transposase	279.945	-0.183556	0.157961	-1.16203	0.245222	0.788607
PA0446	NA	conserved hypothetical protein	150.873	-0.0618045	0.161627	-0.382389	0.702173	0.954451
PA0447	gcdH	glutaryl-CoA dehydrogenase	360.557	0.150276	0.175054	0.858458	0.39064	0.865918
PA0448	gcdR	transcriptional regulator, GcdR	481.543	-0.0306621	0.138904	-0.220742	0.825293	0.976567
PA0449	NA	hypothetical protein	971.915	-0.134532	0.140555	-0.957148	0.338493	0.846909
PA0450	NA	probable phosphate transporter	42.4086	0.310893	0.236359	1.31534	0.188395	0.734362
PA0451	NA	conserved hypothetical protein	100.192	0.475298	0.218364	2.17663	0.0295078	0.341388
PA0452	NA	probable stomatin-like protein	42.9683	0.419481	0.231536	1.81173	0.0700275	0.51538
PA0453	NA	hypothetical protein	76.1808	0.0702306	0.203375	0.345326	0.729849	0.961871
PA0454	NA	conserved hypothetical protein	505.712	0.112024	0.130142	0.860789	0.389354	0.865918
PA0455	dbpA	RNA helicase DbpA	1111.12	-0.240056	0.130122	-1.84485	0.0650594	0.495125
PA0456	NA	probable cold-shock protein	37527.3	-0.311976	0.157848	-1.97643	0.0481066	0.43807
PA0457	NA	hypothetical protein	192.528	-0.285143	0.165409	-1.72387	0.0847314	0.573709
PA0457.1	NA	hypothetical membrane protein	136.349	0.111401	0.158773	0.701639	0.482904	0.89874
PA0458	NA	probable major facilitator superfamily (MFS) transporter	440.54	0.105774	0.151605	0.697698	0.485366	0.899362
PA0459	NA	probable ClpA/B protease ATP binding subunit, Anr‐dependent	777.057	1.57405	0.143482	10.9704	5.30528e-28	7.40883e-25
PA0460	NA	hypothetical protein	496.219	0.559931	0.149488	3.74566	0.000179917	0.00830593
PA0461	NA	conserved hypothetical protein	1352.01	-0.0111989	0.112052	-0.0999435	0.920389	0.987611
PA0462	NA	hypothetical protein	216.525	0.294237	0.19483	1.51022	0.130986	0.665172
PA0463	creB	two-component response regulator CreB	434.367	-0.0660487	0.129235	-0.511075	0.609298	0.934153
PA0464	creC	two-component sensor CreC	625.324	-0.0588036	0.148981	-0.394704	0.693061	0.951395
PA0465	creD	inner membrane protein CreD	62.4717	-0.133112	0.201998	-0.658977	0.509911	0.910338
PA0466	NA	hypothetical protein	10.9484	-0.208657	0.272766	-0.764968	0.444291	0.887762
PA0467	NA	conserved hypothetical protein	334.305	0.118446	0.169015	0.700805	0.483425	0.89874
PA0468	NA	hypothetical protein	324.147	0.199156	0.150353	1.32459	0.185306	0.732197
PA0469	NA	hypothetical protein	781.23	0.116457	0.134381	0.866616	0.386152	0.865918
PA0470	fiuA	Ferrichrome receptor FiuA	47.46	0.0412689	0.213744	0.193076	0.846899	0.976567
PA0471	fiuR	FiuR	37.8805	-0.191008	0.241587	-0.790637	0.429156	0.884273
PA0472	fiuI	FiuI	29.1766	0.0748858	0.245661	0.304834	0.760492	0.969153
PA0473	NA	probable glutathione S-transferase	860.689	-0.0178385	0.122088	-0.146112	0.883833	0.980024
PA0474	NA	hypothetical protein	11.2941	0.0831011	0.272107	0.305399	0.760063	0.969119
PA0475	NA	probable transcriptional regulator	169.322	-0.0244311	0.158831	-0.153818	0.877753	0.978526
PA0476	NA	probable permease	64.0168	-0.0086905	0.206884	-0.0420066	0.966493	0.994739
PA0477	NA	probable transcriptional regulator	140.368	0.137606	0.191281	0.71939	0.4719	0.894604
PA0478	NA	probable N-acetyltransferase	92.6042	-0.159847	0.205167	-0.779106	0.435917	0.886988
PA0479	NA	probable transcriptional regulator	125.822	0.340346	0.195435	1.74148	0.0815991	0.560338
PA0480	NA	probable hydrolase	29.9652	0.0318963	0.243092	0.131211	0.895608	0.981802
PA0481	NA	hypothetical protein	130.373	-0.149841	0.239528	-0.62557	0.531597	0.918261
PA0482	glcB	malate synthase G	7202.81	-0.200174	0.102403	-1.95477	0.0506108	0.450178
PA0483	NA	probable acetyltransferase	67.5794	-0.123647	0.208663	-0.592569	0.55347	0.921593
PA0484	NA	conserved hypothetical protein	139.607	0.209859	0.17048	1.23098	0.218329	0.763297
PA0485	NA	conserved hypothetical protein	823.284	-0.40201	0.119498	-3.36417	0.000767742	0.0259916
PA0486	NA	conserved hypothetical protein	403.913	-0.0192002	0.150107	-0.12791	0.89822	0.982852
PA0487	NA	probable molybdenum transport regulator	320.165	-0.0578011	0.200767	-0.287901	0.773423	0.970425
PA0488	NA	conserved hypothetical protein	60.1382	0.249383	0.230499	1.08193	0.279284	0.809621
PA0489	NA	probable phosphoribosyl transferase	39.6575	0.138693	0.236573	0.58626	0.557701	0.92209
PA0490	NA	hypothetical protein	82.8093	0.108019	0.195337	0.552988	0.580271	0.930245
PA0491	NA	probable transcriptional regulator	201.091	-0.0865407	0.156741	-0.552127	0.580862	0.930245
PA0492	NA	conserved hypothetical protein	33.6719	-0.116462	0.238542	-0.488223	0.625392	0.936859
PA0493	NA	probable biotin-requiring enzyme	12.1858	-0.0884816	0.271568	-0.325818	0.744562	0.967825
PA0494	NA	probable acyl-CoA carboxylase subunit	102.063	0.0670902	0.185215	0.362229	0.717181	0.959129
PA0495	NA	hypothetical protein	97.9293	0.0962739	0.174222	0.552594	0.580542	0.930245
PA0496	NA	conserved hypothetical protein	125.276	0.100179	0.176254	0.56838	0.569777	0.924781
PA0497	NA	hypothetical protein	54.5832	0.234575	0.219966	1.06642	0.286235	0.818695
PA0498	NA	hypothetical protein	40.8648	-0.0526865	0.246963	-0.213337	0.831064	0.976567
PA0499	NA	probable pili assembly chaperone	12.4454	0.084196	0.27107	0.310606	0.7561	0.969092
PA0500	bioB	biotin synthase	3183.35	-0.176628	0.118544	-1.48998	0.13623	0.671163
PA0501	bioF	8-amino-7-oxononanoate synthase	1415.96	-0.205227	0.127565	-1.60881	0.107658	0.620721
PA0502	NA	probable biotin biosynthesis protein bioH	760.68	-0.196208	0.120514	-1.62809	0.103506	0.612938
PA0503	NA	probable biotin synthesis protein BioC	509.711	-0.159593	0.144641	-1.10337	0.269864	0.804734
PA0504	bioD	dethiobiotin synthase	320.814	-0.150423	0.150284	-1.00093	0.316863	0.838861
PA0505	NA	hypothetical protein	331.689	-0.162931	0.212137	-0.768049	0.442458	0.887762
PA0506	NA	probable acyl-CoA dehydrogenase	1109.62	0.425003	0.181056	2.34735	0.0189073	0.257658
PA0507	NA	probable acyl-CoA dehydrogenase	139.192	0.322689	0.211278	1.52732	0.126682	0.654621
PA0508	NA	probable acyl-CoA dehydrogenase	838.567	0.0643741	0.167797	0.383642	0.701244	0.953927
PA0509	nirN	NirN	549.842	1.19391	0.214197	5.57389	2.49112e-08	2.78308e-06
PA0510	nirE	NirE	535.307	1.49586	0.209733	7.13222	9.87621e-13	2.29549e-10
PA0511	nirJ	heme d1 biosynthesis protein NirJ	545.776	1.46891	0.206111	7.12679	1.02734e-12	2.29549e-10
PA0512	nirH	NirH	202.732	1.36937	0.199542	6.86257	6.76341e-12	1.3493e-09
PA0513	nirG	NirG	175.31	1.41096	0.211816	6.66125	2.71504e-11	4.89233e-09
PA0514	nirL	heme d1 biosynthesis protein NirL	272.84	1.49981	0.192058	7.80916	5.75723e-15	1.89176e-12
PA0515	NA	probable transcriptional regulator	277.855	1.35463	0.208327	6.50241	7.90434e-11	1.29864e-08
PA0516	nirF	heme d1 biosynthesis protein NirF	969.264	1.4289	0.199947	7.14641	8.90772e-13	2.16342e-10
PA0517	nirC	probable c-type cytochrome precursor	326.307	1.53283	0.206555	7.42095	1.16284e-13	3.09315e-11
PA0518	nirM	cytochrome c-551 precursor	994.879	1.63849	0.208816	7.84659	4.27508e-15	1.49254e-12
PA0519	nirS	nitrite reductase precursor	7206.52	1.67059	0.150223	11.1207	9.94578e-29	1.8519e-25
PA0520	nirQ	regulatory protein NirQ	426.367	0.628274	0.166443	3.77472	0.00016019	0.00754565
PA0521	NA	probable cytochrome c oxidase subunit	78.486	0.925333	0.223933	4.1322	3.59312e-05	0.00206919
PA0522	NA	hypothetical protein	18.2928	0.700629	0.269752	2.5973	0.00939588	0.165414
PA0523	norC	nitric-oxide reductase subunit C	371.978	1.18075	0.27089	4.35879	1.30781e-05	0.000830162
PA0524	norB	nitric-oxide reductase subunit B	1075.71	1.10447	0.269341	4.10066	4.11973e-05	0.00232453
PA0525	NA	probable dinitrification protein NorD	571.144	1.01414	0.269407	3.76434	0.000166989	0.00777332
PA0526	NA	hypothetical protein	421.62	-0.132291	0.254329	-0.520156	0.602955	0.93339
PA0527	dnr	transcriptional regulator Dnr	1338.84	-0.329107	0.249602	-1.31853	0.187326	0.734362
PA0528	NA	probable transcriptional regulator	94.2586	0.0351747	0.222826	0.157857	0.874569	0.978438
PA0529	NA	conserved hypothetical protein	110.714	0.150713	0.188016	0.801597	0.422786	0.883586
PA0530	NA	probable class III pyridoxal phosphate-dependent aminotransferase	140.641	-0.0613313	0.182727	-0.335645	0.737139	0.964867
PA0531	NA	probable glutamine amidotransferase	66.0775	-0.00194607	0.20056	-0.00970321	0.992258	0.999309
PA0532	NA	hypothetical protein	10.0911	0.116265	0.272513	0.426641	0.669641	0.946991
PA0533	NA	probable transcriptional regulator	566.494	-0.0325845	0.134445	-0.242363	0.808499	0.97591
PA0534	pauB1	FAD-dependent oxidoreductase	127.829	0.0732515	0.175989	0.416228	0.677243	0.948699
PA0535	NA	probable transcriptional regulator	221.97	-0.250506	0.141941	-1.76485	0.0775885	0.546865
PA0536	NA	hypothetical protein	1917.53	-0.00702301	0.125145	-0.056119	0.955247	0.993096
PA0537	NA	conserved hypothetical protein	1538.47	0.0176878	0.115478	0.153171	0.878264	0.978526
PA0538	dsbB	disulfide bond formation protein	267.781	-0.19099	0.194304	-0.982948	0.325633	0.844986
PA0539	NA	hypothetical protein	33.4956	0.153065	0.250943	0.60996	0.541888	0.921031
PA0540	NA	hypothetical protein	70.7448	-0.0345872	0.205528	-0.168285	0.866359	0.977177
PA0541	NA	hypothetical protein	821.702	-0.229347	0.141631	-1.61932	0.105378	0.616712
PA0542	NA	conserved hypothetical protein	903.723	-0.126606	0.144583	-0.875662	0.381214	0.864367
PA0543	NA	hypothetical protein	79.7473	0.191915	0.213594	0.898502	0.368918	0.862806
PA0544	NA	hypothetical protein	225.874	-0.122484	0.16243	-0.754072	0.450806	0.889448
PA0545	NA	hypothetical protein	1415.49	-0.0174773	0.232013	-0.0753291	0.939953	0.990794
PA0546	metK	methionine adenosyltransferase	13196.7	-0.34244	0.104872	-3.2653	0.00109346	0.0341234
PA0547	NA	probable transcriptional regulator	2675.61	-0.156279	0.140991	-1.10843	0.267677	0.803801
PA0548	tktA	transketolase	8657.35	-0.099319	0.106793	-0.930015	0.352364	0.858771
PA0549	NA	hypothetical protein	1160.89	-0.192679	0.117228	-1.64363	0.100253	0.602165
PA0550	NA	conserved hypothetical protein	172.094	-0.142255	0.186577	-0.762448	0.445793	0.887962
PA0551	epd	D-erythrose 4-phosphate dehydrogenase	1911.28	-0.182444	0.150637	-1.21116	0.225836	0.766537
PA0552	pgk	phosphoglycerate kinase	7117.07	-0.14644	0.108879	-1.34498	0.178633	0.720629
PA0553	NA	hypothetical protein	1352.55	-0.109277	0.110876	-0.985578	0.32434	0.844986
PA0554	NA	hypothetical protein	1581.25	-0.0644159	0.151395	-0.425483	0.670484	0.947464
PA0555	fda	fructose-1,6-bisphosphate aldolase	10938.8	-0.0260617	0.129288	-0.201579	0.840246	0.976567
PA0556	NA	hypothetical protein	1045.88	-0.0742615	0.126241	-0.588254	0.556362	0.92209
PA0557	NA	hypothetical protein	28.1432	0.216464	0.241833	0.895097	0.370735	0.863605
PA0558	NA	conserved hypothetical protein	213.963	0.115391	0.145486	0.79314	0.427696	0.883586
PA0559	NA	conserved hypothetical protein	559.627	-0.202324	0.159609	-1.26763	0.204932	0.751147
PA0560	NA	conserved hypothetical protein	150.055	-0.0458868	0.169381	-0.270909	0.786461	0.971511
PA0561	NA	hypothetical protein	376.92	-0.0553615	0.158876	-0.348458	0.727497	0.960935
PA0562	NA	probable hydrolase	459.825	-0.0790362	0.146819	-0.538322	0.590355	0.932292
PA0563	NA	conserved hypothetical protein	4159.92	0.104086	0.130849	0.795461	0.426345	0.883586
PA0564	NA	probable transcriptional regulator	262.942	0.0442607	0.144664	0.305955	0.759639	0.969092
PA0565	NA	conserved hypothetical protein	50.8239	-0.0250089	0.212466	-0.117708	0.906299	0.986001
PA0566	NA	hypothetical protein	304.064	-0.19102	0.140744	-1.35722	0.174711	0.720629
PA0567	NA	conserved hypothetical protein	34.0598	0.134924	0.237418	0.568295	0.569834	0.924781
PA0568	NA	hypothetical protein	317.085	-0.0305875	0.152835	-0.200134	0.841376	0.976567
PA0569	NA	hypothetical protein	259.022	-0.121135	0.138894	-0.872141	0.383131	0.864367
PA0570	NA	hypothetical protein	120.696	-0.0146871	0.170207	-0.0862895	0.931236	0.988525
PA0571	NA	hypothetical protein	264.411	-0.186166	0.153948	-1.20927	0.226558	0.766537
PA0572	NA	hypothetical protein	580.432	0.420031	0.160767	2.61267	0.0089838	0.162406
PA0573	NA	hypothetical protein	55.1468	-0.37545	0.206036	-1.82225	0.068417	0.508215
PA0574	NA	hypothetical protein	591.658	-0.0691069	0.132145	-0.522964	0.600999	0.932551
PA0575	rmcA	redox regulator of c_di_GMP, RmcA	84.7678	0.261488	0.217583	1.20179	0.229447	0.769791
PA0576	rpoD	sigma factor RpoD	24229.4	-0.219822	0.101418	-2.16748	0.0301981	0.342859
PA0577	dnaG	DNA primase	2935.17	0.024592	0.125993	0.195185	0.845248	0.976567
PA0578	NA	conserved hypothetical protein	3035.77	-0.129193	0.194217	-0.665201	0.505922	0.908149
PA0579	rpsU	30S ribosomal protein S21	9888.03	-0.196918	0.223796	-0.879901	0.378913	0.864367
PA0580	gcp	O-sialoglycoprotein endopeptidase	1705.59	-0.226633	0.161398	-1.40418	0.160265	0.703251
PA0581	NA	conserved hypothetical protein	242.355	-0.0142616	0.205334	-0.0694555	0.944627	0.990794
PA0582	folB	dihydroneopterin aldolase	270.812	-0.0936504	0.17301	-0.5413	0.588301	0.931823
PA0583	NA	hypothetical protein	444.49	-0.204861	0.15355	-1.33416	0.182151	0.728323
PA0584	cca	tRNA nucleotidyl transferase	614.436	-0.136731	0.12002	-1.13923	0.254606	0.799005
PA0585	NA	hypothetical protein	43.083	0.246629	0.242293	1.0179	0.308728	0.833923
PA0586	NA	conserved hypothetical protein	749.798	1.08656	0.211636	5.13407	2.83543e-07	2.55463e-05
PA0587	NA	conserved hypothetical protein	805.86	1.22162	0.222221	5.49733	3.85588e-08	4.22332e-06
PA0588	NA	conserved hypothetical protein	3333.07	1.32012	0.228346	5.78123	7.41563e-09	9.41448e-07
PA0589	NA	conserved hypothetical protein	414.883	0.048488	0.137208	0.353392	0.723795	0.960142
PA0590	apaH	bis(5'-nucleosyl)-tetraphosphatase	1222.72	0.000865706	0.111435	0.00776868	0.993802	0.999309
PA0591	NA	conserved hypothetical protein	742.395	-0.090451	0.120105	-0.753096	0.451392	0.889448
PA0592	ksgA	rRNA (adenine-N6,N6)-dimethyltransferase	890.552	-0.121519	0.168516	-0.721115	0.470839	0.894413
PA0593	pdxA	pyridoxal phosphate biosynthetic protein PdxA	1963.35	-0.0175401	0.149941	-0.11698	0.906876	0.986148
PA0594	surA	peptidyl-prolyl cis-trans isomerase SurA	7569.11	0.096564	0.194262	0.49708	0.619133	0.935367
PA0595	lptD	LPS-assembly protein LptD	17866.2	-0.137516	0.10208	-1.34714	0.177935	0.720629
PA0596	NA	hypothetical protein	1139.09	0.072435	0.135407	0.534944	0.592689	0.932389
PA0597	NA	probable nucleotidyl transferase	648.765	0.0331572	0.124436	0.266461	0.789884	0.972449
PA0598	NA	hypothetical protein	612.432	-0.0291093	0.172228	-0.169016	0.865784	0.977177
PA0599	NA	hypothetical protein	269.693	0.105791	0.174741	0.605416	0.544903	0.921031
PA0600	agtS	two-component sensor, AgtS	851.531	-0.0122303	0.112386	-0.108824	0.913342	0.987611
PA0601	agtR	two-component response regulator, AgtR	433.691	0.00629917	0.146636	0.0429578	0.965735	0.994739
PA0602	NA	probable binding protein component of ABC transporter	1108.61	0.197102	0.138319	1.42498	0.154163	0.697139
PA0603	agtA	AgtA	877.779	-0.233689	0.143404	-1.62958	0.103189	0.612938
PA0604	agtB	AgtB	1249.72	-0.0700904	0.154025	-0.455058	0.649067	0.942227
PA0605	agtC	AgtC	380.389	0.0796106	0.176537	0.450956	0.652021	0.944061
PA0606	agtD	AgtD	227.984	-0.0956317	0.149881	-0.638052	0.52344	0.915585
PA0607	rpe	ribulose-phosphate 3-epimerase	1333.79	-0.111886	0.151673	-0.737681	0.460708	0.891394
PA0608	NA	probable phosphoglycolate phosphatase	1239.28	-0.114495	0.131907	-0.867998	0.385395	0.865918
PA0609	trpE	anthranilate synthetase component I	3711.95	-0.157059	0.104311	-1.50569	0.132147	0.665441
PA0610	prtN	transcriptional regulator PrtN	638.054	0.368883	0.211442	1.74461	0.0810534	0.560338
PA0611	prtR	transcriptional regulator PrtR	965.441	-0.0281314	0.14278	-0.197026	0.843807	0.976567
PA0612	ptrB	repressor, PtrB	512.529	0.770645	0.258375	2.98266	0.00285755	0.0709433
PA0613	NA	hypothetical protein	1042.06	0.837344	0.255087	3.28258	0.00102862	0.0324627
PA0614	NA	hypothetical protein	207.915	0.623423	0.250449	2.48923	0.0128022	0.204323
PA0615	NA	hypothetical protein	632.433	0.540638	0.238961	2.26245	0.0236697	0.298254
PA0616	NA	hypothetical protein	640.635	0.521367	0.254989	2.04466	0.0408884	0.40306
PA0617	NA	probable bacteriophage protein	338.411	0.600628	0.259766	2.31219	0.0207674	0.272658
PA0618	NA	probable bacteriophage protein	989.775	0.47526	0.272619	1.74331	0.0812796	0.560338
PA0619	NA	probable bacteriophage protein	646.341	0.473804	0.272768	1.73702	0.0823828	0.563269
PA0620	NA	probable bacteriophage protein	2845.64	0.519177	0.271896	1.90947	0.0562018	0.472248
PA0621	NA	conserved hypothetical protein	704.064	0.486056	0.264061	1.84069	0.0656664	0.49741
PA0622	NA	probable bacteriophage protein	2993.75	0.639823	0.272793	2.34546	0.0190038	0.257658
PA0623	NA	probable bacteriophage protein	1502.73	0.848368	0.255211	3.32418	0.000886789	0.0291388
PA0624	NA	hypothetical protein	959.269	0.593556	0.272781	2.17595	0.0295592	0.341388
PA0625	NA	hypothetical protein	3264.67	0.589908	0.271681	2.17133	0.0299064	0.34163
PA0626	NA	hypothetical protein	753.696	0.584982	0.271756	2.1526	0.0313498	0.351845
PA0627	NA	conserved hypothetical protein	150.373	0.806735	0.260415	3.09788	0.00194911	0.0533713
PA0628	NA	conserved hypothetical protein	824.119	0.569091	0.270678	2.10246	0.0355127	0.372183
PA0629	NA	conserved hypothetical protein	326.816	0.544011	0.269469	2.01883	0.043505	0.413659
PA0630	NA	hypothetical protein	181.759	0.825475	0.263051	3.13808	0.00170059	0.0489665
PA0631	NA	hypothetical protein	100.065	0.826321	0.264619	3.12268	0.00179214	0.0505601
PA0632	NA	hypothetical protein	85.7356	0.819709	0.269354	3.04324	0.00234043	0.0618279
PA0633	NA	hypothetical protein	1283.03	0.776687	0.253651	3.06203	0.00219844	0.0590409
PA0634	NA	hypothetical protein	949.055	0.702492	0.256634	2.73733	0.00619392	0.123324
PA0635	NA	hypothetical protein	763.889	0.756507	0.25427	2.97521	0.00292788	0.0716145
PA0636	NA	hypothetical protein	1933.3	0.517053	0.27057	1.91098	0.0560072	0.472248
PA0637	NA	conserved hypothetical protein	255.84	0.726089	0.262219	2.76902	0.0056226	0.117193
PA0638	NA	probable bacteriophage protein	515.169	0.536181	0.270674	1.98091	0.0476017	0.437775
PA0639	NA	conserved hypothetical protein	559.484	0.429984	0.264246	1.62721	0.103693	0.612938
PA0640	NA	probable bacteriophage protein	556.236	0.507875	0.269277	1.88607	0.0592851	0.480216
PA0641	NA	probable bacteriophage protein	2548.4	0.500686	0.271049	1.84721	0.0647161	0.495125
PA0642	NA	hypothetical protein	597.873	0.457628	0.268452	1.70469	0.0882519	0.584062
PA0643	NA	hypothetical protein	934.393	0.51893	0.272965	1.90109	0.0572907	0.474815
PA0644	NA	hypothetical protein	361.794	0.713729	0.250629	2.84775	0.0044029	0.0960727
PA0645	NA	hypothetical protein	252.535	0.919222	0.241679	3.80349	0.000142674	0.00693021
PA0646	NA	hypothetical protein	1158.06	0.495189	0.272444	1.81758	0.0691279	0.512813
PA0647	NA	hypothetical protein	345.005	0.695478	0.248283	2.80115	0.00509206	0.108566
PA0648	NA	hypothetical protein	452.272	0.597277	0.240657	2.48186	0.0130698	0.205079
PA0649	trpG	anthranilate synthase component II	1423.73	0.208544	0.106678	1.9549	0.0505948	0.450178
PA0650	trpD	anthranilate phosphoribosyltransferase	2517.33	0.0218675	0.109169	0.200309	0.841239	0.976567
PA0651	trpC	indole-3-glycerol-phosphate synthase	2536.87	-0.169084	0.10175	-1.66176	0.0965604	0.594175
PA0652	vfr	transcriptional regulator Vfr	3788.99	-0.199717	0.140064	-1.4259	0.153898	0.697139
PA0653	NA	conserved hypothetical protein	806.721	-0.213034	0.140822	-1.51279	0.130332	0.663054
PA0654	speD	S-adenosylmethionine decarboxylase proenzyme	4454.13	-0.265427	0.152422	-1.74139	0.0816148	0.560338
PA0655	NA	hypothetical protein	1317.89	0.105464	0.131393	0.80266	0.422171	0.883586
PA0656	NA	probable HIT family protein	141.946	0.516327	0.17306	2.98352	0.00284956	0.0709433
PA0657	NA	probable ATPase	794.37	0.218406	0.123844	1.76355	0.0778078	0.547398
PA0658	NA	probable short-chain dehydrogenase	1003.67	0.0325942	0.136287	0.239158	0.810983	0.97591
PA0659	NA	hypothetical protein	2929.16	0.0262096	0.113441	0.231042	0.817282	0.97591
PA0660	NA	NAD(P)H:quinone reductase	1376.38	0.122738	0.118923	1.03208	0.302034	0.82623
PA0661	NA	conserved hypothetical protein	431.455	-0.0273595	0.170245	-0.160707	0.872324	0.978438
PA0662	argC	N-acetyl-gamma-glutamyl-phosphate reductase	2070.67	-0.101702	0.142048	-0.715967	0.474012	0.894604
PA0663	NA	hypothetical protein	1033.42	-0.0567622	0.136513	-0.415799	0.677557	0.948699
PA0664	NA	hypothetical protein	901.015	-0.157953	0.106282	-1.48616	0.137236	0.67276
PA0665	NA	conserved hypothetical protein	1219.61	-0.155508	0.114506	-1.35807	0.174442	0.720629
PA0666	NA	conserved hypothetical protein	1876.17	-0.216578	0.106648	-2.03077	0.0422779	0.406585
PA0667	NA	conserved hypothetical protein	3851.23	-0.114758	0.12716	-0.902467	0.366809	0.862806
PA0668	tyrZ	tyrosyl-tRNA synthetase 2	6062.67	-0.153543	0.126375	-1.21498	0.224375	0.764762
PA0669	NA	probable DNA polymerase alpha chain	177.581	0.31346	0.198011	1.58304	0.113412	0.632395
PA0670	NA	hypothetical protein	91.1657	0.18553	0.23457	0.790935	0.428982	0.884273
PA0671	NA	hypothetical protein	44.5419	0.102687	0.232829	0.441043	0.659182	0.944108
PA0672	hemO	heme oxygenase	24.6439	-0.307344	0.256207	-1.19959	0.230297	0.770324
PA0673	NA	hypothetical protein	35.2826	0.197216	0.236118	0.835244	0.40358	0.871434
PA0674	vreA	VreA	24.1163	-0.193535	0.252049	-0.767847	0.442578	0.887762
PA0675	vreI	ECF sigma factor, VreI	13.3706	0.15059	0.271379	0.554905	0.578959	0.930245
PA0676	vreR	sigma factor regulator, VreR	55.6781	0.0774977	0.210014	0.369012	0.712119	0.958448
PA0677	hxcW	HxcW	6.76846	-0.0564587	0.267681	-0.210917	0.832952	0.976567
PA0678	hxcU	HxcU	4.11319	-0.00719362	0.255118	-0.0281972	0.977505	0.997949
PA0679	hxcP	HxcP	14.421	0.244177	0.268828	0.908302	0.363719	0.86186
PA0680	hxcV	HxcV	4.76058	-0.0244595	0.259195	-0.094367	0.924818	0.987611
PA0681	hxcT	HxcT	12.8517	-0.141613	0.271891	-0.520843	0.602476	0.933028
PA0682	hxcX	HxcX	7.70364	-0.266574	0.26911	-0.990576	0.321892	0.844174
PA0683	hxcY	HxcY	22.0301	-0.055192	0.252747	-0.218369	0.827142	0.976567
PA0684	hxcZ	HxcZ	3.58625	0.153224	0.22673	0.6758	0.499168	0.905325
PA0685	hxcQ	HxcQ	25.8017	0.0928104	0.249298	0.372288	0.709679	0.958448
PA0686	hxcR	HxcR	14.5843	0.281897	0.272423	1.03478	0.300773	0.825041
PA0687	hxcS	HxcS	4.67391	-0.231281	0.256276	-0.90247	0.366808	0.862806
PA0688	lapA	low-molecular-weight alkaline phosphatase A, LapA	25.971	0.190158	0.253702	0.749534	0.453535	0.889866
PA0689	lapB	low-molecular-weight alkaline phosphatase B, LapB	79.0719	-0.0359436	0.225603	-0.159322	0.873415	0.978438
PA0690	pdtA	phosphate depletion regulated TPS partner A, PdtA	729.537	0.150033	0.125433	1.19612	0.231652	0.771534
PA0691	phdA	prevent-host-death protein A	10.1983	-0.10335	0.271956	-0.380025	0.703927	0.955726
PA0692	pdtB	phosphate depletion regulated TPS partner B, PdtB	22.3056	0.225505	0.253895	0.888183	0.374443	0.864367
PA0693	exbB2	transport protein ExbB2	23.154	-0.104948	0.252415	-0.415775	0.677575	0.948699
PA0694	exbD2	transport protein ExbD	5.84787	-0.116755	0.266416	-0.438242	0.661211	0.944108
PA0695	NA	hypothetical protein	6.97222	0.180884	0.270755	0.668071	0.504089	0.907738
PA0696	NA	hypothetical protein	25.8053	0.177086	0.25185	0.70314	0.481968	0.89874
PA0697	NA	hypothetical protein	16.5212	0.169359	0.267607	0.632867	0.52682	0.918116
PA0698	NA	hypothetical protein	24.247	0.170974	0.249413	0.685502	0.493027	0.903069
PA0699	NA	probable peptidyl-prolyl cis-trans isomerase, PpiC-type	39.1903	0.205948	0.234274	0.879094	0.37935	0.864367
PA0700	NA	hypothetical protein	11.8812	0.0721921	0.270651	0.266735	0.789673	0.972449
PA0701	NA	probable transcriptional regulator	48.7926	0.191117	0.234364	0.815469	0.414804	0.88074
PA0702	NA	hypothetical protein	28.857	-0.119633	0.247267	-0.48382	0.628513	0.937921
PA0703	NA	probable major facilitator superfamily (MFS) transporter	151.935	-0.17025	0.163743	-1.03974	0.29846	0.823103
PA0704	NA	probable amidase	319.258	0.0684189	0.165591	0.413179	0.679476	0.948924
PA0705	migA	alpha-1,6-rhamnosyltransferase MigA	1931.37	0.172685	0.187981	0.918627	0.35829	0.859975
PA0706	cat	chloramphenicol acetyltransferase	646.177	-0.031942	0.160288	-0.199279	0.842045	0.976567
PA0707	toxR	transcriptional regulator ToxR	56.2564	-0.133759	0.225258	-0.593805	0.552642	0.921593
PA0708	NA	probable transcriptional regulator	269.273	-0.219544	0.162472	-1.35127	0.176608	0.720629
PA0708.1	NA	Uncharacterized protein	3.4798	0.145833	0.243255	0.599506	0.548835	0.921593
PA0709	NA	hypothetical protein	34.0508	-0.128179	0.234339	-0.546981	0.584392	0.930587
PA0710	gloA2	lactoylglutathione lyase	38.8441	-0.00296726	0.250487	-0.011846	0.990548	0.998616
PA0711	NA	hypothetical protein	35.8286	0.389937	0.251853	1.54827	0.121558	0.648355
PA0712	NA	hypothetical protein	140.849	-0.301456	0.207532	-1.45257	0.146342	0.684037
PA0713	NA	hypothetical protein	144.888	1.48757	0.214059	6.94935	3.66978e-12	7.59236e-10
PA0714	NA	hypothetical protein	88.9005	1.20223	0.183614	6.54761	5.84668e-11	9.89683e-09
PA0715	NA	hypothetical protein	1656.28	0.275699	0.188735	1.46077	0.144078	0.682051
PA0716	NA	hypothetical protein	2408.98	0.15321	0.197002	0.777706	0.436742	0.886988
PA0716.1	pf4r	Pf4 repressor C	148.803	-0.347828	0.214354	-1.62268	0.104657	0.615202
PA0716.2	xisF4	Pf4 prophage excisionase, XisF4	20.1192	-0.0743221	0.262878	-0.282725	0.777388	0.971095
PA0717	NA	hypothetical protein of bacteriophage Pf1	28.4146	-0.0872052	0.242877	-0.359051	0.719557	0.960094
PA0718	NA	hypothetical protein of bacteriophage Pf1	53.0038	-0.0928437	0.22954	-0.404477	0.685862	0.949365
PA0719	NA	hypothetical protein of bacteriophage Pf1	65.7389	-0.127383	0.199804	-0.637539	0.523774	0.915585
PA0720	NA	helix destabilizing protein of bacteriophage Pf1	198.405	-0.144855	0.159197	-0.90991	0.36287	0.861621
PA0721	NA	hypothetical protein of bacteriophage Pf1	14.1265	0.00950331	0.270493	0.0351332	0.971973	0.996803
PA0722	NA	hypothetical protein of bacteriophage Pf1	88.0286	-0.145897	0.17938	-0.813336	0.416025	0.88074
PA0723	coaB	coat protein B of bacteriophage Pf1	458.122	-0.265646	0.169189	-1.57011	0.116388	0.641169
PA0724	NA	probable coat protein A of bacteriophage Pf1	47.5105	-0.342681	0.216219	-1.58488	0.112994	0.631506
PA0725	NA	hypothetical protein of bacteriophage Pf1	3.80152	0.101104	0.246959	0.409395	0.68225	0.949365
PA0726	NA	hypothetical protein of bacteriophage Pf1	36.1395	0.208164	0.237179	0.877664	0.380126	0.864367
PA0727	NA	Pf replication initiator protein	102.51	-0.142794	0.176911	-0.807154	0.419578	0.883082
PA0728	intT	probable bacteriophage integrase	98.4941	0.0897662	0.179819	0.499202	0.617637	0.935367
PA0729	NA	hypothetical protein	1727.9	0.0935229	0.125659	0.744261	0.456718	0.891
PA0730	NA	probable transferase	617.708	0.0146089	0.165493	0.088275	0.929658	0.987611
PA0731	NA	hypothetical protein	338.533	0.0523674	0.148909	0.351673	0.725084	0.960142
PA0732	NA	hypothetical protein	279.885	0.159377	0.135614	1.17522	0.239906	0.781751
PA0733	NA	probable pseudouridylate synthase	185.517	-0.209793	0.169555	-1.23732	0.21597	0.761822
PA0734	NA	hypothetical protein	119.002	0.015058	0.206597	0.0728859	0.941897	0.990794
PA0735	NA	hypothetical protein	560.052	0.0626008	0.123652	0.506267	0.61267	0.934262
PA0736	NA	hypothetical protein	564.226	0.126004	0.123526	1.02006	0.3077	0.832759
PA0737	NA	hypothetical protein	46.9359	0.939706	0.249004	3.77385	0.000160747	0.00754565
PA0738	NA	conserved hypothetical protein	14.6625	0.139333	0.27108	0.513991	0.607258	0.934153
PA0739	NA	probable transcriptional regulator	211.873	0.0975271	0.167722	0.581479	0.560918	0.92361
PA0740	sdsA1	SDS hydrolase SdsA1	71.6564	-0.0993643	0.209023	-0.475374	0.63452	0.939567
PA0741	NA	conserved hypothetical protein	55.147	-0.072415	0.213074	-0.339859	0.733963	0.963497
PA0742	NA	hypothetical protein	10.9933	0.11681	0.272947	0.427958	0.668681	0.945873
PA0743	NA	probable 3-hydroxyisobutyrate dehydrogenase	214.654	0.629219	0.185115	3.39907	0.000676157	0.0232375
PA0744	NA	probable enoyl-CoA hydratase/isomerase	614.901	0.496918	0.139038	3.57396	0.000351627	0.0135461
PA0745	dspI	DspI	595.822	0.487866	0.128789	3.7881	0.000151805	0.0072477
PA0746	NA	probable acyl-CoA dehydrogenase	327.696	0.717007	0.133692	5.36312	8.17955e-08	8.30745e-06
PA0747	NA	probable aldehyde dehydrogenase	542.893	0.593072	0.164699	3.60095	0.000317058	0.0125609
PA0749	NA	hypothetical protein	386.044	-0.144491	0.150348	-0.961049	0.336528	0.84685
PA0750	ung	uracil-DNA glycosylase	1390.93	-0.110254	0.11335	-0.97269	0.330707	0.84546
PA0751	NA	conserved hypothetical protein	109.688	0.0398832	0.174877	0.228065	0.819596	0.976567
PA0752	NA	conserved hypothetical protein	105.79	0.39254	0.194475	2.01846	0.043543	0.413659
PA0753	NA	hypothetical protein	40.5502	0.314472	0.229147	1.37236	0.169952	0.718485
PA0754	NA	hypothetical protein	177.94	0.158319	0.15023	1.05385	0.291954	0.820762
PA0755	opdH	cis-aconitate porin OpdH	32.0861	0.0599215	0.245125	0.244453	0.80688	0.97591
PA0756	NA	probable two-component response regulator	380.736	-0.0665741	0.183151	-0.363494	0.716236	0.959129
PA0757	NA	probable two-component sensor	493.207	-0.197519	0.127721	-1.54649	0.121987	0.648355
PA0758	NA	hypothetical protein	987.967	-0.169046	0.11433	-1.47858	0.139253	0.676407
PA0759	NA	conserved hypothetical protein	643.146	-0.222541	0.136603	-1.6291	0.103292	0.612938
PA0760	NA	conserved hypothetical protein	301.18	-0.201902	0.178935	-1.12835	0.25917	0.801564
PA0761	nadB	L-aspartate oxidase	1965.02	-0.030974	0.124493	-0.248801	0.803515	0.97482
PA0762	algU	sigma factor AlgU	2548.1	0.11749	0.135283	0.868478	0.385133	0.865918
PA0763	mucA	anti-sigma factor MucA	2923.14	0.167682	0.141229	1.1873	0.235108	0.776189
PA0764	mucB	negative regulator for alginate biosynthesis MucB	2042.9	0.0379031	0.143608	0.263934	0.791831	0.972552
PA0765	mucC	positive regulator for alginate biosynthesis MucC	450.032	-0.126059	0.139258	-0.905219	0.36535	0.862806
PA0766	mucD	serine protease MucD precursor	10322.3	-0.111839	0.1029	-1.08688	0.277091	0.809621
PA0767	lepA	GTP-binding protein LepA	5909.8	-0.202218	0.117756	-1.71726	0.0859324	0.576945
PA0768	lepB	signal peptidase I	2511.5	0.0901938	0.22648	0.398242	0.690452	0.951395
PA0769	NA	hypothetical protein	621.635	0.0600858	0.137592	0.436694	0.662333	0.944108
PA0770	rnc	ribonuclease III	1546.82	-0.114691	0.119536	-0.959469	0.337323	0.84685
PA0771	era	GTP-binding protein Era	1954.94	-0.145334	0.107087	-1.35716	0.17473	0.720629
PA0772	recO	DNA repair protein RecO	439.652	-0.0558228	0.158488	-0.352221	0.724673	0.960142
PA0773	pdxJ	pyridoxal phosphate biosynthetic protein PdxJ	1293.08	-0.180354	0.11334	-1.59126	0.11155	0.62953
PA0774	NA	conserved hypothetical protein	1053.65	-0.214309	0.138199	-1.55072	0.120968	0.647206
PA0775	NA	conserved hypothetical protein	941.189	-0.0211687	0.202313	-0.104634	0.916666	0.987611
PA0776	NA	hypothetical protein	33.0594	0.550243	0.247947	2.21919	0.0264736	0.31871
PA0777	NA	hypothetical protein	305.952	-0.124669	0.163103	-0.76436	0.444653	0.887762
PA0778	icp	inhibitor of cysteine peptidase	653.296	-0.110933	0.136263	-0.814106	0.415584	0.88074
PA0779	asrA	AsrA	8713.33	-0.0159618	0.186471	-0.0855994	0.931785	0.988595
PA0780	pruR	proline utilization regulator	308.006	0.0293681	0.161666	0.181659	0.855851	0.976567
PA0781	NA	hypothetical protein	12249.9	-0.195834	0.213766	-0.916115	0.359607	0.860466
PA0782	putA	proline dehydrogenase PutA	1098.12	-0.0774819	0.130421	-0.594092	0.55245	0.921593
PA0783	putP	sodium/proline symporter PutP	3714.86	-0.0339403	0.11785	-0.287996	0.77335	0.970425
PA0784	NA	probable transcriptional regulator	732.784	0.116661	0.148956	0.783195	0.433512	0.886197
PA0785	azoR1	FMN-dependent NADH-azoreductase 1, AzoR1	81.1344	-0.19838	0.203654	-0.974101	0.330007	0.84546
PA0786	NA	probable transporter	28.1379	0.139444	0.243577	0.572484	0.566994	0.92425
PA0787	NA	hypothetical protein	356.687	0.259624	0.166323	1.56096	0.118533	0.645347
PA0788	NA	hypothetical protein	102.286	1.06726	0.226219	4.71783	2.38375e-06	0.000175206
PA0789	NA	probable amino acid permease	2013.19	-0.173425	0.153642	-1.12876	0.258997	0.801528
PA0790	NA	hypothetical protein	19.939	-0.146579	0.262517	-0.558361	0.576598	0.928474
PA0791	NA	probable transcriptional regulator	210.06	0.0401412	0.154867	0.259198	0.795483	0.973176
PA0792	prpD	propionate catabolic protein PrpD	267.673	0.366959	0.149378	2.45659	0.0140264	0.212911
PA0793	NA	hypothetical protein	508.364	0.27688	0.127453	2.17242	0.0298241	0.341388
PA0794	NA	probable aconitate hydratase	1600.35	0.295538	0.134861	2.19142	0.0284212	0.334709
PA0795	prpC	citrate synthase 2	127.398	-0.127111	0.168506	-0.754338	0.450646	0.889448
PA0796	prpB	carboxyphosphonoenolpyruvate phosphonomutase	738.044	-0.0891262	0.136026	-0.655213	0.51233	0.91102
PA0797	NA	probable transcriptional regulator	128.593	-0.0350799	0.194389	-0.180462	0.85679	0.976567
PA0798	pmtA	phospholipid methyltransferase	32.7515	0.22535	0.231543	0.97325	0.330429	0.84546
PA0799	NA	probable helicase	1128.65	-0.176019	0.118212	-1.48901	0.136485	0.671163
PA0800	NA	hypothetical protein	28.0396	0.0823079	0.268806	0.306199	0.759453	0.969092
PA0801	NA	hypothetical protein	235.232	-0.117082	0.163061	-0.718029	0.472739	0.894604
PA0802	NA	hypothetical protein	78.4926	-0.146949	0.197402	-0.744413	0.456627	0.891
PA0803	NA	hypothetical protein	59.9094	-0.194094	0.224213	-0.865669	0.386672	0.865918
PA0804	NA	probable oxidoreductase	303.752	0.0261097	0.148125	0.176268	0.860084	0.976567
PA0805	NA	hypothetical protein	3319.21	0.303869	0.149487	2.03275	0.0420783	0.406585
PA0806	NA	hypothetical protein	24.148	0.15071	0.257924	0.584319	0.559006	0.92209
PA0807	ampDh3	AmpDh3	170.195	0.891205	0.230144	3.87238	0.000107778	0.00552337
PA0808	NA	hypothetical protein	45.617	0.543356	0.234508	2.317	0.0205035	0.272658
PA0809	NA	probable transporter	21.7785	0.149502	0.259109	0.576983	0.563951	0.923695
PA0810	NA	probable haloacid dehalogenase	125.625	0.0199952	0.172446	0.115951	0.907692	0.986256
PA0811	NA	probable major facilitator superfamily (MFS) transporter	36.0908	0.238202	0.235556	1.01123	0.311906	0.835575
PA0812	NA	hypothetical protein	24.1572	0.280271	0.255258	1.09799	0.272209	0.806286
PA0813	NA	hypothetical protein	46.7853	0.0764308	0.21356	0.357889	0.720427	0.960142
PA0814	NA	Rid1 subfamily protein	16.5445	-0.00387787	0.264874	-0.0146404	0.988319	0.998616
PA0815	NA	probable transcriptional regulator	468.063	0.362664	0.188946	1.9194	0.0549334	0.471364
PA0816	NA	probable transcriptional regulator	299.944	0.118773	0.165665	0.716949	0.473406	0.894604
PA0817	NA	probable ring-cleaving dioxygenase	71.2667	0.0139751	0.206055	0.0678225	0.945927	0.990802
PA0818	NA	hypothetical protein	11.2609	-0.165158	0.272515	-0.606053	0.544479	0.921031
PA0819	NA	hypothetical protein	16.8685	0.220394	0.262809	0.838609	0.401689	0.870203
PA0820	NA	hypothetical protein	1043.98	0.155694	0.158874	0.979984	0.327094	0.844986
PA0821	NA	hypothetical protein	283.005	0.15949	0.153439	1.03943	0.298604	0.823103
PA0822	NA	hypothetical protein	21.7701	0.106629	0.262545	0.406135	0.684644	0.949365
PA0823	NA	hypothetical protein	6.97849	0.115813	0.257423	0.449894	0.652787	0.944108
PA0824	NA	hypothetical protein	18.38	0.294687	0.266696	1.10495	0.269179	0.804734
PA0825	NA	hypothetical protein	16.9945	-0.0931957	0.263175	-0.35412	0.723249	0.960142
PA0826	NA	hypothetical protein	161.949	0.33059	0.170254	1.94174	0.0521683	0.456044
PA0826.1	NA	translated portion of tmRNA gene ssrA	8295.11	-0.302662	0.249366	-1.21373	0.224851	0.764762
PA0827	NA	hypothetical protein	173.09	-0.00462655	0.171009	-0.0270544	0.978416	0.997949
PA0828	NA	probable transcriptional regulator	44.8479	0.0866889	0.236695	0.366247	0.714181	0.958448
PA0829	NA	probable hydrolase	58.7342	-0.113307	0.21281	-0.532434	0.594426	0.932389
PA0830	NA	hypothetical protein	136.779	0.42004	0.191082	2.19822	0.0279337	0.332703
PA0831	oruR	transcriptional regulator OruR	773.023	-0.0293587	0.134395	-0.21845	0.827078	0.976567
PA0832	NA	conserved hypothetical protein	585.095	-0.0993752	0.113865	-0.872743	0.382803	0.864367
PA0833	NA	hypothetical protein	1786.87	-0.0383112	0.121996	-0.314036	0.753494	0.969092
PA0834	NA	conserved hypothetical protein	781.432	-0.225657	0.126371	-1.78568	0.0741519	0.533779
PA0835	pta	phosphate acetyltransferase	2843.18	0.513475	0.215916	2.37813	0.0174009	0.244225
PA0836	ackA	acetate kinase	3070.54	0.3345	0.247328	1.35245	0.17623	0.720629
PA0837	slyD	peptidyl-prolyl cis-trans isomerase SlyD	2736.94	-0.164492	0.143919	-1.14295	0.253061	0.79881
PA0838	NA	probable glutathione peroxidase	1088.78	-0.0254183	0.118038	-0.215339	0.829503	0.976567
PA0839	NA	probable transcriptional regulator	103.505	0.230802	0.199941	1.15435	0.248357	0.79346
PA0840	NA	probable oxidoreductase	357.783	0.254645	0.15836	1.60802	0.107832	0.620721
PA0841	NA	hypothetical protein	416	0.045593	0.124845	0.365196	0.714965	0.958448
PA0842	NA	probable glycosyl transferase	6.48767	0.287278	0.265138	1.0835	0.278585	0.809621
PA0843	plcR	phospholipase accessory protein PlcR precursor	11.2239	0.305432	0.27239	1.12131	0.262158	0.80368
PA0844	plcH	hemolytic phospholipase C precursor	18.5401	0.451687	0.264206	1.7096	0.0873398	0.582385
PA0845	cerN	CerN	25.9614	-0.157678	0.25824	-0.610589	0.541471	0.921031
PA0846	NA	probable sulfate uptake protein	669.859	-0.165049	0.135404	-1.21894	0.222867	0.764762
PA0847	NA	diguanylate cyclase	153.095	0.146867	0.159865	0.918696	0.358255	0.859975
PA0848	ahpB	alkyl hydroperoxide reductase , AhpB	191.142	-0.0447944	0.164983	-0.27151	0.785999	0.971511
PA0849	trxB2	thioredoxin reductase 2	446.571	-0.0252481	0.133115	-0.189671	0.849567	0.976567
PA0850	NA	hypothetical protein	40.2815	-0.148855	0.223015	-0.667468	0.504473	0.907738
PA0851	NA	hypothetical protein	329.663	-0.294937	0.150454	-1.96031	0.0499593	0.448669
PA0852	cbpD	chitin-binding protein CbpD precursor	305.212	0.129936	0.176626	0.735656	0.46194	0.892253
PA0852.1	NA	Uncharacterized protein	11.8897	0.122973	0.271973	0.452153	0.651159	0.943465
PA0853	NA	probable oxidoreductase	318.913	0.253845	0.138048	1.83882	0.0659423	0.497775
PA0854	fumC2	fumarate hydratase	725.204	0.369659	0.111078	3.32791	0.000874998	0.0289215
PA0855	NA	hypothetical protein	512.121	-0.054929	0.131525	-0.417631	0.676217	0.948368
PA0856	NA	hypothetical protein	2261.23	-0.193854	0.119392	-1.62367	0.104446	0.614789
PA0857	bolA	morphogene protein BolA	1776.81	-0.165284	0.113236	-1.45964	0.144388	0.682363
PA0858	NA	conserved hypothetical protein	2224.98	-0.224125	0.149568	-1.49848	0.134008	0.668364
PA0859	NA	hypothetical protein	765.983	-0.127701	0.137082	-0.931568	0.35156	0.858154
PA0860	NA	probable ATP-binding/permease fusion ABC transporter	771.961	-0.135979	0.130685	-1.04051	0.298102	0.823103
PA0861	rbdA	RbDA	1076.7	0.0241119	0.167474	0.143974	0.885521	0.980195
PA0862	NA	hypothetical protein	1100.06	0.0792672	0.169515	0.467612	0.640062	0.940328
PA0863	NA	probable oxidoreductase	87.8014	-0.256738	0.21726	-1.18171	0.237322	0.779478
PA0864	NA	probable transcriptional regulator	104.92	-0.118826	0.184728	-0.643246	0.520065	0.913851
PA0865	hpd	4-hydroxyphenylpyruvate dioxygenase	226.762	0.650334	0.214125	3.03717	0.00238814	0.0623373
PA0866	aroP2	aromatic amino acid transport protein AroP2	90.9933	0.193098	0.197034	0.980024	0.327074	0.844986
PA0867	mliC	membrane-bound lysozyme inhibitor of c-type lysozyme MliC	2860.43	-0.0554506	0.139928	-0.396281	0.691898	0.951395
PA0868	NA	conserved hypothetical protein	212.36	-0.191224	0.148957	-1.28375	0.199228	0.742744
PA0869	pbpG	D-alanyl-D-alanine-endopeptidase	859.311	0.0742247	0.14339	0.517642	0.604708	0.933917
PA0870	phhC	aromatic amino acid aminotransferase	582.662	0.0645235	0.169861	0.379861	0.704048	0.955726
PA0871	phhB	pterin-4-alpha-carbinolamine dehydratase	135.12	0.138771	0.212946	0.65167	0.514614	0.911407
PA0872	phhA	phenylalanine-4-hydroxylase	137.676	0.49857	0.211364	2.35882	0.0183331	0.253149
PA0873	phhR	transcriptional regulator PhhR	365.588	0.00822843	0.186797	0.04405	0.964865	0.994739
PA0874	NA	hypothetical protein	40.4271	-0.194664	0.229561	-0.847984	0.396447	0.868234
PA0875	NA	conserved hypothetical protein	32.3313	0.179269	0.234547	0.764322	0.444676	0.887762
PA0876	NA	probable transcriptional regulator	836.88	0.142627	0.16887	0.844592	0.398339	0.868404
PA0877	NA	probable transcriptional regulator	126.925	0.117049	0.172407	0.67891	0.497195	0.904667
PA0878	NA	hypothetical protein	22.3446	0.151695	0.263019	0.576747	0.56411	0.923695
PA0879	NA	probable acyl-CoA dehydrogenase	30.5762	0.266309	0.269799	0.987063	0.323612	0.844986
PA0880	NA	probable ring-cleaving dioxygenase	6.60876	-0.157109	0.261269	-0.601333	0.547618	0.921593
PA0881	NA	hypothetical protein	24.2133	0.108308	0.25086	0.431745	0.665927	0.944108
PA0882	NA	hypothetical protein	33.78	0.0646199	0.249381	0.259121	0.795542	0.973176
PA0883	NA	probable acyl-CoA lyase beta chain	20.7132	0.0463638	0.258846	0.179117	0.857846	0.976567
PA0884	NA	probable C4-dicarboxylate-binding periplasmic protein	25.395	0.0182776	0.248638	0.0735112	0.941399	0.990794
PA0885	NA	probable C4-dicarboxylate transporter	6.97827	0.0258742	0.266567	0.0970646	0.922675	0.987611
PA0886	NA	probable C4-dicarboxylate transporter	196.078	0.15211	0.16437	0.925411	0.354752	0.859975
PA0887	acsA	acetyl-coenzyme A synthetase	2548.22	-0.651954	0.196659	-3.31516	0.000915917	0.0299199
PA0888	aotJ	arginine/ornithine binding protein AotJ	5340.38	-0.106906	0.11143	-0.959401	0.337357	0.84685
PA0889	aotQ	arginine/ornithine transport protein AotQ	948.641	0.00894984	0.144979	0.0617321	0.950776	0.992161
PA0890	aotM	arginine/ornithine transport protein AotM	715.309	-0.0786349	0.132282	-0.59445	0.552211	0.921593
PA0891	NA	hypothetical protein	1069.42	-0.203963	0.113441	-1.79797	0.0721811	0.527064
PA0892	aotP	arginine/ornithine transport protein AotP	1026.07	-0.00553242	0.111005	-0.0498393	0.96025	0.993747
PA0893	argR	transcriptional regulator ArgR	918.919	-0.0918812	0.140633	-0.653342	0.513536	0.911248
PA0894	NA	hypothetical protein	31.2724	0.161128	0.241773	0.666441	0.505129	0.9079
PA0895	aruC	N2-Succinylornithine 5-aminotransferase (SOAT) = N2-acetylornithine 5-aminotransferase (ACOAT)	2624.63	0.217598	0.14192	1.53325	0.125215	0.651756
PA0896	aruF	subunit I of arginine N2-succinyltransferase = ornithine N2-succinyltransferase	727.05	0.098588	0.112972	0.872679	0.382838	0.864367
PA0897	aruG	subunit II of arginine N2-succinyltransferase = ornithine N2-succinyltransferase	481.182	0.100433	0.12486	0.80436	0.421189	0.883586
PA0898	aruD	N-Succinylglutamate 5-semialdehyde dehydrogenase	582.842	0.0372245	0.124106	0.29994	0.764223	0.969522
PA0899	aruB	N2-Succinylarginine dihydrolase	777.493	0.216284	0.13026	1.6604	0.0968341	0.594175
PA0900	NA	hypothetical protein	541.813	-0.0336742	0.144929	-0.23235	0.816266	0.97591
PA0901	aruE	N-Succinylglutamate desuccinylase	1733.2	-0.0131903	0.11298	-0.116749	0.907059	0.986148
PA0902	NA	hypothetical protein	947.493	-0.130068	0.113102	-1.15001	0.25014	0.79708
PA0903	alaS	alanyl-tRNA synthetase	11348.5	-0.158167	0.098646	-1.60338	0.108851	0.622357
PA0904	lysC	aspartate kinase alpha and beta chain	10531.8	-0.162468	0.113416	-1.43249	0.152004	0.696822
PA0905	rsmA	RsmA	1658.03	-0.12315	0.16386	-0.751559	0.452316	0.889866
PA0906	alpR	lysis phenotype repressor, AlpR	315.135	-0.0602808	0.137374	-0.438806	0.660802	0.944108
PA0907	alpA	lysis phenotype activator, AlpA	222.524	0.813911	0.21812	3.73149	0.000190353	0.0086448
PA0908	alpB	AlpB	22.663	0.671295	0.272558	2.46295	0.01378	0.211471
PA0909	alpC	AlpC	56.264	0.643893	0.269101	2.39276	0.0167222	0.23979
PA0910	alpD	AlpD	185.153	0.835723	0.239204	3.49377	0.000476253	0.0177064
PA0911	alpE	AlpE	149.313	0.620928	0.249323	2.49046	0.0127579	0.2042
PA0912	NA	hypothetical protein	16.527	-0.0802525	0.265406	-0.302376	0.762365	0.969484
PA0913	mgtE	MgtE	1928.95	0.135828	0.166863	0.814006	0.415641	0.88074
PA0914	NA	hypothetical protein	152.339	0.0583717	0.204791	0.285031	0.775621	0.970425
PA0915	NA	conserved hypothetical protein	140.68	0.0338203	0.184966	0.182846	0.854919	0.976567
PA0916	NA	conserved hypothetical protein	1664.28	-0.090716	0.175784	-0.516066	0.605808	0.934153
PA0917	kup	potassium uptake protein Kup	1191	-0.182715	0.111197	-1.64316	0.100349	0.602165
PA0918	NA	cytochrome b561	618.995	0.543469	0.210482	2.58202	0.00982244	0.169346
PA0919	NA	alanyl-phosphatidylglycerol hydrolase	719.246	-0.0868308	0.150745	-0.576011	0.564608	0.923695
PA0920	NA	alanyl-phosphatidylglycerol synthase	653.084	-0.106874	0.152683	-0.699976	0.483942	0.89874
PA0921	NA	hypothetical protein	447.646	-0.0708715	0.22042	-0.321529	0.74781	0.968193
PA0922	NA	hypothetical protein	273.184	0.0424442	0.18914	0.224406	0.822441	0.976567
PA0923	dinB	DNA Polymerase IV, DinB	451.901	-0.00367848	0.15572	-0.0236223	0.981154	0.998414
PA0924	NA	hypothetical protein	133.641	0.317614	0.205362	1.5466	0.121959	0.648355
PA0925	NA	hypothetical protein	473.604	-0.0258588	0.135685	-0.190579	0.848855	0.976567
PA0926	NA	hypothetical protein	323.884	-0.0287128	0.150158	-0.191217	0.848355	0.976567
PA0927	ldhA	D-lactate dehydrogenase (fermentative)	377.903	-0.0228117	0.12918	-0.176588	0.859832	0.976567
PA0928	gacS	sensor/response regulator hybrid	1070.64	0.0924868	0.120533	0.767314	0.442895	0.887762
PA0929	NA	two-component response regulator	78.3465	-0.281693	0.220268	-1.27886	0.200945	0.743858
PA0930	NA	two-component sensor	124.506	-0.210828	0.17376	-1.21333	0.225003	0.764762
PA0931	pirA	ferric enterobactin receptor PirA	52.8819	-0.0821299	0.23247	-0.353292	0.72387	0.960142
PA0932	cysM	cysteine synthase B	2425.65	-0.187714	0.144126	-1.30243	0.19277	0.739252
PA0933	ygcA	probable RNA methyltransferase	2523.35	-0.130342	0.128101	-1.0175	0.308917	0.834031
PA0934	relA	GTP pyrophosphokinase	6424.61	0.0371232	0.11098	0.334503	0.738	0.965044
PA0935	NA	conserved hypothetical protein	923.493	-0.0450278	0.112622	-0.399812	0.689295	0.951395
PA0936	lpxO2	lipopolysaccharide biosynthetic protein LpxO2	1655.94	-0.0374262	0.117872	-0.317515	0.750853	0.968611
PA0937	NA	conserved hypothetical protein	1601.55	0.0826799	0.213637	0.387011	0.698748	0.952947
PA0938	wzz2	Wzz2	5742.79	-0.142559	0.128663	-1.108	0.26786	0.803801
PA0939	NA	hypothetical protein	48.9617	0.0603515	0.209916	0.287503	0.773728	0.970425
PA0940	NA	hypothetical protein	126.969	-0.107438	0.181882	-0.590704	0.554718	0.921593
PA0941	NA	hypothetical protein	27.7982	-0.0839572	0.247855	-0.338735	0.734809	0.963723
PA0942	NA	probable transcriptional regulator	304.412	-0.020202	0.154734	-0.130559	0.896124	0.981802
PA0943	NA	hypothetical protein	3844.7	-0.0904896	0.0937755	-0.964959	0.334565	0.845938
PA0944	purN	phosphoribosylaminoimidazole synthetase	1669.23	-0.050769	0.11557	-0.439292	0.66045	0.944108
PA0945	purM	phosphoribosylaminoimidazole synthetase	3977.7	-0.098335	0.144214	-0.681867	0.495323	0.903771
PA0946	NA	hypothetical protein	1598.9	-0.133871	0.10433	-1.28315	0.199439	0.742744
PA0947	NA	conserved hypothetical protein	1522.43	-0.193697	0.201984	-0.958973	0.337573	0.84685
PA0948	NA	hypothetical protein	766.274	-0.148065	0.136246	-1.08675	0.277148	0.809621
PA0949	wrbA	Trp repressor binding protein WrbA	1474.76	-0.05899	0.128742	-0.458205	0.646806	0.941621
PA0950	NA	probable arsenate reductase	510.646	-0.115476	0.145613	-0.79303	0.427761	0.883586
PA0951	NA	probable ribonuclease	623.954	0.0033004	0.119378	0.0276466	0.977944	0.997949
PA0952	NA	hypothetical protein	119.056	0.231593	0.196098	1.18101	0.237601	0.779478
PA0953	NA	probable thioredoxin	368.21	0.000347179	0.136588	0.0025418	0.997972	0.999309
PA0954	NA	probable acylphosphatase	249.301	0.0248565	0.159248	0.156087	0.875964	0.978526
PA0955	NA	hypothetical protein	2504.35	-0.134162	0.101691	-1.31931	0.187064	0.734362
PA0956	proS	prolyl-tRNA synthetase	8613.47	-0.118989	0.104119	-1.14282	0.253114	0.79881
PA0957	NA	hypothetical protein	102.329	-0.166845	0.197231	-0.845938	0.397587	0.868234
PA0958	oprD	Basic amino acid, basic peptide and imipenem outer membrane porin OprD precursor	40419.4	-0.0373209	0.106054	-0.351905	0.72491	0.960142
PA0959	NA	hypothetical protein	597.131	0.0444497	0.160657	0.276675	0.78203	0.971511
PA0960	NA	hypothetical protein	362.366	-0.0119774	0.158526	-0.0755548	0.939773	0.990794
PA0961	NA	probable cold-shock protein	395.757	-0.146764	0.164945	-0.889778	0.373585	0.864367
PA0962	dps	DNA-binding protein from starved cells, Dps	5696.03	0.516019	0.171951	3.00096	0.00269131	0.0689616
PA0963	aspS	aspartyl-tRNA synthetase	13283.5	-0.115328	0.125025	-0.922439	0.3563	0.859975
PA0964	pmpR	pqsR-mediated PQS regulator, PmpR	8535.26	-0.177176	0.120487	-1.4705	0.141426	0.677164
PA0965	ruvC	Holliday junction resolvase RuvC	1188.75	-0.132491	0.11578	-1.14434	0.252484	0.798793
PA0966	ruvA	Holliday junction DNA helicase RuvA	1474.38	-0.0381825	0.11772	-0.32435	0.745673	0.968056
PA0967	ruvB	Holliday junction DNA helicase RuvB	1847.96	-0.0630152	0.101018	-0.623801	0.532758	0.918261
PA0968	NA	conserved hypothetical protein	1263.68	-0.0748729	0.146051	-0.512648	0.608197	0.934153
PA0969	tolQ	TolQ protein	3249.95	-0.102265	0.142297	-0.718678	0.472339	0.894604
PA0970	tolR	TolR protein	1740.03	-0.0891692	0.144923	-0.615286	0.538366	0.920796
PA0971	tolA	TolA protein	2749.18	0.0056414	0.116257	0.0485252	0.961298	0.994041
PA0972	tolB	TolB protein	5751.89	-0.0174966	0.141741	-0.123441	0.901758	0.983607
PA0973	oprL	Peptidoglycan associated lipoprotein OprL precursor	31119	-0.217479	0.100231	-2.16978	0.0300234	0.342082
PA0974	NA	conserved hypothetical protein	9036.67	-0.111793	0.142581	-0.784069	0.433	0.886197
PA0975	NA	probable radical activating enzyme	469.51	0.0481115	0.236658	0.203295	0.838904	0.976567
PA0976	NA	conserved hypothetical protein	555.622	-0.171475	0.17485	-0.9807	0.326741	0.844986
PA0977	NA	hypothetical protein	5.12998	0.0126075	0.251409	0.0501474	0.960005	0.993747
PA0978	NA	conserved hypothetical protein	77.8484	0.249895	0.20945	1.1931	0.232831	0.77316
PA0979	NA	conserved hypothetical protein	18.2384	-0.224723	0.268318	-0.837525	0.402298	0.870446
PA0980	NA	hypothetical protein	23.177	0.462516	0.27223	1.69899	0.089322	0.584062
PA0981	NA	hypothetical protein	212.185	0.137124	0.262009	0.523355	0.600727	0.932551
PA0982	NA	hypothetical protein	114.958	0.0994282	0.171046	0.581297	0.56104	0.92361
PA0983	NA	conserved hypothetical protein	69.9814	0.236678	0.199596	1.18578	0.235708	0.777251
PA0984	NA	colicin immunity protein	92.4341	0.444846	0.198556	2.2404	0.0250648	0.309077
PA0985	pyoS5	pyocin S5	624.994	0.803408	0.258258	3.11088	0.00186533	0.0520446
PA0986	NA	conserved hypothetical protein	16.6921	-0.123031	0.264775	-0.464661	0.642174	0.940657
PA0987	NA	conserved hypothetical protein	14.9141	0.307996	0.269057	1.14472	0.252324	0.798793
PA0988	NA	hypothetical protein	263.673	-0.0308916	0.17156	-0.180063	0.857103	0.976567
PA0989	NA	hypothetical protein	119.141	0.270518	0.216047	1.25213	0.210523	0.756085
PA0990	NA	conserved hypothetical protein	40.3984	0.313722	0.227511	1.37893	0.167916	0.716016
PA0991	hptA	Histidine phosphotransfer protein HptA	118.777	0.0405425	0.192999	0.210065	0.833617	0.976567
PA0992	cupC1	fimbrial subunit CupC1	172.548	-0.0825247	0.182438	-0.452343	0.651022	0.943465
PA0993	cupC2	chaperone CupC2	11.7265	0.362831	0.272884	1.32962	0.183645	0.730654
PA0994	cupC3	usher CupC3	107.303	0.03696	0.182029	0.203045	0.8391	0.976567
PA0995	ogt	methylated-DNA--protein-cysteine methyltransferase	330.099	0.00752585	0.231659	0.0324868	0.974084	0.997493
PA0996	pqsA	PqsA	225.945	0.424802	0.154259	2.75383	0.00589016	0.119212
PA0997	pqsB	PqsB	156.146	0.467213	0.189849	2.46098	0.0138559	0.211877
PA0998	pqsC	PqsC	143.085	0.476446	0.225984	2.10832	0.0350036	0.370102
PA0999	pqsD	3-oxoacyl-[acyl-carrier-protein] synthase III	249.469	0.272179	0.184764	1.47312	0.140719	0.676642
PA1000	pqsE	Quinolone signal response protein	322.841	0.323561	0.142018	2.27831	0.0227082	0.290935
PA1001	phnA	anthranilate synthase component I	395.809	0.182058	0.138879	1.31091	0.189888	0.735939
PA1002	phnB	anthranilate synthase component II	148.063	0.165797	0.166596	0.995206	0.319636	0.842296
PA1003	mvfR	Transcriptional regulator MvfR	633.084	-0.0301234	0.141494	-0.212896	0.831408	0.976567
PA1004	nadA	quinolinate synthetase A	2833.96	-0.0330194	0.143064	-0.230801	0.817469	0.97591
PA1005	NA	conserved hypothetical protein	1578.16	-0.0802719	0.132737	-0.604743	0.54535	0.921174
PA1006	NA	Protein PA1006	221.903	-0.103287	0.186666	-0.553323	0.580042	0.930245
PA1007	NA	conserved hypothetical protein	960.55	-0.0219068	0.14929	-0.14674	0.883337	0.980024
PA1008	bcp	bacterioferritin comigratory protein	2239.63	-0.141627	0.102929	-1.37597	0.168832	0.718276
PA1009	NA	hypothetical protein	1232.46	-0.105051	0.127131	-0.82632	0.408623	0.876587
PA1010	dapA	dihydrodipicolinate synthase	5711.39	-0.220164	0.111102	-1.98164	0.0475201	0.437775
PA1011	NA	hypothetical protein	7584.86	-0.186078	0.100605	-1.8496	0.0643716	0.493423
PA1012	NA	conserved hypothetical protein	2175.92	-0.079341	0.140731	-0.563778	0.572905	0.925195
PA1013	purC	phosphoribosylaminoimidazole-succinocarboxamide synthase	4826.61	-0.184353	0.098128	-1.8787	0.060285	0.483565
PA1014	wapB	1,2-glucosyltransferase WapB	1862.56	-0.0750904	0.143085	-0.524795	0.599725	0.932551
PA1015	NA	probable transcriptional regulator	370.764	0.0703525	0.180643	0.389455	0.696939	0.95251
PA1016	NA	hypothetical protein	488.07	0.0576709	0.141283	0.408194	0.683132	0.949365
PA1017	pauA	pimeloyl-CoA synthetase	323.956	0.0714638	0.138897	0.51451	0.606896	0.934153
PA1018	NA	hypothetical protein	105.526	-0.0768219	0.175565	-0.437569	0.661699	0.944108
PA1019	mucK	cis,cis-muconate transporter MucK	70.6993	-0.204026	0.193582	-1.05395	0.291905	0.820762
PA1020	NA	probable acyl-CoA dehydrogenase	226.314	0.113499	0.159981	0.709452	0.478044	0.896995
PA1021	NA	probable enoyl-CoA hydratase/isomerase	148.516	0.0744721	0.171744	0.433623	0.664562	0.944108
PA1022	NA	probable acyl-CoA dehydrogenase	270.298	0.266777	0.179869	1.48317	0.138028	0.673658
PA1023	NA	probable short-chain dehydrogenase	336.299	0.27022	0.142644	1.89437	0.0581765	0.478607
PA1024	NA	NADH:quinone reductase	281.988	0.260191	0.140374	1.85355	0.0638039	0.492277
PA1025	NA	probable porin	96.4161	0.210492	0.189499	1.11078	0.266663	0.803801
PA1026	NA	hypothetical protein	206.118	-0.190859	0.183584	-1.03962	0.298515	0.823103
PA1027	amaB	delta1-Piperideine-6-carboxylate dehydrogenase	211.113	0.163562	0.142443	1.14826	0.250863	0.797602
PA1028	amaA	L-Pipecolate oxidase	99.6616	0.068045	0.177153	0.384103	0.700902	0.953911
PA1029	NA	hypothetical protein	288.624	0.0969402	0.192141	0.504527	0.613891	0.934488
PA1030	NA	hypothetical protein	848.327	0.213342	0.130525	1.63449	0.102156	0.610316
PA1031	NA	conserved hypothetical protein	1777.73	-0.100782	0.138731	-0.726457	0.467559	0.893223
PA1032	quiP	QuiP	1940.31	-0.136597	0.102084	-1.33809	0.180867	0.726331
PA1033	NA	probable glutathione S-transferase	453.619	-0.0913016	0.148601	-0.614406	0.538947	0.920796
PA1034	NA	hypothetical protein	383.766	-0.0359829	0.190393	-0.188993	0.850098	0.976567
PA1035	NA	hypothetical protein	616.634	-0.105627	0.118983	-0.887747	0.374677	0.864367
PA1036	NA	hypothetical protein	338.936	0.288041	0.152739	1.88583	0.0593177	0.480216
PA1037	NA	conserved hypothetical protein	174.9	-0.023111	0.242953	-0.0951253	0.924215	0.987611
PA1038	NA	hypothetical protein	160.649	-0.07447	0.164843	-0.451762	0.65144	0.943465
PA1039	NA	conserved hypothetical protein	311.481	-0.0448724	0.15752	-0.284868	0.775745	0.970425
PA1040	NA	hypothetical protein	255.862	-0.0374523	0.188218	-0.198984	0.842275	0.976567
PA1041	NA	probable outer membrane protein precursor	517.037	1.11838	0.240143	4.65716	3.20601e-06	0.0002296
PA1042	NA	conserved hypothetical protein	121.208	-0.23149	0.206583	-1.12056	0.262473	0.80368
PA1043	NA	hypothetical protein	723.971	-0.0626686	0.137131	-0.456998	0.647673	0.941916
PA1044	NA	hypothetical protein	137.162	-0.239158	0.198162	-1.20688	0.227477	0.766999
PA1045	NA	hypothetical protein	1914	-0.0811667	0.140761	-0.57663	0.56419	0.923695
PA1046	NA	hypothetical protein	913.676	-0.0667018	0.123699	-0.539228	0.589729	0.932292
PA1047	NA	probable esterase	929.058	-0.116172	0.120798	-0.961707	0.336197	0.846706
PA1048	NA	probable outer membrane protein precursor	1633.01	0.0276395	0.116076	0.238116	0.811791	0.97591
PA1049	pdxH	pyridoxine 5'-phosphate oxidase	1598.74	0.0792883	0.199501	0.397433	0.691048	0.951395
PA1050	NA	conserved hypothetical protein	1296.52	0.148401	0.203908	0.727786	0.466745	0.892889
PA1051	NA	probable transporter	162.108	0.312346	0.178827	1.74664	0.0806995	0.560338
PA1052	NA	conserved hypothetical protein	157.844	0.0827336	0.16963	0.48773	0.625741	0.936945
PA1053	NA	conserved hypothetical protein	4004.54	-0.11163	0.134714	-0.828642	0.407307	0.876338
PA1054	shaA	ShaA	1603.61	-0.0192412	0.114439	-0.168135	0.866477	0.977177
PA1055	shaB	ShaB	179.537	0.101418	0.150438	0.674151	0.500216	0.905963
PA1056	shaC	ShaC	677.058	-0.0236954	0.114362	-0.207195	0.835857	0.976567
PA1057	shaD	ShaD	339.678	-0.017882	0.12864	-0.139008	0.889444	0.980195
PA1058	shaE	ShaE	128.639	0.0279601	0.179375	0.155875	0.876132	0.978526
PA1059	shaF	ShaF	220.531	-0.167121	0.141974	-1.17713	0.239144	0.780876
PA1060	NA	hypothetical protein	419.51	-0.116772	0.138565	-0.842724	0.399383	0.869428
PA1061	NA	conserved hypothetical protein	561.675	-0.0127686	0.144722	-0.0882285	0.929695	0.987611
PA1062	NA	hypothetical protein	332.199	-0.0582716	0.143616	-0.405746	0.684929	0.949365
PA1063	NA	hypothetical protein	188.91	-0.094813	0.158373	-0.59867	0.549393	0.921593
PA1064	NA	hypothetical protein	1178.57	-0.118004	0.123269	-0.957288	0.338422	0.846909
PA1065	NA	conserved hypothetical protein	106.404	0.380927	0.198714	1.91697	0.0552422	0.471855
PA1066	NA	probable short-chain dehydrogenase	88.1852	0.100629	0.198187	0.507747	0.611631	0.934255
PA1067	NA	probable transcriptional regulator	181.197	0.137118	0.167516	0.818537	0.413051	0.879755
PA1068	NA	probable heat shock protein (hsp90 family)	2954.7	0.25854	0.129312	1.99934	0.0455714	0.427835
PA1069	NA	hypothetical protein	7390.6	0.37755	0.187037	2.01859	0.0435297	0.413659
PA1070	braG	branched-chain amino acid transport protein BraG	655.575	0.314701	0.185874	1.69309	0.0904376	0.586061
PA1071	braF	branched-chain amino acid transport protein BraF	740.309	0.354663	0.162451	2.1832	0.029021	0.339856
PA1072	braE	branched-chain amino acid transport protein BraE	950.939	0.336111	0.1486	2.26185	0.0237065	0.298254
PA1073	braD	branched-chain amino acid transport protein BraD	1039.19	0.358972	0.132646	2.70624	0.00680502	0.132449
PA1074	braC	branched-chain amino acid transport protein BraC	8091.86	0.105642	0.101587	1.03992	0.298376	0.823103
PA1075	NA	hypothetical protein	228.193	-0.125093	0.152182	-0.821998	0.411078	0.879078
PA1076	NA	hypothetical protein	1870.61	0.176141	0.231801	0.759878	0.447328	0.888927
PA1077	flgB	flagellar basal-body rod protein FlgB	554.614	-0.217647	0.158517	-1.37302	0.169746	0.718485
PA1078	flgC	flagellar basal-body rod protein FlgC	675.974	-0.0615417	0.117638	-0.523146	0.600873	0.932551
PA1079	flgD	flagellar basal-body rod modification protein FlgD	1202.13	-0.0536551	0.11139	-0.481688	0.630028	0.93899
PA1080	flgE	flagellar hook protein FlgE	3598.92	0.106174	0.11838	0.896897	0.369774	0.862806
PA1081	flgF	flagellar basal-body rod protein FlgF	695.391	-0.174872	0.125401	-1.3945	0.163166	0.70916
PA1082	flgG	flagellar basal-body rod protein FlgG	1648.27	0.0476973	0.134284	0.355197	0.722442	0.960142
PA1083	flgH	flagellar L-ring protein precursor FlgH	854.948	0.06745	0.129343	0.521483	0.602031	0.933028
PA1084	flgI	flagellar P-ring protein precursor FlgI	801.525	0.176019	0.114492	1.53738	0.1242	0.650291
PA1085	flgJ	flagellar protein FlgJ	1054.56	0.102646	0.117231	0.87559	0.381253	0.864367
PA1086	flgK	flagellar hook-associated protein 1 FlgK	2298.13	0.16152	0.125932	1.28259	0.199634	0.742744
PA1087	flgL	flagellar hook-associated protein type 3 FlgL	1671.57	0.187227	0.111946	1.67247	0.0944312	0.594175
PA1088	NA	hypothetical protein	1037.39	-0.0140575	0.122901	-0.114381	0.908936	0.986833
PA1089	NA	conserved hypothetical protein	576.092	0.0130548	0.137964	0.0946252	0.924613	0.987611
PA1090	NA	hypothetical protein	401.665	0.12586	0.128939	0.97612	0.329005	0.84546
PA1091	fgtA	flagellar glycosyl transferase, FgtA	3665.79	0.00913156	0.105921	0.0862112	0.931299	0.988525
PA1092	fliC	flagellin type B	32388.5	0.133453	0.120212	1.11015	0.266935	0.803801
PA1093	NA	hypothetical protein	2184.9	0.165293	0.108943	1.51724	0.129207	0.660054
PA1094	fliD	flagellar capping protein FliD	8815.89	0.137312	0.110022	1.24804	0.212016	0.75821
PA1095	NA	hypothetical protein	2300.84	0.0384357	0.110976	0.346342	0.729085	0.961363
PA1096	NA	hypothetical protein	2153.95	-0.0416776	0.119055	-0.350071	0.726285	0.960217
PA1097	fleQ	transcriptional regulator FleQ	4964.33	-0.00672084	0.103856	-0.0647132	0.948402	0.991165
PA1098	fleS	two-component sensor	1538.78	0.0549092	0.118982	0.461493	0.644445	0.940657
PA1099	fleR	two-component response regulator	1533.5	-0.105634	0.117397	-0.899799	0.368227	0.862806
PA1100	fliE	flagellar hook-basal body complex protein FliE	358.555	-0.0598146	0.165098	-0.362298	0.71713	0.959129
PA1101	fliF	Flagella M-ring outer membrane protein precursor	1992.89	-0.0573805	0.103256	-0.555713	0.578407	0.930245
PA1102	fliG	flagellar motor switch protein FliG	1892.71	-0.0121771	0.116308	-0.104697	0.916616	0.987611
PA1103	NA	probable flagellar assembly protein	1101.89	-0.0819539	0.134179	-0.61078	0.541345	0.921031
PA1104	fliI	flagellum-specific ATP synthase FliI	1245.08	-0.170689	0.122173	-1.39711	0.16238	0.708199
PA1105	fliJ	flagellar protein FliJ	233.316	-0.206591	0.150999	-1.36816	0.171263	0.719564
PA1106	NA	hypothetical protein	184.808	0.274695	0.147919	1.85706	0.0633032	0.490446
PA1107	roeA	RoeA	39.5764	0.0457797	0.249656	0.183371	0.854507	0.976567
PA1108	NA	probable major facilitator superfamily (MFS) transporter	5.54011	0.0288007	0.264641	0.108829	0.913338	0.987611
PA1109	NA	probable transcriptional regulator	160.414	-0.172401	0.158702	-1.08631	0.27734	0.809621
PA1110	NA	hypothetical protein	307.025	-0.180185	0.154092	-1.16934	0.242268	0.784074
PA1111	NA	hypothetical protein	17.6349	0.535182	0.268919	1.99012	0.0465773	0.433635
PA1112	NA	conserved hypothetical protein	126.758	0.490725	0.181133	2.7092	0.00674458	0.132194
PA1113	NA	probable ATP-binding/permease fusion ABC transporter	219.577	-0.0294385	0.15866	-0.185545	0.852802	0.976567
PA1114	NA	hypothetical protein	73.6632	0.189259	0.215645	0.877641	0.380139	0.864367
PA1115	NA	hypothetical protein	705.426	0.0737211	0.12693	0.5808	0.561376	0.92361
PA1116	NA	hypothetical protein	580.547	-0.225788	0.175197	-1.28876	0.19748	0.742744
PA1117	NA	hypothetical protein	173.654	-0.193652	0.182959	-1.05844	0.289853	0.820637
PA1118	NA	hypothetical protein	296.495	-0.0471514	0.160099	-0.294515	0.768364	0.970425
PA1119	yfiB	YfiB	519.389	0.0907668	0.155307	0.584436	0.558927	0.92209
PA1120	tpbB	diguanylate cyclase TpbB	387.177	0.117943	0.138432	0.851994	0.394218	0.868234
PA1121	yfiR	YfiR	252.412	0.0691346	0.154621	0.447123	0.654786	0.944108
PA1122	NA	putative peptide deformylase	368.77	0.0846564	0.1617	0.523539	0.600599	0.932551
PA1123	NA	hypothetical protein	314.977	0.831245	0.2301	3.61254	0.000303214	0.0124468
PA1124	dgt	deoxyguanosinetriphosphate triphosphohydrolase	730.973	0.0392524	0.134635	0.291546	0.770633	0.970425
PA1125	NA	probable cobalamin biosynthetic protein	220.899	0.130498	0.152734	0.85441	0.392878	0.868123
PA1126	NA	hypothetical protein	461.515	0.00213585	0.166149	0.012855	0.989743	0.998616
PA1127	NA	probable oxidoreductase	700.836	-0.0969748	0.132927	-0.729534	0.465675	0.892889
PA1128	NA	probable transcriptional regulator	250.293	-0.00460858	0.171618	-0.0268537	0.978576	0.997949
PA1129	fosA	fosfomycin resistance protein, FosA	165.415	0.155984	0.156844	0.994519	0.31997	0.842296
PA1130	rhlC	rhamnosyltransferase 2	51.5598	0.290925	0.209999	1.38537	0.16594	0.715232
PA1131	NA	probable major facilitator superfamily (MFS) transporter	25.5879	0.169528	0.25105	0.675276	0.499501	0.905325
PA1132	NA	hypothetical protein	496.663	-0.131486	0.182295	-0.72128	0.470737	0.894413
PA1133	NA	hypothetical protein	32.4649	-0.025961	0.252931	-0.102641	0.918248	0.987611
PA1134	NA	hypothetical protein	11.6337	0.204465	0.271082	0.754256	0.450696	0.889448
PA1135	NA	conserved hypothetical protein	213.481	0.490896	0.16624	2.95293	0.00314777	0.0742055
PA1136	NA	probable transcriptional regulator	106.083	0.0757565	0.194253	0.389989	0.696545	0.952252
PA1137	NA	probable oxidoreductase	51.4613	0.21262	0.229359	0.927018	0.353917	0.859557
PA1138	NA	probable transcriptional regulator	145.873	0.188827	0.176035	1.07267	0.283421	0.816705
PA1139	NA	hypothetical protein	247.349	-0.0531416	0.141345	-0.375971	0.706939	0.957841
PA1140	NA	conserved hypothetical protein	633.327	-0.0630648	0.110852	-0.568912	0.569416	0.924639
PA1141	NA	probable transcriptional regulator	251.765	-0.0177739	0.144757	-0.122785	0.902277	0.983822
PA1142	NA	probable transcriptional regulator	343.858	-0.163238	0.154467	-1.05679	0.29061	0.820762
PA1143	NA	hypothetical protein	16.9237	-0.335521	0.266375	-1.25958	0.207821	0.753334
PA1144	NA	probable major facilitator superfamily (MFS) transporter	21.0511	0.101124	0.260282	0.388516	0.697634	0.95251
PA1145	NA	probable transcriptional regulator	179.507	0.099116	0.189239	0.523762	0.600444	0.932551
PA1146	NA	probable iron-containing alcohol dehydrogenase	19.0248	0.123546	0.267115	0.462518	0.64371	0.940657
PA1147	NA	probable amino acid permease	158.642	0.0179611	0.172466	0.104143	0.917056	0.987611
PA1148	toxA	exotoxin A precursor	66.2033	0.0056412	0.203512	0.0277193	0.977886	0.997949
PA1149	NA	hypothetical protein	14.8846	0.039625	0.272345	0.145495	0.88432	0.980024
PA1150	pys2	pyocin S2	1401.32	0.670399	0.243304	2.75539	0.00586222	0.119078
PA1151	imm2	pyocin S2 immunity protein	3391.95	0.0724201	0.196271	0.36898	0.712142	0.958448
PA1152	NA	hypothetical protein	138.941	0.200684	0.22106	0.907829	0.363968	0.86186
PA1153	NA	hypothetical protein	27.021	0.0350643	0.265204	0.132217	0.894813	0.981802
PA1154	NA	conserved hypothetical protein	33.5852	0.183612	0.246944	0.743536	0.457157	0.891
PA1155	nrdB	NrdB, tyrosyl radical-harboring component of class Ia ribonucleotide reductase	8502.73	0.27345	0.14928	1.83179	0.0669832	0.503092
PA1156	nrdA	NrdA, catalytic component of class Ia ribonucleotide reductase	13568	0.287215	0.160381	1.79083	0.073321	0.530724
PA1157	NA	probable two-component response regulator	583.5	-0.113826	0.158469	-0.718283	0.472583	0.894604
PA1158	NA	probable two-component sensor	445.843	-0.0444535	0.140878	-0.315546	0.752347	0.969092
PA1159	NA	probable cold-shock protein	13190.3	-0.195714	0.139094	-1.40706	0.159408	0.702251
PA1160	NA	hypothetical protein	534.423	-0.0998118	0.133153	-0.7496	0.453496	0.889866
PA1161	rrmA	rRNA methyltransferase	536.762	-0.0433351	0.118618	-0.365333	0.714863	0.958448
PA1162	dapE	succinyl-diaminopimelate desuccinylase	1013.62	-0.0989303	0.127823	-0.773965	0.438951	0.886988
PA1163	ndvB	NdvB	361.861	-0.113455	0.151685	-0.747961	0.454484	0.890164
PA1164	NA	conserved hypothetical protein	750.549	-0.254717	0.135042	-1.8862	0.059268	0.480216
PA1165	pcpS	PcpS	225.625	-0.222225	0.156195	-1.42273	0.154813	0.697139
PA1166	NA	hypothetical protein	50.0304	0.318556	0.218654	1.4569	0.145145	0.682973
PA1167	NA	hypothetical protein	53.1034	0.0210564	0.220433	0.0955227	0.9239	0.987611
PA1168	NA	hypothetical protein	117.136	0.867039	0.253491	3.42039	0.000625319	0.0216958
PA1169	NA	probable lipoxygenase	258.511	0.848721	0.234706	3.6161	0.000299073	0.012375
PA1170	NA	conserved hypothetical protein	300.307	-0.122327	0.177935	-0.687483	0.491778	0.902494
PA1171	sltB2	SltB2	1576.05	0.138891	0.11745	1.18256	0.236985	0.779478
PA1172	napC	cytochrome c-type protein NapC	58.1938	0.850961	0.258052	3.29763	0.000975056	0.0313027
PA1173	napB	cytochrome c-type protein NapB precursor	30.7853	0.634655	0.270494	2.34628	0.018962	0.257658
PA1174	napA	periplasmic nitrate reductase protein NapA	356.49	0.92266	0.232045	3.97621	7.00211e-05	0.00376094
PA1175	napD	NapD protein of periplasmic nitrate reductase	17.4345	0.788469	0.265207	2.97304	0.00294868	0.0716145
PA1176	napF	ferredoxin protein NapF	88.2839	0.952575	0.25084	3.79754	0.000146141	0.00703747
PA1177	napE	periplasmic nitrate reductase protein NapE	19.3094	-0.316977	0.264333	-1.19916	0.230466	0.770416
PA1178	oprH	PhoP/Q and low Mg2+ inducible outer membrane protein H1 precursor	3889.56	0.313424	0.13168	2.38019	0.0173037	0.243922
PA1179	phoP	two-component response regulator PhoP	1851.58	0.220768	0.137014	1.61128	0.107119	0.620715
PA1180	phoQ	two-component sensor PhoQ	1048.34	0.138358	0.126605	1.09283	0.274469	0.809621
PA1181	NA	conserved hypothetical protein	726.156	-0.0385183	0.130277	-0.295664	0.767486	0.970389
PA1182	NA	probable transcriptional regulator	93.5065	0.1568	0.184106	0.85168	0.394392	0.868234
PA1183	dctA	C4-dicarboxylate transport protein	20970.6	-0.0426421	0.10648	-0.400472	0.688809	0.951395
PA1184	NA	probable transcriptional regulator	221.005	-0.0309239	0.154259	-0.200468	0.841115	0.976567
PA1185	NA	probable glutathione S-transferase	19.9898	0.280482	0.269393	1.04116	0.2978	0.823103
PA1186	NA	hypothetical protein	29.844	-0.0398315	0.244791	-0.162717	0.870741	0.978272
PA1187	NA	probable acyl-CoA dehydrogenase	50.3187	0.516371	0.227401	2.27075	0.023162	0.294721
PA1188	NA	hypothetical protein	267.832	0.0948174	0.140182	0.67639	0.498793	0.905325
PA1189	NA	conserved hypothetical protein	62.6967	-0.0604296	0.223718	-0.270115	0.787072	0.971621
PA1190	NA	conserved hypothetical protein	220.195	1.50331	0.254669	5.90299	3.56961e-09	4.98497e-07
PA1191	NA	hypothetical protein	66.8652	0.131496	0.245242	0.536189	0.591828	0.932389
PA1192	NA	conserved hypothetical protein	1553.66	-0.2141	0.155989	-1.37253	0.169898	0.718485
PA1193	NA	hypothetical protein	1102.34	-0.108395	0.132347	-0.819023	0.412773	0.879755
PA1194	NA	probable amino acid permease	25.531	0.172813	0.254814	0.678193	0.497649	0.904906
PA1195	ddaH	dimethylarginine dimethylaminohydrolase DdaH	45.4536	0.68245	0.231033	2.9539	0.00313782	0.0742055
PA1196	ddaR	transcriptional regulator DdaR	1008.65	-0.117172	0.269015	-0.435561	0.663155	0.944108
PA1197	NA	hypothetical protein	450.129	0.105492	0.198517	0.531401	0.595141	0.932389
PA1198	NA	conserved hypothetical protein	3547.25	0.0267624	0.18845	0.142014	0.887069	0.980195
PA1199	NA	probable lipoprotein	1485.58	-0.027012	0.126478	-0.213571	0.830882	0.976567
PA1200	NA	conserved hypothetical protein	722.863	0.0416979	0.130158	0.320363	0.748693	0.96855
PA1201	NA	probable transcriptional regulator	271.184	-0.134162	0.145128	-0.924445	0.355255	0.859975
PA1202	NA	probable hydrolase	329.499	0.210281	0.128059	1.64207	0.100576	0.602165
PA1203	NA	hypothetical protein	111.04	0.114974	0.187767	0.612325	0.540323	0.921031
PA1204	NA	NAD(P)H quinone oxidoreductase	360.132	0.200324	0.141203	1.41869	0.155988	0.698197
PA1205	NA	conserved hypothetical protein	588.61	0.196082	0.11738	1.67049	0.0948219	0.594175
PA1206	NA	hypothetical protein	393.992	0.071763	0.142026	0.505281	0.613361	0.934343
PA1207	kefB	glutathione-regulated potassium-efflux system protein KefB	1470.86	-0.0181923	0.117263	-0.155141	0.87671	0.978526
PA1208	NA	conserved hypothetical protein	235.74	0.129113	0.14382	0.897737	0.369326	0.862806
PA1209	NA	hypothetical protein	126.034	0.187737	0.244721	0.767148	0.442994	0.887762
PA1210	NA	conserved hypothetical protein	54.446	-0.13373	0.21575	-0.61984	0.535363	0.919072
PA1211	NA	hypothetical protein	14.3877	-0.231469	0.271779	-0.851683	0.39439	0.868234
PA1212	NA	probable major facilitator superfamily (MFS) transporter	7.53953	0.148737	0.271533	0.547769	0.58385	0.930587
PA1213	NA	hypothetical protein	8.32853	0.124261	0.271461	0.45775	0.647132	0.941621
PA1214	NA	hypothetical protein	17.5408	0.173512	0.262613	0.660714	0.508795	0.909773
PA1215	NA	hypothetical protein	29.4765	0.219633	0.249341	0.880854	0.378397	0.864367
PA1216	NA	hypothetical protein	40.4288	-0.142908	0.234485	-0.609456	0.542222	0.921031
PA1217	NA	probable 2-isopropylmalate synthase	36.0993	0.323478	0.240022	1.3477	0.177755	0.720629
PA1218	NA	hypothetical protein	6.65617	-0.161002	0.266491	-0.604154	0.545741	0.921557
PA1219	NA	hypothetical protein	3.77198	0.249402	0.233735	1.06703	0.28596	0.818695
PA1220	NA	hypothetical protein	7.37076	0.159273	0.269513	0.590968	0.554542	0.921593
PA1221	NA	hypothetical protein	10.7858	-0.0281656	0.272813	-0.103241	0.917771	0.987611
PA1222	NA	probable membrane-bound lytic murein transglycolase A	720.95	-0.155715	0.15614	-0.99728	0.318629	0.841939
PA1223	NA	probable transcriptional regulator	181.803	0.136539	0.180421	0.756782	0.44918	0.88933
PA1224	NA	probable NAD(P)H dehydrogenase	172.402	0.143977	0.154128	0.934137	0.350233	0.858082
PA1225	NA	FAD-dependent NADPH:quinone reductase	135.599	-0.0575344	0.157677	-0.364889	0.715195	0.958448
PA1226	NA	probable transcriptional regulator	188.944	0.0842512	0.156224	0.539298	0.589681	0.932292
PA1227	NA	hypothetical protein	199.313	-0.0809377	0.153594	-0.52696	0.598221	0.932551
PA1228	NA	hypothetical protein	358.883	-0.207778	0.161618	-1.28561	0.198581	0.742744
PA1229	NA	probable transcriptional regulator	112.494	0.247133	0.17977	1.37472	0.169219	0.718281
PA1230	NA	hypothetical protein	1.49875	0.180838	0.184386	0.980754	0.326714	0.844986
PA1231	NA	conserved hypothetical protein	11.3589	-0.0740815	0.272708	-0.271651	0.78589	0.971511
PA1232	NA	hypothetical protein	30.5	-0.0883796	0.249407	-0.35436	0.723069	0.960142
PA1233	NA	hypothetical protein	2.62456	0.0632417	0.230973	0.273805	0.784234	0.971511
PA1234	NA	hypothetical protein	201.603	-0.163792	0.158643	-1.03246	0.301858	0.826178
PA1235	NA	probable transcriptional regulator	243.168	-0.0392607	0.157458	-0.24934	0.803098	0.97482
PA1236	NA	probable major facilitator superfamily (MFS) transporter	11.5803	-0.0289394	0.273007	-0.106003	0.91558	0.987611
PA1237	NA	probable multidrug resistance efflux pump	9.09098	-0.0204673	0.272945	-0.0749869	0.940225	0.990794
PA1238	NA	probable outer membrane component of multidrug efflux pump	8.64133	0.0082588	0.269358	0.030661	0.97554	0.997949
PA1239	NA	hypothetical protein	51.0549	0.111618	0.215537	0.517859	0.604556	0.933917
PA1240	NA	probable enoyl-CoA hydratase/isomerase	94.2526	-0.0432395	0.18244	-0.237006	0.812652	0.97591
PA1241	NA	probable transcriptional regulator	163.019	-0.0067256	0.194275	-0.034619	0.972384	0.996803
PA1242	sprP	SprP	95.7809	-0.0727068	0.196448	-0.370107	0.711303	0.958448
PA1243	NA	probable sensor/response regulator hybrid	1365.95	0.151316	0.123353	1.22669	0.219939	0.764762
PA1244	qslA	QslA	3855.56	-0.00873921	0.101732	-0.0859039	0.931543	0.988525
PA1245	aprX	AprX	398.723	0.128616	0.176924	0.726954	0.467254	0.893223
PA1246	aprD	alkaline protease secretion protein AprD	83.3603	0.132786	0.18927	0.70157	0.482948	0.89874
PA1247	aprE	alkaline protease secretion protein AprE	52.8675	-0.0360863	0.232263	-0.155368	0.876531	0.978526
PA1248	aprF	Alkaline protease secretion outer membrane protein AprF precursor	44.6192	0.329718	0.22793	1.44657	0.148016	0.686779
PA1249	aprA	alkaline metalloproteinase precursor	281.771	0.644671	0.165478	3.89581	9.78704e-05	0.00506207
PA1250	aprI	alkaline proteinase inhibitor AprI	331.3	-0.103944	0.134227	-0.774391	0.4387	0.886988
PA1251	NA	probable chemotaxis transducer	28.3683	-0.216896	0.251914	-0.860992	0.389242	0.865918
PA1252	dpkA	DpkA	150.46	0.287858	0.160418	1.79443	0.0727447	0.528515
PA1253	lhpG	alpha-ketoglutaric semialdehyde dehydrogenase, LhpG	9.42366	0.0783193	0.272979	0.286906	0.774185	0.970425
PA1254	lhpC	delta1-pyrroline-4-hydroxy-2-carboxylate deaminase, LphC	13.0805	-0.235327	0.269546	-0.873049	0.382636	0.864367
PA1255	lhpK	D-hydroxyproline epimerase, LhpK	19.799	-0.167282	0.26532	-0.630491	0.528373	0.918261
PA1256	lhpO	ABC transporter ATP-binding protein, LhpO	22.4574	0.0450643	0.256018	0.17602	0.860278	0.976567
PA1257	lhpN	amino acid ABC transporter membrane protein, LhpN	6.52655	0.0387198	0.269866	0.143478	0.885913	0.980195
PA1258	lhpM	Permease of ABC transporter, LhpM	3.16182	0.30899	0.238438	1.29589	0.195012	0.740542
PA1259	lhpH	LhpH	24.0524	-0.105576	0.249642	-0.422909	0.672362	0.948329
PA1260	lhpP	ABC transporter periplasmic-binding protein, LhpP	37.5198	-0.226198	0.234468	-0.96473	0.33468	0.845938
PA1261	lhpR	Transcriptional regulator, LhpR	47.4655	0.22243	0.221275	1.00522	0.314793	0.836552
PA1262	NA	probable major facilitator superfamily (MFS) transporter	24.0128	-0.0192735	0.248344	-0.0776078	0.93814	0.990794
PA1263	NA	hypothetical protein	529.281	-0.109976	0.123831	-0.888114	0.374479	0.864367
PA1264	NA	probable transcriptional regulator	87.7346	0.312608	0.184342	1.6958	0.0899236	0.585446
PA1265	NA	hypothetical protein	22.1035	0.134756	0.256143	0.526098	0.59882	0.932551
PA1266	lhpE	D-hydroxyproline dehydrogenase alpha-subunit, LphE	7.59558	0.0549228	0.271679	0.202161	0.839791	0.976567
PA1266.1	lhpF	D-hydroxyproline dehydrogenase gamma-subunit, LphF	0.262413	0.0173752	0.0899682	0.193125	0.846861	0.976567
PA1267	lhpB	D-hydroxyproline dehydrogenase beta-subunit, LphB	11.6242	0.434426	0.273023	1.59117	0.111571	0.62953
PA1268	lhpA	Hydroxyproline 2-epimerase, LhpA	23.9813	0.235249	0.260676	0.902458	0.366813	0.862806
PA1269	NA	probable transcriptional regulator	241.098	0.00446846	0.158981	0.0281068	0.977577	0.997949
PA1270	NA	hypothetical protein	118.178	0.097935	0.207107	0.472872	0.636304	0.939567
PA1271	NA	probable tonB-dependent receptor	2146.81	0.0710119	0.174028	0.408049	0.683238	0.949365
PA1272	cobO	cob(I)alamin adenosyltransferase	964.018	-0.0378055	0.1352	-0.279626	0.779765	0.971511
PA1273	cobB	cobyrinic acid a,c-diamide synthase	1168.76	-0.101114	0.12949	-0.780867	0.434881	0.886988
PA1274	NA	conserved hypothetical protein	378.593	-0.0533478	0.130281	-0.409483	0.682185	0.949365
PA1275	cobD	cobalamin biosynthetic protein CobD	493.307	-0.205031	0.137102	-1.49547	0.134793	0.670086
PA1276	cobC	cobalamin biosynthetic protein CobC	672.259	-0.248693	0.121688	-2.04369	0.0409842	0.40306
PA1277	cobQ	cobyric acid synthase	1015.67	-0.155428	0.127827	-1.21592	0.224014	0.764762
PA1278	cobP	cobinamide kinase	338.174	-0.227873	0.140239	-1.62489	0.104187	0.614038
PA1279	cobU	nicotinate-nucleotide--dimethylbenzimidazole phosphoribosyltransferase	800.332	-0.178472	0.130589	-1.36667	0.17173	0.719564
PA1280	NA	hypothetical protein	280.533	-0.204051	0.155968	-1.30829	0.190775	0.73647
PA1281	cobV	cobalamin (5'-phosphate) synthase	265.517	-0.189967	0.167792	-1.13216	0.257568	0.800857
PA1282	NA	probable major facilitator superfamily (MFS) transporter	40.3646	-0.100205	0.230386	-0.434944	0.663603	0.944108
PA1283	NA	probable transcriptional regulator	202.229	0.00721355	0.151837	0.0475087	0.962108	0.994377
PA1284	NA	probable acyl-CoA dehydrogenase	54.0062	0.342534	0.214626	1.59596	0.110498	0.625887
PA1285	NA	probable transcriptional regulator	298.34	-0.132297	0.155973	-0.848209	0.396322	0.868234
PA1286	NA	probable major facilitator superfamily (MFS) transporter	140.184	-0.0673682	0.202545	-0.332608	0.73943	0.965511
PA1287	NA	probable glutathione peroxidase	376.847	-0.163536	0.135071	-1.21074	0.225994	0.766537
PA1288	NA	probable outer membrane protein precursor	13625.1	-0.0485338	0.098521	-0.492624	0.622278	0.935951
PA1289	NA	hypothetical protein	88.8697	0.426871	0.226628	1.88358	0.0596219	0.481283
PA1290	NA	probable transcriptional regulator	89.269	-0.150834	0.194059	-0.777254	0.437009	0.886988
PA1291	NA	hypothetical protein	208.021	-0.0208827	0.149596	-0.139594	0.888981	0.980195
PA1292	NA	probable 3-mercaptopyruvate sulfurtransferase	1188.8	0.0267265	0.123999	0.215537	0.829348	0.976567
PA1293	NA	hypothetical protein	1512.42	-0.032377	0.129135	-0.250723	0.802028	0.97482
PA1294	rnd	ribonuclease D	1164.91	-0.0634858	0.121346	-0.523178	0.60085	0.932551
PA1295	NA	conserved hypothetical protein	280.046	-0.0253247	0.139454	-0.181599	0.855897	0.976567
PA1296	NA	probable 2-hydroxyacid dehydrogenase	467.018	0.288015	0.195106	1.4762	0.139891	0.676642
PA1297	NA	probable metal transporter	211.059	-0.246904	0.175434	-1.40739	0.159312	0.702251
PA1298	NA	conserved hypothetical protein	64.604	-0.120102	0.217933	-0.551096	0.581568	0.930308
PA1299	NA	conserved hypothetical protein	532.772	-0.226366	0.208895	-1.08363	0.278527	0.809621
PA1300	NA	ECF sigma factor	117.693	-0.178656	0.205125	-0.87096	0.383776	0.865055
PA1301	NA	probable transmembrane sensor	94.541	-0.247733	0.213635	-1.15961	0.246208	0.790867
PA1302	NA	probable heme utilization protein precursor	80.4006	-0.0589383	0.194236	-0.303437	0.761557	0.969484
PA1303	NA	signal peptidase	195.826	-0.0380334	0.149297	-0.254749	0.798917	0.974302
PA1304	NA	probable oligopeptidase	1218.58	-0.0204508	0.115362	-0.177276	0.859292	0.976567
PA1305	NA	hypothetical protein	658.592	-0.126477	0.142627	-0.886764	0.375206	0.864367
PA1306	NA	probable HIT family protein	536.365	-0.0110662	0.149121	-0.0742092	0.940844	0.990794
PA1307	NA	conserved hypothetical protein	814.848	-0.0309765	0.130846	-0.236741	0.812858	0.97591
PA1308	NA	hypothetical protein	539.101	-0.0448444	0.130945	-0.342467	0.732	0.962922
PA1309	NA	probable transcriptional regulator	200.604	-0.0121279	0.195182	-0.0621363	0.950454	0.99201
PA1310	phnW	2-aminoethylphosphonate:pyruvate aminotransferase	51.8859	0.0998611	0.213635	0.467438	0.640186	0.940328
PA1311	phnX	2-phosphonoacetaldehyde hydrolase	103.625	-0.120324	0.179885	-0.668892	0.503564	0.907683
PA1312	NA	probable transcriptional regulator	159.004	0.0091272	0.18408	0.0495828	0.960455	0.993747
PA1313	NA	probable major facilitator superfamily (MFS) transporter	43.1513	-0.153148	0.219925	-0.696364	0.486201	0.899575
PA1314	NA	hypothetical protein	69.6642	0.0417436	0.195394	0.213638	0.830829	0.976567
PA1315	NA	probable transcriptional regulator	199.729	0.011634	0.179113	0.0649536	0.948211	0.99115
PA1316	NA	probable major facilitator superfamily (MFS) transporter	48.4144	-0.00384185	0.218098	-0.0176152	0.985946	0.998616
PA1317	cyoA	cytochrome o ubiquinol oxidase subunit II	95.6379	0.265176	0.241659	1.09732	0.272504	0.806286
PA1318	cyoB	cytochrome o ubiquinol oxidase subunit I	136.038	0.435535	0.228654	1.90478	0.0568086	0.472892
PA1319	cyoC	cytochrome o ubiquinol oxidase subunit III	42.8307	0.396294	0.255557	1.55071	0.120972	0.647206
PA1320	cyoD	cytochrome o ubiquinol oxidase subunit IV	18.718	0.137663	0.269501	0.510806	0.609487	0.934153
PA1321	cyoE	cytochrome o ubiquinol oxidase protein CyoE	88.4713	0.278637	0.248546	1.12107	0.262259	0.80368
PA1322	NA	probable TonB-dependent receptor	17.7611	0.191791	0.263243	0.72857	0.466265	0.892889
PA1323	NA	hypothetical protein	94.9977	1.09406	0.2301	4.75473	1.98712e-06	0.000148001
PA1324	NA	hypothetical protein	250.114	1.36636	0.230084	5.93852	2.87602e-09	4.11935e-07
PA1325	NA	conserved hypothetical protein	148.494	-0.107635	0.1607	-0.669787	0.502993	0.90726
PA1326	ilvA2	threonine dehydratase, biosynthetic	566.973	-0.274361	0.125795	-2.18101	0.0291828	0.340323
PA1327	NA	probable protease	366.483	0.102811	0.161078	0.638267	0.5233	0.915585
PA1328	NA	probable transcriptional regulator	197.953	0.0626394	0.158407	0.395433	0.692523	0.951395
PA1329	NA	conserved hypothetical protein	5.58287	0.184382	0.2647	0.696568	0.486073	0.899575
PA1330	NA	probable short-chain dehydrogenase	131.734	0.0222563	0.176703	0.125953	0.899769	0.983525
PA1331	NA	conserved hypothetical protein	651.947	-0.144216	0.169659	-0.850036	0.395305	0.868234
PA1332	NA	hypothetical protein	30.8169	0.0241093	0.235015	0.102586	0.918291	0.987611
PA1333	NA	hypothetical protein	35.3055	0.344217	0.2614	1.31682	0.187899	0.734362
PA1334	NA	probable oxidoreductase	21.6628	0.155763	0.261057	0.59666	0.550734	0.921593
PA1335	aauR	AauR	351.921	-0.170643	0.144881	-1.17781	0.238871	0.780769
PA1336	aauS	AauS	803.454	0.0621588	0.128827	0.4825	0.629451	0.938632
PA1337	ansB	glutaminase-asparaginase	4489.03	0.337459	0.141058	2.39234	0.0167415	0.23979
PA1338	ggt	gamma-glutamyltranspeptidase precursor	2447.14	0.156697	0.125983	1.24379	0.213576	0.758481
PA1339	aatP	AatP	3142.57	0.0203311	0.131347	0.154789	0.876988	0.978526
PA1340	aatM	AatM	1676.67	0.141042	0.140561	1.00342	0.315656	0.837742
PA1341	aatQ	AatQ	1854.73	0.0494023	0.108201	0.456579	0.647973	0.941944
PA1342	aatJ	AatJ	10019.1	-0.015326	0.109071	-0.140514	0.888254	0.980195
PA1343	NA	hypothetical protein	104.757	0.185187	0.182169	1.01656	0.309361	0.834383
PA1344	NA	probable short-chain dehydrogenase	288.806	0.359025	0.138385	2.59439	0.00947593	0.165414
PA1345	NA	hypothetical protein	54.0841	0.227789	0.23273	0.978767	0.327695	0.845109
PA1346	NA	hypothetical protein	25.6403	-0.0832906	0.257756	-0.323137	0.746592	0.968056
PA1347	NA	probable transcriptional regulator	7.17209	-0.0851317	0.270464	-0.314762	0.752943	0.969092
PA1348	NA	hypothetical protein	94.5134	0.444203	0.202401	2.19467	0.0281871	0.334709
PA1349	NA	conserved hypothetical protein	14.4349	0.583317	0.268415	2.17319	0.0297661	0.341388
PA1350	NA	hypothetical protein	44.3985	0.0393457	0.23665	0.166261	0.867951	0.977177
PA1351	NA	probable sigma-70 factor, ECF subfamily	30.4426	0.306125	0.240554	1.27258	0.203167	0.748527
PA1352	NA	conserved hypothetical protein	14.8833	-0.075595	0.267448	-0.282653	0.777443	0.971095
PA1353	NA	hypothetical protein	57.4784	0.0629257	0.209253	0.300716	0.763631	0.969484
PA1354	NA	hypothetical protein	54.9051	0.224807	0.215156	1.04486	0.296088	0.823103
PA1355	NA	hypothetical protein	4.5001	0.0713433	0.248903	0.286631	0.774395	0.970425
PA1356	NA	hypothetical protein	16.4551	0.556138	0.266408	2.08754	0.036839	0.381079
PA1357	NA	conserved hypothetical protein	470.658	-0.161129	0.127635	-1.26242	0.206796	0.752549
PA1358	NA	hypothetical protein	80.5967	0.0354615	0.196622	0.180354	0.856875	0.976567
PA1359	NA	probable transcriptional regulator	127.583	-0.0363363	0.177214	-0.205042	0.837539	0.976567
PA1360	NA	conserved hypothetical protein	94.5556	-0.26535	0.202064	-1.3132	0.189116	0.734634
PA1361	norM	NorM	589.696	-0.278307	0.150142	-1.85363	0.0637924	0.492277
PA1362	NA	hypothetical protein	30.8679	0.0697069	0.235484	0.296015	0.767219	0.970389
PA1363	NA	ECF sigma factor	57.7295	-0.0860504	0.235157	-0.365928	0.714419	0.958448
PA1364	NA	probable transmembrane sensor	137.833	-0.171523	0.164922	-1.04002	0.298329	0.823103
PA1365	NA	probable siderophore receptor	200.889	0.0637818	0.174303	0.365925	0.714421	0.958448
PA1366	NA	hypothetical protein	710.543	0.177288	0.182261	0.972711	0.330697	0.84546
PA1367	NA	hypothetical protein	236.353	0.249454	0.205161	1.21589	0.224026	0.764762
PA1368	NA	hypothetical protein	193.783	0.209977	0.149423	1.40525	0.159946	0.702957
PA1369	NA	hypothetical protein	1023.74	0.159354	0.165676	0.961836	0.336132	0.846706
PA1370	NA	hypothetical protein	1843.01	0.207793	0.159688	1.30124	0.193175	0.739252
PA1371	NA	hypothetical protein	1031.04	0.131564	0.167627	0.784858	0.432537	0.886197
PA1372	NA	hypothetical protein	4203.44	0.105245	0.165963	0.634147	0.525985	0.917848
PA1373	fabF2	3-oxoacyl-acyl carrier protein synthase II	308.138	-0.0884016	0.150961	-0.585594	0.558149	0.92209
PA1374	NA	hypothetical protein	103.433	0.0113772	0.19508	0.0583209	0.953493	0.99277
PA1375	pdxB	erythronate-4-phosphate dehydrogenase	831.514	-0.114515	0.113551	-1.00848	0.313222	0.835575
PA1376	aceK	isocitrate dehydrogenase kinase/phosphatase	791.158	0.146683	0.152473	0.962028	0.336035	0.846706
PA1377	NA	conserved hypothetical protein	421.312	-0.0150542	0.162307	-0.0927508	0.926101	0.987611
PA1378	NA	hypothetical protein	126.848	0.0862406	0.171546	0.502725	0.615158	0.934531
PA1379	NA	probable short-chain dehydrogenase	42.6178	0.0436981	0.222682	0.196235	0.844426	0.976567
PA1380	NA	probable transcriptional regulator	132.705	0.0224764	0.167181	0.134444	0.893052	0.981039
PA1381	NA	hypothetical protein	14.6558	-0.153027	0.271	-0.564675	0.572295	0.924989
PA1382	NA	probable type II secretion system protein	515.153	0.201631	0.185534	1.08676	0.277143	0.809621
PA1383	NA	hypothetical protein	449.832	-0.0300756	0.130116	-0.231144	0.817203	0.97591
PA1384	galE	UDP-glucose 4-epimerase	68.2327	0.192947	0.21691	0.889525	0.373721	0.864367
PA1385	NA	probable glycosyl transferase	58.0951	0.0134437	0.202142	0.0665062	0.946975	0.990958
PA1386	NA	probable ATP-binding component of ABC transporter	87.6839	-0.187871	0.197802	-0.949794	0.342217	0.850745
PA1387	NA	hypothetical protein	101.877	-0.136025	0.175284	-0.776024	0.437735	0.886988
PA1388	NA	hypothetical protein	64.4976	0.123656	0.208118	0.594163	0.552403	0.921593
PA1389	NA	probable glycosyl transferase	190.974	0.157821	0.151707	1.0403	0.298201	0.823103
PA1390	NA	probable glycosyl transferase	99.9281	0.0553419	0.191358	0.289206	0.772423	0.970425
PA1391	NA	probable glycosyl transferase	125.889	-0.022642	0.165619	-0.136711	0.891259	0.980807
PA1392	NA	hypothetical protein	198.962	0.194848	0.195905	0.994605	0.319928	0.842296
PA1393	cysC	adenosine 5'-phosphosulfate (APS) kinase	35.2486	0.157092	0.233636	0.67238	0.501342	0.90719
PA1394	NA	hypothetical protein	62.1026	0.210169	0.207899	1.01092	0.312056	0.835575
PA1395	NA	hypothetical protein	158.383	0.292259	0.215447	1.35652	0.174933	0.720629
PA1396	NA	probable two-component sensor	448.554	0.0600026	0.143088	0.419342	0.674967	0.948364
PA1397	NA	probable two-component response regulator	266.592	-0.153478	0.157396	-0.975102	0.32951	0.84546
PA1398	NA	hypothetical protein	259.024	-0.089967	0.148977	-0.6039	0.54591	0.921563
PA1399	NA	probable transcriptional regulator	48.1458	-0.135777	0.2175	-0.624265	0.532454	0.918261
PA1400	NA	probable pyruvate carboxylase	171.832	-0.00402718	0.157664	-0.0255428	0.979622	0.997949
PA1401	NA	hypothetical protein	92.9144	-0.121714	0.196289	-0.620073	0.53521	0.919072
PA1402	NA	hypothetical protein	48.8538	0.13888	0.22012	0.630926	0.528089	0.918116
PA1403	NA	probable transcriptional regulator	115.569	0.0392379	0.194685	0.201546	0.840272	0.976567
PA1404	NA	hypothetical protein	9.40803	-0.0725245	0.272949	-0.265707	0.790465	0.972552
PA1405	NA	probable helicase	570.052	-0.067087	0.137256	-0.488772	0.625003	0.936859
PA1406	NA	hypothetical protein	68.7085	-0.0850305	0.20195	-0.421048	0.67372	0.948329
PA1407	NA	hypothetical protein	156.022	-0.103855	0.193107	-0.537811	0.590707	0.932292
PA1408	NA	hypothetical protein	115.988	0.200622	0.217551	0.922187	0.356431	0.859975
PA1409	aphA	acetylpolyamine aminohydrolase	54.1255	0.252444	0.206961	1.21977	0.222553	0.764762
PA1410	NA	probable periplasmic spermidine/putrescine-binding protein	61.3805	0.0967717	0.205768	0.470295	0.638144	0.940051
PA1411	NA	hypothetical protein	195.409	-0.129726	0.153682	-0.844122	0.398601	0.868404
PA1412	NA	hypothetical protein	8.75859	-0.107476	0.27292	-0.3938	0.693728	0.951395
PA1413	NA	probable transcriptional regulator	165.506	0.0356129	0.176319	0.201981	0.839932	0.976567
PA1414	NA	hypothetical protein	946.744	0.132862	0.253458	0.524199	0.60014	0.932551
PA1415	NA	hypothetical protein	55.2908	0.197853	0.220398	0.897709	0.369341	0.862806
PA1416	NA	conserved hypothetical protein	45.8785	0.0411639	0.214995	0.191464	0.848162	0.976567
PA1417	NA	probable decarboxylase	74.1433	-0.080391	0.195425	-0.411365	0.680805	0.948924
PA1418	NA	probable sodium:solute symport protein	77.0916	0.150579	0.206071	0.730716	0.464953	0.892889
PA1419	NA	probable transporter	36.078	0.302309	0.231062	1.30835	0.190755	0.73647
PA1420	NA	hypothetical protein	21.2119	-0.237915	0.259388	-0.917214	0.359031	0.860011
PA1421	gbuA	guanidinobutyrase	104.243	0.248522	0.172013	1.44479	0.148517	0.687906
PA1422	gbuR	GbuR	347.658	-0.208388	0.168021	-1.24025	0.214883	0.76067
PA1423	bdlA	BdlA	449.187	0.292234	0.151365	1.93065	0.0535258	0.464835
PA1424	NA	hypothetical protein	91.5452	-0.0105073	0.209373	-0.0501845	0.959975	0.993747
PA1425	NA	probable ATP-binding component of ABC transporter	211.498	-0.116909	0.179535	-0.65118	0.51493	0.911407
PA1426	NA	hypothetical protein	30.8776	0.0242887	0.235051	0.103333	0.917698	0.987611
PA1427	NA	hypothetical protein	25.7877	-0.120317	0.251544	-0.478315	0.632426	0.939567
PA1428	NA	conserved hypothetical protein	98.6048	-0.0222018	0.184615	-0.12026	0.904277	0.984785
PA1429	NA	probable cation-transporting P-type ATPase	2893.59	0.318525	0.245322	1.29839	0.194153	0.739252
PA1430	lasR	transcriptional regulator LasR	1063.81	0.137657	0.127033	1.08364	0.278525	0.809621
PA1431	rsaL	regulatory protein RsaL	923.992	-0.0172746	0.191597	-0.0901609	0.928159	0.987611
PA1432	lasI	autoinducer synthesis protein LasI	13082.4	-0.158043	0.124541	-1.269	0.204441	0.751147
PA1433	NA	conserved hypothetical protein	304.976	0.016924	0.13366	0.126619	0.899242	0.983392
PA1434	NA	hypothetical protein	134.364	0.13393	0.17854	0.75014	0.45317	0.889866
PA1435	NA	probable Resistance-Nodulation-Cell Division (RND) efflux membrane fusion protein precursor	34.8674	0.24178	0.246111	0.982404	0.325901	0.844986
PA1436	NA	probable Resistance-Nodulation-Cell Division (RND) efflux transporter	47.5954	0.11575	0.213892	0.54116	0.588397	0.931823
PA1437	NA	probable two-component response regulator	163.404	0.0802236	0.163254	0.491403	0.623141	0.935969
PA1438	NA	probable two-component sensor	208.802	0.112254	0.166008	0.676194	0.498918	0.905325
PA1439	NA	conserved hypothetical protein	450.036	-0.179162	0.16143	-1.10984	0.267067	0.803801
PA1440	NA	hypothetical protein	2360.57	-0.284431	0.107772	-2.63919	0.00831038	0.153715
PA1441	NA	putative flagellar hook-length control protein FliK	2221.97	-0.0032039	0.103277	-0.0310225	0.975252	0.997949
PA1442	NA	conserved hypothetical protein	470.098	-0.0242029	0.192713	-0.12559	0.900056	0.983525
PA1443	fliM	flagellar motor switch protein FliM	2045.62	0.00651819	0.116564	0.0559195	0.955406	0.993096
PA1444	fliN	flagellar motor switch protein FliN	889.789	-0.184061	0.124424	-1.47931	0.139059	0.676279
PA1445	fliO	flagellar protein FliO	522.115	-0.0709055	0.13086	-0.541842	0.587927	0.931823
PA1446	fliP	flagellar biosynthetic protein FliP	683.216	-0.162038	0.130319	-1.2434	0.213722	0.758481
PA1447	fliQ	flagellar biosynthetic protein FliQ	272.965	-0.182548	0.14416	-1.26628	0.205412	0.751813
PA1448	fliR	flagellar biosynthetic protein FliR	295.435	-0.161609	0.166961	-0.967948	0.33307	0.845938
PA1449	flhB	flagellar biosynthetic protein FlhB	194.559	-0.0152569	0.162191	-0.0940676	0.925055	0.987611
PA1450	NA	conserved hypothetical protein	358.005	0.0583502	0.135239	0.431458	0.666135	0.944108
PA1451	NA	conserved hypothetical protein	413.552	-0.0968401	0.153143	-0.632349	0.527159	0.918116
PA1452	flhA	flagellar biosynthesis protein FlhA	1353.87	-0.0856502	0.123494	-0.693558	0.48796	0.900505
PA1453	flhF	flagellar biosynthesis protein FlhF	2030.53	-0.0748566	0.112752	-0.663908	0.506749	0.908149
PA1454	fleN	flagellar synthesis regulator FleN	2795.4	0.0581278	0.0989833	0.587249	0.557037	0.92209
PA1455	fliA	sigma factor FliA	2588.29	0.152934	0.166679	0.917536	0.358862	0.859975
PA1456	cheY	two-component response regulator CheY	1097.44	0.0236681	0.110898	0.213423	0.830997	0.976567
PA1457	cheZ	chemotaxis protein CheZ	3215.89	-0.00439804	0.103918	-0.042322	0.966242	0.994739
PA1458	NA	probable two-component sensor	5216.82	-0.0111657	0.104403	-0.106948	0.91483	0.987611
PA1459	NA	probable methyltransferase	2281.78	0.0918677	0.119596	0.768153	0.442396	0.887762
PA1460	motC	MotC	1035.11	0.0728321	0.127685	0.570404	0.568404	0.924509
PA1461	motD	MotD	737.883	0.0284695	0.142515	0.199766	0.841664	0.976567
PA1462	NA	probable plasmid partitioning protein	1163	-0.0229168	0.12214	-0.187628	0.851168	0.976567
PA1463	NA	hypothetical protein	1254.54	-0.0111253	0.122514	-0.0908079	0.927645	0.987611
PA1464	NA	probable purine-binding chemotaxis protein	1986.54	-0.114176	0.114583	-0.996447	0.319033	0.842296
PA1465	NA	hypothetical protein	815.063	-0.059226	0.1346	-0.440016	0.659925	0.944108
PA1466	NA	hypothetical protein	66.8105	-0.127152	0.215769	-0.589298	0.555662	0.921593
PA1467	NA	hypothetical protein	251.917	0.130419	0.145553	0.896024	0.37024	0.863171
PA1468	NA	hypothetical protein	85.406	-0.0237363	0.19168	-0.123832	0.901448	0.983607
PA1469	NA	hypothetical protein	160.631	0.0314899	0.184908	0.1703	0.864774	0.977177
PA1470	NA	probable short-chain dehydrogenase	125.556	0.0043192	0.164067	0.0263258	0.978997	0.997949
PA1471	NA	hypothetical protein	111.508	0.104021	0.206397	0.503984	0.614273	0.934531
PA1472	NA	conserved hypothetical protein	135.355	0.0180946	0.166718	0.108534	0.913572	0.987611
PA1473	NA	hypothetical protein	91.99	0.022731	0.183823	0.123657	0.901587	0.983607
PA1474	NA	hypothetical protein	784.121	0.0157836	0.126069	0.125198	0.900367	0.983525
PA1475	ccmA	heme exporter protein CcmA	794.961	0.0366801	0.20243	0.181199	0.856212	0.976567
PA1476	ccmB	heme exporter protein CcmB	484.808	-0.0156776	0.135369	-0.115814	0.9078	0.986256
PA1477	ccmC	heme exporter protein CcmC	1100.41	-0.0211158	0.130817	-0.161415	0.871767	0.978438
PA1478	NA	hypothetical protein	182.069	-0.147624	0.170894	-0.863835	0.387678	0.865918
PA1479	ccmE	cytochrome C-type biogenesis protein CcmE	705.076	-0.0194341	0.126663	-0.153432	0.878058	0.978526
PA1480	ccmF	cytochrome C-type biogenesis protein CcmF	3113.13	0.0794717	0.120384	0.660153	0.509156	0.910126
PA1481	ccmG	cytochrome C biogenesis protein CcmG	656.245	0.0738755	0.129242	0.571605	0.567589	0.92425
PA1482	ccmH	cytochrome C-type biogenesis protein CcmH	835.116	-0.0527911	0.125291	-0.42135	0.6735	0.948329
PA1483	cycH	cytochrome c-type biogenesis protein	1705.31	-0.0684771	0.100046	-0.684457	0.493687	0.903069
PA1484	NA	probable transcriptional regulator	101.061	0.0697086	0.177234	0.393315	0.694087	0.951395
PA1485	NA	probable amino acid permease	20.426	0.390723	0.263465	1.48302	0.138069	0.673658
PA1486	bapF	beta-peptidyl aminopeptidase	89.3388	0.375824	0.185196	2.02934	0.0424241	0.407184
PA1487	NA	probable carbohydrate kinase	170.325	0.181967	0.15307	1.18879	0.234523	0.775635
PA1488	NA	hypothetical protein	169.844	0.0309076	0.161116	0.191834	0.847872	0.976567
PA1489	NA	hypothetical protein	245.155	0.0260991	0.154036	0.169435	0.865454	0.977177
PA1490	NA	probable transcriptional regulator	161.201	0.0782723	0.192448	0.40672	0.684214	0.949365
PA1491	NA	probable transporter	21.5292	-0.11928	0.261483	-0.456167	0.64827	0.941944
PA1492	NA	hypothetical protein	26.9077	0.0263901	0.247365	0.106685	0.915039	0.987611
PA1493	cysP	sulfate-binding protein of ABC transporter	8911.99	-0.167417	0.144856	-1.15575	0.247782	0.792731
PA1494	muiA	mucoidy inhibitor gene A	394.283	0.326398	0.146309	2.23089	0.0256885	0.313995
PA1495	NA	hypothetical protein	118.047	-0.124123	0.178758	-0.694363	0.487455	0.900505
PA1496	NA	probable potassium channel	123.416	0.293003	0.234415	1.24993	0.211324	0.757187
PA1497	NA	probable transporter	17.7915	-0.327575	0.262333	-1.2487	0.211775	0.758039
PA1498	pykF	pyruvate kinase I	40.7903	-0.0257776	0.222403	-0.115905	0.907728	0.986256
PA1499	NA	conserved hypothetical protein	20.865	0.104509	0.265709	0.393321	0.694082	0.951395
PA1500	NA	probable oxidoreductase	84.2478	0.378159	0.197545	1.9143	0.0555819	0.471855
PA1501	NA	conserved hypothetical protein	44.3454	0.178425	0.221696	0.80482	0.420924	0.883586
PA1502	gcl	glyoxylate carboligase	54.9279	-0.0712007	0.22996	-0.309622	0.756849	0.969092
PA1503	NA	hypothetical protein	15.6191	-0.162715	0.270113	-0.602397	0.54691	0.921593
PA1504	NA	probable transcriptional regulator	742.31	-0.246286	0.199795	-1.23269	0.21769	0.763297
PA1505	moaA2	molybdopterin biosynthetic protein A2	1216.31	0.10461	0.205025	0.510228	0.609892	0.934153
PA1506	NA	hypothetical protein	75.3542	0.031312	0.193783	0.161583	0.871634	0.978438
PA1507	NA	probable transporter	153.178	-0.151511	0.170404	-0.889128	0.373934	0.864367
PA1508	NA	hypothetical protein	113.565	0.291275	0.183334	1.58876	0.112114	0.6305
PA1509	tplEi	immunity protein, TplEi	745.501	0.320034	0.138837	2.3051	0.0211607	0.275534
PA1510	tplE	type 6 PGAP1-like effector, TplE	568.9	0.465801	0.135542	3.43659	0.000589093	0.0205667
PA1511	vgrG2a	VgrG2a	558.874	0.322789	0.121901	2.64797	0.00809771	0.151284
PA1512	hcpA	secreted protein Hcp	68.8735	0.0206596	0.207291	0.0996651	0.92061	0.987611
PA1513	NA	hypothetical protein	535.986	-0.197801	0.152497	-1.29708	0.194604	0.739997
PA1514	NA	ureidoglycolate hydrolaseYbbT	166.293	-0.168241	0.183904	-0.914834	0.360279	0.860466
PA1515	alc	allantoicase	304.19	-0.00318044	0.154023	-0.0206491	0.983526	0.998414
PA1516	NA	hypothetical protein	177.247	0.00803748	0.187977	0.0427577	0.965895	0.994739
PA1517	NA	conserved hypothetical protein	336.537	-0.0517843	0.197921	-0.261641	0.793598	0.973012
PA1518	NA	conserved hypothetical protein	162.961	-0.0681504	0.18963	-0.359385	0.719307	0.960094
PA1519	NA	probable transporter	53.2545	0.37254	0.210353	1.77102	0.0765571	0.542701
PA1520	NA	probable transcriptional regulator	1629.92	-0.106528	0.124412	-0.856255	0.391857	0.8673
PA1521	NA	probable guanine deaminase	275.567	-0.117513	0.176096	-0.667323	0.504566	0.907738
PA1522	NA	hypothetical protein	168.412	0.365511	0.186097	1.96408	0.0495203	0.446883
PA1523	xdhB	xanthine dehydrogenase	260.519	0.780534	0.137847	5.6623	1.49356e-08	1.8137e-06
PA1524	xdhA	xanthine dehydrogenase	183.112	0.74907	0.204953	3.65483	0.000257349	0.0109737
PA1525	alkB2	alkane-1-monooxygenase 2	56.2159	0.11168	0.20974	0.53247	0.5944	0.932389
PA1526	NA	probable transcriptional regulator	790.867	0.148144	0.183597	0.806899	0.419725	0.883082
PA1527	NA	conserved hypothetical protein	4552.18	-0.144817	0.108522	-1.33444	0.18206	0.728323
PA1528	zipA	cell division protein ZipA	3236.32	-0.0753052	0.134263	-0.560879	0.57488	0.926776
PA1529	lig	DNA ligase	2325.04	-0.16881	0.0969516	-1.74117	0.0816533	0.560338
PA1530	NA	hypothetical protein	436.265	-0.112425	0.137562	-0.817265	0.413777	0.880651
PA1531	NA	hypothetical protein	109.807	0.168958	0.191673	0.881488	0.378054	0.864367
PA1532	dnaX	DNA polymerase subunits gamma and tau	3451.33	0.0618544	0.133167	0.464487	0.642299	0.940657
PA1533	NA	conserved hypothetical protein	2550.84	-0.253536	0.125128	-2.0262	0.0427441	0.409551
PA1534	recR	recombination protein RecR	1833.44	-0.171515	0.1258	-1.3634	0.172758	0.719689
PA1535	NA	citronellyl-CoA dehydrogenase	552.468	0.0773547	0.132306	0.584663	0.558774	0.92209
PA1536	NA	conserved hypothetical protein	102.726	-0.196378	0.194247	-1.01097	0.312031	0.835575
PA1537	NA	probable short-chain dehydrogenase	66.8435	0.125479	0.220465	0.569157	0.56925	0.924637
PA1538	NA	probable flavin-containing monooxygenase	87.8674	0.17534	0.185723	0.94409	0.345124	0.852659
PA1539	NA	hypothetical protein	218.567	-0.00813794	0.148298	-0.0548756	0.956238	0.993366
PA1540	NA	conserved hypothetical protein	3.51393	0.0011424	0.220814	0.00517358	0.995872	0.999309
PA1541	NA	probable drug efflux transporter	5.37223	0.189194	0.258989	0.73051	0.465079	0.892889
PA1542	NA	hypothetical protein	183.344	-0.0585658	0.161693	-0.362203	0.7172	0.959129
PA1543	apt	adenine phosphoribosyltransferase	1268.29	-0.242245	0.12653	-1.91452	0.0555532	0.471855
PA1544	anr	transcriptional regulator Anr	6647.31	-0.169565	0.110189	-1.53885	0.123841	0.649584
PA1545	NA	hypothetical protein	413.045	0.177931	0.175933	1.01136	0.311843	0.835575
PA1546	hemN	oxygen-independent coproporphyrinogen III oxidase	10074	0.0104336	0.247876	0.0420921	0.966425	0.994739
PA1547	NA	hypothetical protein	248.855	-0.0125136	0.164116	-0.0762484	0.939222	0.990794
PA1548	NA	conserved hypothetical protein	135.931	0.0774227	0.199314	0.388447	0.697685	0.95251
PA1549	copA2	CopA2	1258.96	0.0865232	0.141264	0.612492	0.540212	0.921031
PA1550	NA	hypothetical protein	1309.36	0.300031	0.174465	1.71972	0.0854826	0.576065
PA1551	NA	probable ferredoxin	3639.58	0.375913	0.19521	1.92568	0.054144	0.467226
PA1552	ccoP1	Cytochrome c oxidase, cbb3-type, CcoP subunit	14434.4	-0.121797	0.151597	-0.803424	0.42173	0.883586
PA1552.1	ccoQ1	Cytochrome c oxidase, cbb3-type, CcoQ subunit	1448.97	0.0558849	0.145546	0.383966	0.701004	0.953911
PA1553	ccoO1	Cytochrome c oxidase, cbb3-type, CcoO subunit	7868.14	-0.115153	0.138482	-0.831538	0.40567	0.874593
PA1554	ccoN1	Cytochrome c oxidase, cbb3-type, CcoN subunit	16986.5	-0.106948	0.123838	-0.863617	0.387798	0.865918
PA1555	ccoP2	Cytochrome c oxidase, cbb3-type, CcoP subunit	11766.1	0.739345	0.236361	3.12804	0.00175977	0.0501534
PA1555.1	ccoQ2	Cytochrome c oxidase, cbb3-type, CcoQ subunit	1649.72	0.581254	0.220726	2.63337	0.00845413	0.155181
PA1556	ccoO2	Cytochrome c oxidase, cbb3-type, CcoO subunit	7501.83	0.663016	0.241219	2.74861	0.00598485	0.120691
PA1557	ccoN2	Cytochrome c oxidase, cbb3-type, CcoN subunit	19969	0.456994	0.23959	1.9074	0.0564693	0.472248
PA1558	NA	hypothetical protein	118.451	-0.082261	0.189775	-0.433466	0.664677	0.944108
PA1559	NA	hypothetical protein	253.915	0.0806117	0.176949	0.455564	0.648703	0.941944
PA1560	NA	hypothetical protein	152.787	0.138363	0.18083	0.765156	0.444179	0.887762
PA1561	aer	aerotaxis receptor Aer	1576.6	0.099133	0.247465	0.400593	0.68872	0.951395
PA1562	acnA	aconitate hydratase 1	1558.39	0.491612	0.117681	4.17749	2.94745e-05	0.0017331
PA1563	NA	conserved hypothetical protein	909.051	-0.145054	0.127444	-1.13817	0.255049	0.799463
PA1564	NA	conserved hypothetical protein	216.98	-0.146813	0.153345	-0.957407	0.338362	0.846909
PA1565	pauB2	FAD-dependent oxidoreductase	59.8121	0.0781645	0.202441	0.38611	0.699415	0.953203
PA1566	pauA3	Glutamylpolyamine synthetase	29.3579	0.0739302	0.241389	0.306269	0.7594	0.969092
PA1567	NA	conserved hypothetical protein	33.9607	-0.0174213	0.241233	-0.0722179	0.942428	0.990794
PA1568	NA	conserved hypothetical protein	5.32619	-0.131821	0.255825	-0.515279	0.606358	0.934153
PA1569	NA	probable major facilitator superfamily (MFS) transporter	17.2832	0.000833401	0.266912	0.00312238	0.997509	0.999309
PA1570	NA	probable transcriptional regulator	578.652	-0.0308062	0.14179	-0.217267	0.828001	0.976567
PA1571	NA	hypothetical protein	482.337	0.0626085	0.211132	0.296538	0.766819	0.970389
PA1572	NA	conserved hypothetical protein	919.02	-0.0139035	0.123608	-0.11248	0.910443	0.98701
PA1573	NA	conserved hypothetical protein	334.348	0.0766958	0.143394	0.53486	0.592747	0.932389
PA1574	NA	conserved hypothetical protein	1086.67	-0.196394	0.207341	-0.947199	0.343537	0.851753
PA1575	NA	hypothetical protein	112.784	-0.159975	0.221654	-0.721735	0.470457	0.894413
PA1576	NA	probable 3-hydroxyisobutyrate dehydrogenase	542.977	0.0455739	0.127552	0.357297	0.720869	0.960142
PA1577	NA	hypothetical protein	38.1266	0.00673858	0.264516	0.0254752	0.979676	0.997949
PA1578	NA	hypothetical protein	166.849	0.0411409	0.155599	0.264404	0.791469	0.972552
PA1579	NA	hypothetical protein	2503.18	-0.0685741	0.102352	-0.669985	0.502867	0.90726
PA1580	gltA	citrate synthase	15514	-0.241148	0.11869	-2.03174	0.0421802	0.406585
PA1581	sdhC	succinate dehydrogenase (C subunit)	6724.34	-0.0790985	0.111254	-0.710974	0.4771	0.896127
PA1582	sdhD	succinate dehydrogenase (D subunit)	7247.03	-0.0586721	0.12596	-0.4658	0.641359	0.94057
PA1583	sdhA	succinate dehydrogenase (A subunit)	36513.6	0.0416741	0.144769	0.287866	0.773449	0.970425
PA1584	sdhB	succinate dehydrogenase (B subunit)	18755	0.00600204	0.14105	0.0425527	0.966058	0.994739
PA1585	sucA	2-oxoglutarate dehydrogenase (E1 subunit)	44874.6	0.259955	0.14343	1.81241	0.0699224	0.515286
PA1586	sucB	dihydrolipoamide succinyltransferase (E2 subunit)	19244.4	0.23571	0.155244	1.51831	0.128935	0.660054
PA1587	lpd	dihydrolipoamide dehydrogenase Lpd	26043.2	0.191469	0.155938	1.22785	0.219503	0.764427
PA1588	sucC	succinyl-CoA synthetase beta chain	46607.1	-0.022524	0.151133	-0.149034	0.881527	0.979747
PA1589	sucD	succinyl-CoA synthetase alpha chain	42640.4	-0.0373824	0.143937	-0.259714	0.795084	0.973176
PA1590	braB	branched chain amino acid transporter	2640.04	-0.142355	0.13909	-1.02347	0.306085	0.830705
PA1591	NA	hypothetical protein	289.21	-0.087997	0.208983	-0.421073	0.673701	0.948329
PA1592	NA	hypothetical protein	1286.12	0.384817	0.166908	2.30556	0.021135	0.275534
PA1593	NA	hypothetical protein	253.137	0.0400331	0.168021	0.238263	0.811677	0.97591
PA1594	NA	hypothetical protein	278.877	-0.0681073	0.145842	-0.466994	0.640504	0.940328
PA1595	NA	hypothetical protein	455.869	-0.0608243	0.131474	-0.462634	0.643626	0.940657
PA1596	htpG	heat shock protein HtpG	31519.7	-0.0779287	0.149855	-0.520028	0.603044	0.93339
PA1597	NA	hypothetical protein	1039.35	-0.0364519	0.17605	-0.207054	0.835968	0.976567
PA1598	NA	conserved hypothetical protein	60.266	-0.0300845	0.210412	-0.142979	0.886307	0.980195
PA1599	NA	probable transcriptional regulator	207.566	-0.00100431	0.150863	-0.00665712	0.994688	0.999309
PA1600	NA	probable cytochrome c	97.0911	-0.0637646	0.212934	-0.299456	0.764592	0.969522
PA1601	NA	probable aldehyde dehydrogenase	236.062	0.371704	0.144475	2.57278	0.0100884	0.171811
PA1602	NA	probable oxidoreductase	61.5632	0.363736	0.202661	1.79479	0.0726866	0.528515
PA1603	NA	probable transcriptional regulator	132.557	0.0143813	0.175705	0.0818488	0.934767	0.990104
PA1604	NA	hypothetical protein	467.966	0.402632	0.237094	1.69819	0.0894712	0.584062
PA1605	NA	hypothetical protein	72.2728	0.327159	0.215499	1.51815	0.128978	0.660054
PA1606	NA	hypothetical protein	27.3599	0.25771	0.24231	1.06355	0.287532	0.819884
PA1607	NA	conserved hypothetical protein	570.558	-0.12928	0.14857	-0.870164	0.384211	0.865055
PA1608	NA	probable chemotaxis transducer	559.141	0.0278745	0.118017	0.23619	0.813285	0.97591
PA1609	fabB	beta-ketoacyl-ACP synthase I	15631.1	-0.11466	0.0911802	-1.25751	0.208568	0.754573
PA1610	fabA	beta-hydroxydecanoyl-ACP dehydrase	5054	-0.100011	0.0957791	-1.04419	0.296399	0.823103
PA1611	NA	hybrid sensor kinase	713.644	-0.0200915	0.117508	-0.170981	0.864239	0.977177
PA1612	NA	hypothetical protein	189.608	-0.0524924	0.155071	-0.338504	0.734983	0.963723
PA1613	NA	hypothetical protein	959.513	0.017372	0.129692	0.133948	0.893444	0.981084
PA1614	gpsA	glycerol-3-phosphate dehydrogenase, biosynthetic	1265.85	0.0644058	0.108939	0.591209	0.55438	0.921593
PA1615	NA	probable lipase	511.511	0.00869272	0.123713	0.0702653	0.943982	0.990794
PA1616	NA	conserved hypothetical protein	654.201	0.0164906	0.115558	0.142704	0.886524	0.980195
PA1617	NA	probable AMP-binding enzyme	671.263	0.545232	0.131805	4.13665	3.52417e-05	0.00205063
PA1618	NA	conserved hypothetical protein	542.049	-0.166619	0.128266	-1.299	0.193942	0.739252
PA1619	NA	probable transcriptional regulator	279.847	-0.0804293	0.142917	-0.56277	0.573591	0.925704
PA1620	NA	hypothetical protein	23.1321	0.121428	0.255111	0.475979	0.634089	0.939567
PA1621	NA	probable hydrolase	372.145	0.0112175	0.137315	0.0816913	0.934892	0.990104
PA1622	NA	probable hydrolase	278.549	0.18946	0.140799	1.3456	0.178431	0.720629
PA1623	NA	conserved hypothetical protein	796.625	0.071197	0.172514	0.412703	0.679824	0.948924
PA1624	NA	hypothetical protein	882.314	-0.00926513	0.135067	-0.0685967	0.945311	0.990794
PA1625	NA	conserved hypothetical protein	259.018	0.148409	0.142717	1.03988	0.298394	0.823103
PA1626	NA	probable major facilitator superfamily (MFS) transporter	276.661	-0.166522	0.14516	-1.14716	0.251316	0.797602
PA1627	NA	probable transcriptional regulator	124.729	0.0803631	0.183921	0.436945	0.662152	0.944108
PA1628	NA	probable 3-hydroxyacyl-CoA dehydrogenase	191.276	-0.090504	0.151205	-0.598552	0.549472	0.921593
PA1629	NA	probable enoyl-CoA hydratase/isomerase	85.8499	0.146254	0.186703	0.783349	0.433422	0.886197
PA1630	NA	probable transcriptional regulator	337.23	0.0407708	0.136869	0.297881	0.765794	0.969786
PA1631	NA	probable acyl-CoA dehydrogenase	244.193	-0.00452712	0.159908	-0.0283107	0.977414	0.997949
PA1632	kdpF	KdpF protein	2.52509	0.16142	0.185915	0.868245	0.38526	0.865918
PA1633	kdpA	potassium-transporting ATPase, A chain	627.128	0.442603	0.184708	2.39623	0.0165645	0.238693
PA1634	kdpB	potassium-transporting ATPase, B chain	783.259	0.368491	0.185042	1.99139	0.0464379	0.43359
PA1635	kdpC	potassium-transporting ATPase, C chain	173.299	0.266191	0.204109	1.30416	0.192178	0.739252
PA1636	kdpD	two-component sensor KdpD	737.096	0.0949409	0.138036	0.687799	0.491579	0.902494
PA1637	kdpE	two-component response regulator KdpE	252.354	-0.00969765	0.138156	-0.0701937	0.944039	0.990794
PA1638	NA	conserved hypothetical protein	319.57	-0.0943151	0.199737	-0.472197	0.636786	0.939567
PA1639	NA	hypothetical protein	555.21	0.0267981	0.14886	0.180021	0.857136	0.976567
PA1640	NA	conserved hypothetical protein	711.078	0.000186161	0.119507	0.00155774	0.998757	0.999309
PA1641	NA	hypothetical protein	42.491	0.0731009	0.224211	0.326036	0.744397	0.967825
PA1642	selD	selenophosphate synthetase	1377.63	0.0806071	0.105818	0.761755	0.446206	0.887962
PA1643	NA	conserved hypothetical protein	1122.77	0.135355	0.116047	1.16638	0.24346	0.786087
PA1644	NA	conserved hypothetical protein	453.72	-0.0105965	0.130707	-0.0810711	0.935385	0.990104
PA1645	NA	hypothetical protein	112.6	0.195257	0.167581	1.16515	0.243958	0.78646
PA1646	NA	probable chemotaxis transducer	156.284	-0.242497	0.178366	-1.35955	0.173973	0.720396
PA1647	NA	probable sulfate transporter	360.515	0.293388	0.231698	1.26625	0.205423	0.751813
PA1648	NA	probable oxidoreductase	75.5729	0.101258	0.208896	0.484728	0.627869	0.937774
PA1649	NA	probable short-chain dehydrogenase	77.3892	0.102465	0.200337	0.511466	0.609025	0.934153
PA1650	NA	probable transporter	112.635	0.248597	0.192535	1.29118	0.196643	0.742744
PA1651	NA	probable transporter	834.464	-0.157472	0.145207	-1.08447	0.278158	0.809621
PA1652	NA	hypothetical protein	201.59	-0.205014	0.150934	-1.3583	0.174367	0.720629
PA1653	NA	probable transcriptional regulator	114.222	-0.270713	0.184215	-1.46955	0.141684	0.677164
PA1654	NA	probable aminotransferase	1406.61	0.0527333	0.106614	0.494617	0.620871	0.935829
PA1655	NA	probable glutathione S-transferase	990.33	-0.0766679	0.12321	-0.622253	0.533775	0.918851
PA1656	hsiA2	HsiA2	1047.51	0.322614	0.204648	1.57643	0.114926	0.636884
PA1657	hsiB2	HsiB2	652.004	0.870932	0.178521	4.87859	1.06846e-06	8.28945e-05
PA1658	hsiC2	HsiC2	1659.68	0.944299	0.182167	5.18369	2.17533e-07	2.02524e-05
PA1659	hsiF2	HsiF2	217.914	0.852743	0.212984	4.00378	6.23384e-05	0.0033808
PA1660	hsiG2	HsiG2	435.546	0.686219	0.190289	3.6062	0.000310716	0.0124468
PA1661	hsiH2	HsiH2	237.45	0.568936	0.195626	2.90828	0.00363419	0.0831991
PA1662	clpV2	clpV2	806.487	0.549592	0.16751	3.28096	0.00103455	0.0324662
PA1663	sfa2	Sfa2	379.825	0.609014	0.175828	3.46369	0.000532829	0.0190794
PA1664	orfX	OrfX	27.3548	0.419199	0.250459	1.67372	0.0941852	0.594175
PA1665	fha2	Fha2	354.701	0.549649	0.18717	2.93663	0.00331799	0.0772262
PA1666	lip2	Lip2	183.15	0.617715	0.207549	2.97624	0.00291807	0.0716145
PA1667	hsiJ2	HsiJ2	456.874	0.799598	0.169797	4.70913	2.48773e-06	0.000180474
PA1668	dotU2	DotU2	243.027	0.782188	0.184109	4.24851	2.15201e-05	0.00133568
PA1669	icmF2	IcmF2	866.442	0.734368	0.149391	4.91576	8.84386e-07	6.958e-05
PA1670	stp1	Stp1	143.493	0.227496	0.183501	1.23975	0.215067	0.760838
PA1671	stk1	Stk1	108.89	0.360525	0.173044	2.08343	0.0372123	0.38352
PA1672	NA	hypothetical protein	288.306	-0.0292813	0.14336	-0.20425	0.838158	0.976567
PA1673	NA	hypothetical protein	5946.24	0.00619038	0.251727	0.0245917	0.980381	0.998251
PA1674	folE2	GTP cyclohydrolase I precursor	2577.97	-0.240147	0.17045	-1.4089	0.158865	0.701516
PA1675	NA	conserved hypothetical protein	415.433	0.0251251	0.189213	0.132787	0.894362	0.981706
PA1676	NA	hypothetical protein	202.012	0.211523	0.160466	1.31818	0.187443	0.734362
PA1677	NA	conserved hypothetical protein	816.266	0.0247514	0.147842	0.167418	0.867042	0.977177
PA1678	NA	probable DNA methylase	1204.25	-0.216464	0.128188	-1.68865	0.0912874	0.587267
PA1679	NA	hypothetical protein	267.925	-0.0228505	0.169041	-0.135177	0.892472	0.981039
PA1680	NA	hypothetical protein	66.1672	0.163277	0.212946	0.766755	0.443227	0.887762
PA1681	aroC	chorismate synthase	2465.1	-0.183377	0.117785	-1.55687	0.119501	0.646913
PA1682	NA	probable MFS metabolite transporter	593.961	-0.13572	0.165827	-0.818444	0.413104	0.879755
PA1683	NA	probable sugar aldolase	701.795	-0.126465	0.124587	-1.01507	0.310074	0.834937
PA1684	NA	1,2-dihydroxy-3-keto-5-methylthiopentene dioxygenase MtnD	1267.17	-0.0509929	0.122095	-0.417647	0.676205	0.948368
PA1685	masA	enolase-phosphatase E-1	1193.29	-0.115269	0.11278	-1.02207	0.306747	0.830984
PA1686	alkA	DNA-3-methyladenine glycosidase II	308.587	0.00197605	0.139632	0.0141518	0.988709	0.998616
PA1687	speE	spermidine synthase	1530.28	-0.152493	0.146275	-1.04251	0.297177	0.823103
PA1688	NA	hypothetical protein	591.041	0.293629	0.135596	2.16548	0.0303512	0.343898
PA1689	NA	conserved hypothetical protein	2581.72	0.122012	0.154758	0.788409	0.430458	0.885717
PA1690	pscU	translocation protein in type III secretion	31.7691	0.0134586	0.246044	0.0547	0.956377	0.993366
PA1691	pscT	translocation protein in type III secretion	27.0077	0.300632	0.245528	1.22443	0.22079	0.764762
PA1692	NA	probable translocation protein in type III secretion	17.8662	-0.0688416	0.27043	-0.254563	0.79906	0.974302
PA1693	pscR	translocation protein in type III secretion	93.5036	-0.222708	0.183952	-1.21069	0.226015	0.766537
PA1694	pscQ	translocation protein in type III secretion	23.4551	-0.19025	0.248586	-0.765329	0.444076	0.887762
PA1695	pscP	translocation protein in type III secretion	34.5032	-0.236248	0.239892	-0.984807	0.324719	0.844986
PA1696	pscO	translocation protein in type III secretion	17.245	0.040971	0.264909	0.154661	0.877089	0.978526
PA1697	NA	ATP synthase in type III secretion system	74.2668	-0.0405022	0.192546	-0.210351	0.833394	0.976567
PA1698	popN	Type III secretion outer membrane protein PopN precursor	68.8393	-0.181909	0.223922	-0.812374	0.416577	0.881106
PA1699	pcr1	Pcr1	13.9954	-0.191989	0.269267	-0.713006	0.475842	0.894968
PA1700	pcr2	Pcr2	19.5098	-0.152929	0.26439	-0.578423	0.562979	0.923695
PA1701	pcr3	Pcr3	18.2533	-0.279372	0.260718	-1.07155	0.283923	0.817524
PA1702	pcr4	Pcr4	8.93853	-0.363877	0.272552	-1.33508	0.181851	0.728323
PA1703	pcrD	type III secretory apparatus protein PcrD	113.35	-0.322879	0.181975	-1.7743	0.0760136	0.540907
PA1704	pcrR	transcriptional regulator protein PcrR	24.2578	0.258036	0.251089	1.02767	0.304106	0.828999
PA1705	pcrG	regulator in type III secretion	10.8344	-0.20847	0.272992	-0.763646	0.445078	0.887962
PA1706	pcrV	type III secretion protein PcrV	56.1942	-0.211076	0.209526	-1.0074	0.313742	0.835747
PA1707	pcrH	regulatory protein PcrH	34.4575	0.300686	0.239805	1.25388	0.209887	0.755857
PA1708	popB	translocator protein PopB	260.773	-0.0944801	0.151077	-0.625379	0.531723	0.918261
PA1709	popD	Translocator outer membrane protein PopD precursor	223.54	-0.130344	0.148485	-0.877824	0.380039	0.864367
PA1710	exsC	ExsC, exoenzyme S synthesis protein C precursor.	207.535	-0.147782	0.15198	-0.972373	0.330865	0.845477
PA1711	exsE	ExsE	217.066	0.136924	0.177957	0.769425	0.441641	0.887762
PA1712	exsB	exoenzyme S synthesis protein B	140.397	-0.0661782	0.177727	-0.372359	0.709626	0.958448
PA1713	exsA	transcriptional regulator ExsA	307.276	0.123637	0.184553	0.669925	0.502906	0.90726
PA1714	exsD	ExsD	470.102	-0.0602135	0.132063	-0.455944	0.64843	0.941944
PA1715	pscB	type III export apparatus protein	91.4305	-0.147191	0.182861	-0.804935	0.420857	0.883586
PA1716	pscC	Type III secretion outer membrane protein PscC precursor	191.977	-0.0731865	0.154494	-0.473716	0.635703	0.939567
PA1717	pscD	type III export protein PscD	94.1837	0.247403	0.213697	1.15773	0.246976	0.791242
PA1718	pscE	type III export protein PscE	17.0715	-0.0839191	0.263932	-0.317958	0.750517	0.968611
PA1719	pscF	type III export protein PscF	48.9569	-0.0475198	0.226079	-0.210192	0.833518	0.976567
PA1720	pscG	type III export protein PscG	77.3256	-0.180992	0.195776	-0.924485	0.355234	0.859975
PA1721	pscH	type III export protein PscH	44.7292	0.289894	0.232815	1.24517	0.213069	0.758481
PA1722	pscI	type III export protein PscI	47.6594	0.222023	0.245634	0.903878	0.36606	0.862806
PA1723	pscJ	type III export protein PscJ	122.263	0.0398671	0.186146	0.214171	0.830414	0.976567
PA1724	pscK	type III export protein PscK	48.6974	-0.0859086	0.218775	-0.39268	0.694556	0.951395
PA1725	pscL	type III export protein PscL	64.6356	-0.245121	0.201947	-1.21379	0.224828	0.764762
PA1726	bglX	periplasmic beta-glucosidase	1017.76	0.0239665	0.107763	0.222399	0.824003	0.976567
PA1727	mucR	MucR	717.445	0.0407131	0.130992	0.310806	0.755948	0.969092
PA1728	NA	hypothetical protein	444.743	0.556163	0.191982	2.89696	0.00376802	0.0852152
PA1729	NA	conserved hypothetical protein	422.119	0.151267	0.135101	1.11966	0.262858	0.80368
PA1730	NA	conserved hypothetical protein	168.798	0.401781	0.172506	2.32909	0.0198544	0.266603
PA1731	NA	conserved hypothetical protein	63.2565	0.0280239	0.206982	0.135393	0.892301	0.981039
PA1732	NA	conserved hypothetical protein	83.1823	0.350327	0.187648	1.86694	0.06191	0.48754
PA1733	NA	conserved hypothetical protein	133.708	0.498568	0.168842	2.95287	0.00314835	0.0742055
PA1734	NA	hypothetical protein	169.797	0.0156491	0.163519	0.0957018	0.923757	0.987611
PA1735	NA	hypothetical protein	186.195	-0.0423849	0.150901	-0.280879	0.778803	0.971389
PA1736	NA	probable acyl-CoA thiolase	233.419	0.926179	0.199875	4.63379	3.59026e-06	0.000253864
PA1737	NA	probable 3-hydroxyacyl-CoA dehydrogenase	468.249	1.00406	0.197567	5.08213	3.73223e-07	3.25754e-05
PA1738	NA	probable transcriptional regulator	541.187	0.0284142	0.136085	0.208797	0.834606	0.976567
PA1739	NA	probable oxidoreductase	59.5862	-0.0365374	0.213748	-0.170937	0.864273	0.977177
PA1740	NA	hypothetical protein	30.3747	0.320122	0.246971	1.29619	0.194909	0.740542
PA1741	NA	hypothetical protein	183.552	-0.167907	0.172982	-0.970666	0.331715	0.845938
PA1742	pauD2	Glutamine amidotransferase class I	777.711	0.141321	0.138048	1.0237	0.305975	0.830705
PA1743	NA	hypothetical protein	1.35658	-0.198728	0.188045	-1.05681	0.290599	0.820762
PA1744	NA	hypothetical protein	3.15049	0.392548	0.236177	1.66209	0.0964949	0.594175
PA1745	NA	hypothetical protein	34.2675	0.419371	0.243223	1.72422	0.084668	0.573709
PA1746	NA	hypothetical protein	1692.49	1.58999	0.110938	14.3322	1.37666e-46	3.84501e-43
PA1747	NA	hypothetical protein	18.2438	0.0832087	0.271187	0.306831	0.758972	0.969092
PA1748	NA	probable enoyl-CoA hydratase/isomerase	844.912	-0.156351	0.124004	-1.26085	0.207362	0.753304
PA1749	NA	hypothetical protein	674.169	-0.192769	0.149009	-1.29367	0.19578	0.740938
PA1750	NA	phospho-2-dehydro-3-deoxyheptonate aldolase	6887.72	-0.255027	0.106864	-2.38646	0.0170115	0.241183
PA1751	NA	hypothetical protein	216.277	0.0843271	0.152319	0.553621	0.579838	0.930245
PA1752	NA	hypothetical protein	931.196	0.0183042	0.117935	0.155206	0.876659	0.978526
PA1753	NA	conserved hypothetical protein	489.21	0.234969	0.127769	1.83902	0.065912	0.497775
PA1754	cysB	transcriptional regulator CysB	3088.87	-0.024908	0.14366	-0.173382	0.862351	0.977177
PA1755	NA	hypothetical protein	649.341	-0.164976	0.118862	-1.38796	0.165149	0.714025
PA1756	cysH	3'-phosphoadenosine-5'-phosphosulfate reductase	1637.77	-0.377993	0.117942	-3.20489	0.00135112	0.0405772
PA1757	thrH	homoserine kinase	1062.61	0.114476	0.167673	0.682733	0.494776	0.903613
PA1758	pabB	para-aminobenzoate synthase component I	1037.53	-0.0798842	0.131221	-0.608778	0.542671	0.921031
PA1759	NA	probable transcriptional regulator	1700.84	0.0770851	0.103932	0.741688	0.458276	0.891
PA1760	NA	probable transcriptional regulator	1362.12	-0.039718	0.124817	-0.31821	0.750326	0.968611
PA1761	NA	hypothetical protein	416.356	0.13193	0.144433	0.913434	0.361014	0.860923
PA1762	NA	hypothetical protein	197.377	-0.0732955	0.188848	-0.388119	0.697928	0.95251
PA1763	NA	hypothetical protein	117.584	0.062629	0.177706	0.35243	0.724516	0.960142
PA1764	NA	hypothetical protein	62.8698	0.00972252	0.235654	0.0412576	0.967091	0.994739
PA1765	NA	hypothetical protein	121.787	0.138084	0.164685	0.838475	0.401764	0.870203
PA1766	NA	hypothetical protein	3593.06	-0.0760899	0.10194	-0.746422	0.455413	0.89038
PA1767	NA	hypothetical protein	5165.89	-0.097374	0.0965509	-1.00853	0.313202	0.835575
PA1768	NA	hypothetical protein	1019.31	-0.122011	0.173873	-0.701724	0.482851	0.89874
PA1769	NA	conserved hypothetical protein	918.081	-0.0386881	0.179381	-0.215675	0.829241	0.976567
PA1770	ppsA	phosphoenolpyruvate synthase	18267.9	-0.0241543	0.095325	-0.253389	0.799968	0.974713
PA1771	estX	EstX	902.319	-0.204282	0.141063	-1.44816	0.147572	0.686374
PA1772	NA	probable methyltransferase	1404.67	-0.0476502	0.124723	-0.382048	0.702426	0.954451
PA1773	cmaX	CmaX protein	698.01	0.0409356	0.125949	0.325018	0.745167	0.967825
PA1774	crfX	CrfX protein	435.945	-0.0911308	0.189765	-0.48023	0.631064	0.939567
PA1775	cmpX	conserved cytoplasmic membrane protein, CmpX protein	2042.91	-0.142468	0.131509	-1.08333	0.278662	0.809621
PA1776	sigX	ECF sigma factor SigX	3270.12	-0.185991	0.130476	-1.42548	0.15402	0.697139
PA1777	oprF	Major porin and structural outer membrane porin OprF precursor	160939	-0.212798	0.113936	-1.86769	0.0618057	0.48754
PA1778	cobA	uroporphyrin-III C-methyltransferase	49.4612	0.199895	0.215604	0.92714	0.353854	0.859557
PA1779	NA	assimilatory nitrate reductase	77.6824	0.255261	0.185259	1.37786	0.168247	0.716333
PA1780	nirD	assimilatory nitrite reductase small subunit	8.09924	-0.182448	0.271961	-0.67086	0.50231	0.90726
PA1781	nirB	assimilatory nitrite reductase large subunit	12.982	0.066257	0.271849	0.243727	0.807442	0.97591
PA1782	NA	probable serine/threonine-protein kinase	21.5662	0.302331	0.255448	1.18354	0.236597	0.779264
PA1783	nasA	nitrate transporter	5.20448	0.0200228	0.259237	0.0772372	0.938435	0.990794
PA1784	NA	hypothetical protein	37.3798	0.469279	0.226529	2.07161	0.0383021	0.388781
PA1785	nasT	NasT	14.544	0.279673	0.270408	1.03426	0.301012	0.825052
PA1786	nasS	NasS	70.8242	0.129773	0.198502	0.653761	0.513266	0.911248
PA1787	acnB	aconitate hydratase 2	36335	-0.0782316	0.121066	-0.646191	0.518156	0.912755
PA1788	NA	hypothetical protein	263.655	0.0134049	0.196772	0.0681241	0.945687	0.990794
PA1789	NA	hypothetical protein	5102.06	0.280239	0.245862	1.13982	0.25436	0.799005
PA1790	NA	hypothetical protein	546.446	-0.418145	0.194798	-2.14655	0.0318289	0.35262
PA1791	NA	hypothetical protein	3163.95	-0.0554156	0.141819	-0.390747	0.695984	0.952181
PA1792	NA	conserved hypothetical protein	1343.83	-0.241788	0.120654	-2.00399	0.0450716	0.423855
PA1793	ppiB	peptidyl-prolyl cis-trans isomerase B	4983.69	-0.202518	0.107739	-1.87971	0.0601482	0.483436
PA1794	glnS	glutaminyl-tRNA synthetase	6103.53	-0.0980258	0.111649	-0.877982	0.379954	0.864367
PA1795	cysS	cysteinyl-tRNA synthetase	5975.26	-0.145846	0.109649	-1.33012	0.18348	0.73052
PA1796	folD	5,10-methylene-tetrahydrofolate dehydrogenase / cyclohydrolase	2244.38	-0.277787	0.146072	-1.90171	0.0572089	0.474815
PA1797	NA	hypothetical protein	151.059	0.0520218	0.168829	0.308132	0.757982	0.969092
PA1798	parS	two-component sensor, ParS	533.606	-0.0603349	0.128962	-0.46785	0.639892	0.940328
PA1799	parR	two-component response regulator, ParR	379.782	-0.0875046	0.163127	-0.536419	0.591669	0.932389
PA1800	tig	trigger factor	35012.6	-0.207268	0.113562	-1.82516	0.0679767	0.506967
PA1801	clpP	ClpP	7077.69	-0.0719126	0.109834	-0.654741	0.512635	0.911097
PA1802	clpX	ClpX	22182.4	-0.111818	0.102555	-1.09033	0.275567	0.809621
PA1803	lon	Lon protease	10441.1	-0.105115	0.115735	-0.908238	0.363752	0.86186
PA1804	hupB	DNA-binding protein HU	32543.2	-0.277186	0.149204	-1.85777	0.0632021	0.490446
PA1805	ppiD	peptidyl-prolyl cis-trans isomerase D	13616.2	-0.129315	0.10383	-1.24545	0.212966	0.758481
PA1806	fabI	NADH-dependent enoyl-ACP reductase	1075.68	0.0891861	0.132904	0.671054	0.502186	0.90726
PA1807	nppD	NppD	908.69	0.0647273	0.118416	0.54661	0.584646	0.930587
PA1808	nppC	NppC	450.685	0.155278	0.134014	1.15867	0.246592	0.791242
PA1809	nppB	NppB	536.928	0.100471	0.152956	0.656864	0.511269	0.910338
PA1810	nppA2	NppA2	1382.79	0.0406636	0.132575	0.306722	0.759055	0.969092
PA1811	nppA1	NppA1	737.866	0.0953393	0.156612	0.608762	0.542682	0.921031
PA1812	mltD	membrane-bound lytic murein transglycosylase D precursor	5162.49	-0.139158	0.110644	-1.25771	0.208495	0.754573
PA1813	NA	probable hydroxyacylglutathione hydrolase	375.443	-0.0729859	0.146634	-0.497743	0.618665	0.935367
PA1814	kerV	KerV	492.401	0.191567	0.128107	1.49537	0.134819	0.670086
PA1815	rnhA	ribonuclease H	644.801	-0.00835679	0.176592	-0.0473227	0.962256	0.994377
PA1816	dnaQ	DNA polymerase III, epsilon chain	1232.05	-0.102973	0.139245	-0.739509	0.459598	0.891394
PA1817	NA	hypothetical protein	133.422	0.098864	0.189421	0.521927	0.601721	0.933028
PA1818	cadA	lysine decarboxylase	792.558	-0.0497501	0.120946	-0.411342	0.680822	0.948924
PA1819	NA	probable amino acid permease	545.659	0.108073	0.139339	0.775615	0.437977	0.886988
PA1820	nhaB	sodium/proton antiporter NhaB	592.437	-0.0749005	0.151802	-0.493408	0.621724	0.935951
PA1821	NA	probable enoyl-CoA hydratase/isomerase	2106.5	-0.0371645	0.128354	-0.289546	0.772164	0.970425
PA1822	fimL	hypothetical protein	4437.4	-0.0620048	0.10974	-0.565014	0.572064	0.924989
PA1823	nudC	NudC	1689.7	-0.0491446	0.106685	-0.46065	0.645049	0.940658
PA1824	NA	conserved hypothetical protein	132.006	-0.234708	0.224933	-1.04345	0.296738	0.823103
PA1825	NA	hypothetical protein	239.743	0.076714	0.157064	0.488426	0.625248	0.936859
PA1826	NA	probable transcriptional regulator	73.9423	-0.0490166	0.192458	-0.254687	0.798964	0.974302
PA1827	NA	probable short-chain dehydrogenase	39.8985	-0.30676	0.231496	-1.32512	0.185131	0.732197
PA1828	NA	probable short-chain dehydrogenase	830.615	0.102224	0.116741	0.875652	0.381219	0.864367
PA1829	NA	hypothetical protein	474.581	0.0781953	0.153733	0.508642	0.611003	0.934255
PA1830	NA	hypothetical protein	5128.11	-0.0283213	0.128824	-0.219845	0.825992	0.976567
PA1831	NA	hypothetical protein	360.102	-0.0220333	0.177741	-0.123963	0.901344	0.983607
PA1832	NA	probable protease	1291.09	-0.0607495	0.14823	-0.409833	0.681928	0.949365
PA1833	NA	probable oxidoreductase	2069.23	0.0322353	0.120068	0.268475	0.788333	0.971892
PA1834	NA	hypothetical protein	491.276	-0.0423089	0.152503	-0.277429	0.78145	0.971511
PA1835	NA	hypothetical protein	229.949	-0.104125	0.162528	-0.640663	0.521742	0.915354
PA1836	NA	probable transcriptional regulator	129.309	-0.121587	0.19239	-0.631982	0.527398	0.918116
PA1837	NA	hypothetical protein	5311.61	-0.180685	0.0960821	-1.88053	0.0600361	0.48323
PA1838	cysI	sulfite reductase	14777.4	-0.158683	0.109274	-1.45216	0.146457	0.684037
PA1839	NA	hypothetical protein	810.804	-0.209325	0.165034	-1.26838	0.204663	0.751147
PA1840	NA	hypothetical protein	319.72	-0.333605	0.154993	-2.15238	0.0313675	0.351845
PA1841	NA	hypothetical protein	717.263	-0.16481	0.125264	-1.3157	0.188274	0.734362
PA1842	NA	hypothetical protein	969.261	-0.375658	0.122381	-3.06958	0.00214361	0.0581271
PA1843	metH	methionine synthase	7246.27	-0.194677	0.117605	-1.65534	0.0978551	0.597398
PA1844	tse1	Tse1	310.262	0.309666	0.149529	2.07094	0.0383645	0.388781
PA1845	tsi1	Tsi1	222.87	0.305292	0.178887	1.70662	0.0878934	0.584062
PA1846	cti	cis/trans isomerase	1441.43	-0.0703433	0.112568	-0.624896	0.532039	0.918261
PA1847	nfuA	NfuA	1582.12	-0.0124817	0.127734	-0.0977162	0.922158	0.987611
PA1848	NA	probable major facilitator superfamily (MFS) transporter	69.0902	-0.0511354	0.194735	-0.26259	0.792866	0.972951
PA1849	NA	conserved hypothetical protein	18.6683	0.124993	0.264722	0.472168	0.636807	0.939567
PA1850	NA	probable transcriptional regulator	186.429	-0.0254137	0.165796	-0.153283	0.878175	0.978526
PA1851	NA	hypothetical protein	121.171	0.228439	0.175545	1.30132	0.19315	0.739252
PA1852	NA	hypothetical protein	1496.27	0.0451248	0.175076	0.257744	0.796605	0.973654
PA1853	NA	probable transcriptional regulator	411.316	-0.139803	0.154179	-0.906756	0.364536	0.862472
PA1854	NA	conserved hypothetical protein	8.93797	0.0389042	0.273014	0.142499	0.886686	0.980195
PA1855	NA	hypothetical protein	15.7641	-0.00341153	0.269992	-0.0126357	0.989918	0.998616
PA1856	NA	probable cytochrome oxidase subunit	651.938	0.36992	0.190414	1.94271	0.052051	0.455732
PA1857	NA	conserved hypothetical protein	839.52	-0.180892	0.122841	-1.47257	0.140868	0.676642
PA1858	str	streptomycin 3''-phosphotransferase	141.647	0.164181	0.168142	0.97644	0.328846	0.84546
PA1859	NA	probable transcriptional regulator	186.859	0.00977334	0.161555	0.0604956	0.951761	0.992291
PA1860	NA	hypothetical protein	70.1511	0.737616	0.224336	3.28799	0.00100905	0.0320257
PA1861	modC	molybdenum transport protein ModC	300.159	-0.0354993	0.13496	-0.263036	0.792523	0.972951
PA1862	modB	molybdenum transport protein ModB	314.518	0.231934	0.153757	1.50844	0.131443	0.665441
PA1863	modA	molybdate-binding periplasmic protein precursor ModA	164.128	0.129747	0.242917	0.534119	0.593259	0.932389
PA1864	NA	probable transcriptional regulator	24.6638	0.203237	0.262421	0.77447	0.438653	0.886988
PA1865	NA	hypothetical protein	359.607	0.0531133	0.134497	0.394903	0.692914	0.951395
PA1866	NA	hypothetical protein	267.281	0.0387974	0.171384	0.226376	0.820909	0.976567
PA1867	xphA	XphA	35.4539	0.131469	0.263247	0.499411	0.61749	0.935367
PA1868	xqhA	secretion protein XqhA	58.7696	-0.337941	0.207651	-1.62745	0.103642	0.612938
PA1869	acp1	Acp1	65.166	-0.530854	0.229368	-2.31442	0.0206446	0.272658
PA1870	NA	hypothetical protein	8.10895	0.196171	0.269385	0.72822	0.466479	0.892889
PA1871	lasA	LasA protease precursor	115.991	0.597541	0.201294	2.9685	0.00299261	0.0717455
PA1872	NA	hypothetical protein	324.451	-0.011232	0.167859	-0.0669136	0.946651	0.990917
PA1873	NA	hypothetical protein	5.67671	-0.0774893	0.263199	-0.294414	0.768442	0.970425
PA1874	NA	hypothetical protein	150.706	0.589759	0.164947	3.57544	0.000349635	0.0135461
PA1875	NA	probable outer membrane protein precursor	68.2502	0.290781	0.232019	1.25326	0.21011	0.755857
PA1876	NA	probable ATP-binding/permease fusion ABC transporter	112.52	0.052927	0.184717	0.28653	0.774472	0.970425
PA1877	NA	probable secretion protein	33.2985	0.473591	0.240855	1.96629	0.0492648	0.445296
PA1878	NA	hypothetical protein	70.6218	-0.375892	0.192453	-1.95316	0.0508006	0.450432
PA1879	NA	hypothetical protein	38.7794	0.107027	0.236485	0.452574	0.650855	0.943465
PA1880	NA	probable oxidoreductase	308.115	0.380486	0.146473	2.59766	0.00938619	0.165414
PA1881	NA	probable oxidoreductase	55.6379	0.208168	0.21556	0.965705	0.334192	0.845938
PA1882	NA	probable transporter	47.7854	0.121172	0.228924	0.529312	0.596589	0.932551
PA1883	NA	probable NADH-ubiquinone/plastoquinone oxidoreductase	10.5097	-0.108786	0.272779	-0.398804	0.690037	0.951395
PA1884	NA	probable transcriptional regulator	68.1643	-0.12774	0.223532	-0.57146	0.567688	0.92425
PA1885	NA	conserved hypothetical protein	61.8477	0.104187	0.213413	0.488195	0.625411	0.936859
PA1886	polB	DNA polymerase II	472.892	0.0357449	0.129981	0.275002	0.783315	0.971511
PA1887	NA	hypothetical protein	30.1064	0.503225	0.269261	1.86891	0.0616354	0.48754
PA1888	NA	hypothetical protein	119.311	1.11213	0.266108	4.17923	2.92495e-05	0.0017331
PA1889	NA	hypothetical protein	78.1647	0.0538203	0.200469	0.268472	0.788336	0.971892
PA1890	NA	probable glutathione S-transferase	344.183	-0.0378138	0.133428	-0.283403	0.776868	0.970824
PA1891	NA	hypothetical protein	31.5823	0.19269	0.242808	0.793592	0.427433	0.883586
PA1892	NA	hypothetical protein	144.665	-0.333958	0.208617	-1.60082	0.109418	0.623967
PA1893	NA	hypothetical protein	605.484	-0.161661	0.155791	-1.03768	0.299417	0.823507
PA1894	NA	hypothetical protein	597.504	-0.271833	0.129658	-2.09653	0.0360349	0.374844
PA1895	NA	hypothetical protein	599.658	-0.0809567	0.127156	-0.636671	0.524339	0.915585
PA1896	NA	hypothetical protein	508.484	-0.285128	0.135144	-2.10982	0.034874	0.370102
PA1897	NA	hypothetical protein	593.539	-0.32538	0.131698	-2.47066	0.0134863	0.208683
PA1898	qscR	quorum-sensing control repressor	71.8249	-0.250046	0.193131	-1.2947	0.195424	0.740938
PA1899	phzA2	probable phenazine biosynthesis protein	7.39534	-0.0475525	0.268877	-0.176856	0.859621	0.976567
PA1900	phzB2	probable phenazine biosynthesis protein	15.7708	0.441829	0.266237	1.65953	0.0970081	0.594175
PA1901	phzC2	phenazine biosynthesis protein PhzC	206.832	-0.0730503	0.146681	-0.498021	0.618469	0.935367
PA1902	phzD2	phenazine biosynthesis protein PhzD	21.6181	0.491208	0.257224	1.90965	0.0561781	0.472248
PA1903	phzE2	phenazine biosynthesis protein PhzE	61.5875	0.152875	0.220366	0.693733	0.487849	0.900505
PA1904	phzF2	probable phenazine biosynthesis protein	27.4179	0.151896	0.246904	0.615203	0.538421	0.920796
PA1905	phzG2	probable pyridoxamine 5'-phosphate oxidase	26.2998	-0.0410969	0.243872	-0.168518	0.866176	0.977177
PA1906	NA	hypothetical protein	81.856	-0.259275	0.185806	-1.39541	0.162893	0.70916
PA1907	NA	hypothetical protein	17.1702	-0.240612	0.2665	-0.902861	0.3666	0.862806
PA1908	NA	probable major facilitator superfamily (MFS) transporter	22.1097	-0.0503316	0.254429	-0.197822	0.843184	0.976567
PA1909	NA	hypothetical protein	27.8034	0.0530948	0.242463	0.218981	0.826665	0.976567
PA1910	femA	ferric-mycobactin receptor, FemA	31.617	0.0554607	0.23425	0.236758	0.812844	0.97591
PA1911	femR	sigma factor regulator, FemR	61.8049	-0.168273	0.202539	-0.830817	0.406077	0.875133
PA1912	femI	ECF sigma factor, FemI	178.939	-0.127442	0.184998	-0.688883	0.490897	0.902413
PA1913	NA	hypothetical protein	831.278	-0.225703	0.121053	-1.86449	0.0622526	0.487718
PA1914	NA	conserved hypothetical protein	10.2288	0.0406458	0.271725	0.149585	0.881092	0.979726
PA1915	NA	hypothetical protein	302.083	0.102654	0.154152	0.665926	0.505458	0.9079
PA1916	NA	probable amino acid permease	18.3966	-0.31298	0.259938	-1.20405	0.228568	0.769411
PA1917	NA	hypothetical protein	3.49893	-0.0156137	0.237057	-0.0658648	0.947485	0.990958
PA1918	NA	hypothetical protein	15.8316	-0.234667	0.26531	-0.884502	0.376425	0.864367
PA1919	nrdG	class III (anaerobic) ribonucleoside-triphosphate reductase activating protein, 'activase', NrdG	122.882	-0.0474466	0.255941	-0.185381	0.85293	0.976567
PA1920	nrdD	class III (anaerobic) ribonucleoside-triphosphate reductase subunit, NrdD	394.638	-0.0979941	0.246458	-0.397609	0.690918	0.951395
PA1921	NA	hypothetical protein	531.316	-0.223425	0.201274	-1.11005	0.266975	0.803801
PA1922	NA	probable TonB-dependent receptor	3751.99	-0.223542	0.200213	-1.11652	0.264199	0.803801
PA1923	NA	hypothetical protein	4084.9	-0.236211	0.196329	-1.20314	0.228923	0.769411
PA1924	NA	hypothetical protein	500.813	-0.205894	0.186815	-1.10213	0.270407	0.804734
PA1925	NA	hypothetical protein	618.107	-0.211237	0.191583	-1.10259	0.270207	0.804734
PA1926	NA	Uncharacterized protein	1986.11	-0.64347	0.178486	-3.60517	0.00031195	0.0124468
PA1927	metE	5-methyltetrahydropteroyltriglutamate-homocysteine S-methyltransferase	557.859	-0.460689	0.144607	-3.18579	0.00144359	0.0431224
PA1928	rimJ	ribosomal protein alanine acetyltransferase	143.429	0.0149379	0.16559	0.0902097	0.928121	0.987611
PA1929	NA	hypothetical protein	71.6311	0.0651658	0.197757	0.329524	0.74176	0.967196
PA1930	NA	probable chemotaxis transducer	94.1323	1.17036	0.231455	5.05654	4.26923e-07	3.66891e-05
PA1931	NA	probable ferredoxin	17.8437	0.307209	0.269651	1.13928	0.254585	0.799005
PA1932	NA	probable hydroxylase molybdopterin-containing subunit	17.3525	-0.122203	0.264528	-0.461965	0.644107	0.940657
PA1933	NA	probable hydroxylase large subunit	38.746	0.172466	0.223972	0.770032	0.441281	0.887762
PA1934	NA	hypothetical protein	201.579	-0.216934	0.151014	-1.43652	0.150855	0.693874
PA1935	NA	hypothetical protein	134.224	0.198532	0.206189	0.962865	0.335615	0.846706
PA1936	NA	hypothetical protein	7.949	-0.027687	0.272175	-0.101725	0.918975	0.987611
PA1937	NA	conserved hypothetical protein	45.839	0.111925	0.252692	0.442932	0.657815	0.944108
PA1938	NA	conserved hypothetical protein	104.797	0.292019	0.21467	1.36032	0.173729	0.720396
PA1939	NA	hypothetical protein	2777.28	0.20148	0.128829	1.56393	0.117835	0.643809
PA1940	NA	hypothetical protein	455.42	0.0107967	0.119426	0.0904051	0.927965	0.987611
PA1941	NA	hypothetical protein	972.842	0.103192	0.149037	0.69239	0.488693	0.900505
PA1942	NA	hypothetical protein	8.32343	-0.124891	0.272782	-0.457843	0.647065	0.941621
PA1943	NA	hypothetical protein	150.059	0.186326	0.175042	1.06446	0.28712	0.819785
PA1944	NA	hypothetical protein	328.327	0.238696	0.143606	1.66216	0.0964813	0.594175
PA1945	NA	probable transcriptional regulator	171.383	0.1151	0.163272	0.70496	0.480835	0.89861
PA1946	rbsB	binding protein component precursor of ABC ribose transporter	331.388	-0.0971328	0.13587	-0.714897	0.474673	0.894604
PA1947	rbsA	ribose transport protein RbsA	225.778	0.0698608	0.169902	0.411183	0.680939	0.948924
PA1948	rbsC	membrane protein component of ABC ribose transporter	152.506	-0.0656916	0.16274	-0.403661	0.686462	0.949623
PA1949	rbsR	ribose operon repressor RbsR	449.178	0.0939662	0.130326	0.721009	0.470904	0.894413
PA1950	rbsK	ribokinase	587.352	-0.0242213	0.125835	-0.192485	0.847362	0.976567
PA1951	fapF	FapF	33.375	0.505548	0.241748	2.09122	0.0365087	0.378363
PA1952	fapE	FapE	1.46978	-0.360159	0.180905	-1.99087	0.0464949	0.43359
PA1953	fapD	FapD	2.61918	-0.0988957	0.227438	-0.434825	0.66369	0.944108
PA1954	fapC	FapC	29.4357	-0.094792	0.252641	-0.375205	0.707508	0.958095
PA1955	fapB	FapB	1.71205	0.0777441	0.18893	0.411498	0.680708	0.948924
PA1956	fapA	FapA	5.7951	0.182801	0.260306	0.702255	0.48252	0.89874
PA1957	NA	hypothetical protein	142.133	-0.0107305	0.157242	-0.068242	0.945593	0.990794
PA1958	NA	probable transporter	163.705	0.00519274	0.159839	0.0324873	0.974083	0.997493
PA1959	bacA	bacitracin resistance protein	1141.25	-0.114066	0.167411	-0.681357	0.495646	0.903771
PA1960	NA	hypothetical protein	233.399	-0.209591	0.185609	-1.12921	0.258811	0.801528
PA1961	NA	probable transcriptional regulator	149.767	-0.155676	0.167086	-0.931711	0.351486	0.858154
PA1962	azoR2	FMN-dependent NADH-azoreductase 2, AzoR2	44.3127	-0.116524	0.221473	-0.526131	0.598797	0.932551
PA1963	NA	hypothetical protein	347.565	-0.222251	0.161663	-1.37478	0.169201	0.718281
PA1964	NA	probable ATP-binding component of ABC transporter	1585.01	-0.23964	0.123218	-1.94484	0.0517936	0.45419
PA1965	NA	hypothetical protein	153.38	-0.157223	0.208916	-0.752564	0.451712	0.889448
PA1966	NA	hypothetical protein	132.032	-0.295794	0.205611	-1.43861	0.150261	0.693685
PA1967	NA	hypothetical protein	219.079	0.0191134	0.157903	0.121045	0.903656	0.984556
PA1968	NA	hypothetical protein	88.743	-0.153164	0.206646	-0.741188	0.45858	0.891
PA1969	NA	hypothetical protein	1027.54	-0.149977	0.117882	-1.27227	0.203279	0.748527
PA1970	NA	hypothetical protein	28.7779	-0.395233	0.246277	-1.60483	0.108531	0.621164
PA1971	braZ	branched chain amino acid transporter BraZ	309.845	-0.266564	0.160143	-1.66454	0.0960037	0.594175
PA1972	NA	conserved hypothetical protein	22.4383	0.315457	0.258618	1.21978	0.222549	0.764762
PA1973	pqqF	pyrroloquinoline quinone biosynthesis protein F	373.841	-0.197157	0.141126	-1.39702	0.162406	0.708199
PA1974	NA	hypothetical protein	7.71631	0.139656	0.271682	0.514043	0.607222	0.934153
PA1975	NA	hypothetical protein	25.2676	0.224169	0.251099	0.892751	0.371991	0.864367
PA1976	ercS'	ErcS'	57.8881	0.0711135	0.207874	0.3421	0.732276	0.962922
PA1977	NA	hypothetical protein	12.3104	0.176896	0.271517	0.65151	0.514718	0.911407
PA1978	erbR	response regulator ErbR	46.8921	0.118322	0.225988	0.523575	0.600574	0.932551
PA1979	eraS	sensor kinase, EraS	10.1919	0.256697	0.273014	0.940236	0.347096	0.854686
PA1980	eraR	response regulator EraR	7.69663	-0.154617	0.270561	-0.571469	0.567682	0.92425
PA1981	NA	hypothetical protein	7.54099	-0.192582	0.269139	-0.715548	0.474271	0.894604
PA1982	exaA	quinoprotein ethanol dehydrogenase	26.286	-0.325185	0.252321	-1.28877	0.197477	0.742744
PA1983	exaB	cytochrome c550	5.22397	-0.219966	0.249745	-0.880764	0.378446	0.864367
PA1984	exaC	NAD+ dependent aldehyde dehydrogenase ExaC	619.492	0.829521	0.148688	5.57892	2.42016e-08	2.75898e-06
PA1985	pqqA	pyrroloquinoline quinone biosynthesis protein A	16.9264	-0.0134462	0.265027	-0.0507353	0.959536	0.993747
PA1986	pqqB	pyrroloquinoline quinone biosynthesis protein B	45.6406	0.219255	0.236458	0.927246	0.353799	0.859557
PA1987	pqqC	pyrroloquinoline quinone biosynthesis protein C	42.3107	0.00538221	0.231782	0.023221	0.981474	0.998414
PA1988	pqqD	pyrroloquinoline quinone biosynthesis protein D	17.6232	-0.101142	0.264384	-0.382559	0.702047	0.954451
PA1989	pqqE	pyrroloquinoline quinone biosynthesis protein E	50.4077	-0.234454	0.226607	-1.03463	0.300844	0.825041
[truncated: 3,587 more rows]

## Sheet: C. WT_vs_prpC_Suc
GeneID	Gene Name	Product Name	Base mean	log2(FC)	StdErr	Wald-Stats	P-value	P-adj
PA5024	NA	conserved hypothetical protein	1179.98	1.11551	0.208626	5.34693	8.94575e-08	1.44027e-05
PA3327	NA	probable non-ribosomal peptide synthetase	540.87	1.02308	0.177485	5.76435	8.19717e-09	2.81545e-06
PA3335	NA	hypothetical protein	127.42	0.900317	0.160541	5.60802	2.04658e-08	5.19044e-06
PA4195	NA	probable binding protein component of ABC transporter	1637.3	0.890843	0.141567	6.29272	3.11959e-10	1.60721e-07
PA1507	NA	probable transporter	161.958	0.875395	0.161815	5.40984	6.30798e-08	1.16067e-05
PA2957	NA	probable transcriptional regulator	1480.16	0.846015	0.199596	4.23863	2.2489e-05	0.00130184
PA3331	NA	cytochrome P450	136.549	0.845123	0.17713	4.7712	1.83131e-06	0.000178017
PA2334	NA	probable transcriptional regulator	321.184	0.821845	0.165661	4.96102	7.01255e-07	8.02859e-05
PA3333	NA	3-oxoacyl-[acyl-carrier-protein] synthase III	125.69	0.818363	0.234446	3.49062	0.000481895	0.0146412
PA0667	NA	conserved hypothetical protein	4075.34	0.796049	0.138938	5.72951	1.0072e-08	3.05241e-06
PA4832	NA	probable short-chain dehydrogenase	407.265	0.786835	0.270267	2.91132	0.00359907	0.0509406
PA0675	vreI	ECF sigma factor, VreI	11.2097	0.774205	0.276135	2.80372	0.0050517	NA
PA1422	gbuR	GbuR	368.911	0.767795	0.231768	3.31277	0.000923775	0.0221362
PA4443	cysD	ATP sulfurylase small subunit	10899.1	0.759201	0.109138	6.95633	3.49255e-12	4.49841e-09
PA3598	NA	conserved hypothetical protein	323.897	0.758574	0.266521	2.8462	0.00442443	0.0587491
PA3329	NA	hypothetical protein	90.4302	0.750424	0.189643	3.95704	7.58837e-05	0.00356792
PA5194	NA	hypothetical protein	1562.46	0.749582	0.175659	4.26725	1.97899e-05	0.00119153
PA2050	NA	probable sigma-70 factor, ECF subfamily	167.794	0.744302	0.149472	4.97953	6.37387e-07	7.46322e-05
PA5531	tonB1	TonB1	1135.27	0.741337	0.232504	3.18849	0.00143019	0.0291239
PA5217	NA	probable binding protein component of ABC iron transporter	1211.66	0.735274	0.160091	4.59284	4.37256e-06	0.000363346
PA3334	NA	Acp3	52.2186	0.728957	0.214557	3.3975	0.000680042	0.0185657
PA3330	NA	probable short chain dehydrogenase	96.7762	0.727971	0.213478	3.41006	0.000649494	0.0178941
PA2032	NA	probable transcriptional regulator	1302.47	0.727239	0.128447	5.6618	1.49793e-08	4.06175e-06
PA1838	cysI	sulfite reductase	16289.2	0.720928	0.105942	6.80496	1.01078e-11	1.0415e-08
PA1791	NA	hypothetical protein	3309.48	0.711582	0.184577	3.85521	0.000115629	0.00496435
PA3332	NA	conserved hypothetical protein	62.1557	0.71089	0.245094	2.90047	0.00372599	0.0520225
PA0654	speD	S-adenosylmethionine decarboxylase proenzyme	5106.5	0.710418	0.124313	5.71474	1.09874e-08	3.14482e-06
PA1869	acp1	Acp1	80.5997	0.710259	0.240142	2.95766	0.00309983	0.0478054
PA3672	NA	probable ATP-binding component of ABC transporter	653.461	0.709318	0.116918	6.06679	1.30494e-09	6.11189e-07
PA4158	fepC	ferric enterobactin transport protein FepC	13.6831	0.707043	0.269834	2.62029	0.00878551	NA
PA4574	NA	conserved hypothetical protein	1019.23	0.690655	0.270724	2.55114	0.0107372	0.103848
PA0236	NA	probable transcriptional regulator	348.922	0.685436	0.212203	3.23009	0.00123752	0.0269017
PA2023	galU	UTP--glucose-1-phosphate uridylyltransferase	5540.36	0.680587	0.159204	4.27495	1.91182e-05	0.00117259
PA3328	NA	Flavin-containing monooxygenase	93.7217	0.679124	0.190319	3.56835	0.00035923	0.01164
PA2701	NA	probable major facilitator superfamily (MFS) transporter	34.8948	0.678131	0.230467	2.94242	0.0032566	0.0486534
PA0277	NA	conserved hypothetical protein	2998.18	0.673678	0.241859	2.78542	0.00534587	0.0657325
PA0541	NA	hypothetical protein	933.359	0.673469	0.150945	4.46169	8.13151e-06	0.000616082
PA1674	folE2	GTP cyclohydrolase I precursor	2858.04	0.671191	0.228867	2.93267	0.00336056	0.0493123
PA2953	NA	electron transfer flavoprotein-ubiquinone oxidoreductase	12537.7	0.666507	0.0988494	6.74265	1.55519e-11	1.33539e-08
PA4390	NA	hypothetical protein	770.595	0.665586	0.185148	3.59489	0.000324524	0.0109014
PA4433	rplM	50S ribosomal protein L13	35226.2	0.662122	0.213449	3.10202	0.00192206	0.0347145
PA1143	NA	hypothetical protein	20.6232	0.658392	0.257573	2.55614	0.0105841	NA
PA3268	NA	probable TonB-dependent receptor	674.976	0.65671	0.141515	4.64055	3.4748e-06	0.000303427
PA4670	prs	ribose-phosphate pyrophosphokinase	24060.3	0.650114	0.24598	2.64296	0.00821855	0.0884566
PA3310	NA	conserved hypothetical protein	795.674	0.645933	0.131966	4.8947	9.84552e-07	0.000105675
PA0559	NA	conserved hypothetical protein	617.512	0.643271	0.227531	2.82719	0.00469591	0.0606138
PA5286	NA	conserved hypothetical protein	1620.46	0.640967	0.259538	2.46965	0.0135247	0.120552
PA1299	NA	conserved hypothetical protein	589.918	0.639196	0.24567	2.60184	0.00927238	0.0951619
PA1926	NA	Uncharacterized protein	2629.67	0.635825	0.145699	4.36398	1.2772e-05	0.000843608
PA2629	purB	adenylosuccinate lyase	4301.98	0.633062	0.185088	3.42033	0.000625462	0.0176086
PA3336	NA	probable major facilitator superfamily (MFS) transporter	72.3733	0.625188	0.220273	2.83824	0.0045363	0.0596199
PA0671	NA	hypothetical protein	43.5763	0.624505	0.221009	2.8257	0.00471781	0.0606138
PA2653	NA	probable transporter	771.907	0.622271	0.217596	2.85975	0.00423976	0.0571813
PA5472	NA	hypothetical protein	1508.43	0.621077	0.15694	3.95743	7.57616e-05	0.00356792
PA4438	NA	conserved hypothetical protein	4164.27	0.617872	0.239036	2.58485	0.00974217	0.0974952
PA4481	mreB	rod shape-determining protein MreB	7497.03	0.616723	0.198863	3.10124	0.00192709	0.0347145
PA4645	NA	probable purine/pyrimidine phosphoribosyl transferase	1299.74	0.615942	0.182968	3.36639	0.000761589	0.0194915
PA4129	NA	hypothetical protein	415.085	0.614022	0.197936	3.10212	0.0019214	0.0347145
PA4636	NA	hypothetical protein	2134.76	0.611791	0.203014	3.01354	0.0025822	0.0430241
PA4519	speC	ornithine decarboxylase	5786.44	0.609371	0.138354	4.40444	1.06059e-05	0.000738402
PA5139	NA	hypothetical protein	919.342	0.608719	0.202047	3.01277	0.00258879	0.0430241
PA2828	NA	probable aminotransferase	2222.44	0.600415	0.174454	3.44169	0.000578101	0.0164551
PA1756	cysH	3'-phosphoadenosine-5'-phosphosulfate reductase	2004.45	0.596948	0.119401	4.99952	5.74725e-07	6.92882e-05
PA1198	NA	conserved hypothetical protein	3645.87	0.596761	0.228534	2.61126	0.00902091	0.0937011
PA1297	NA	probable metal transporter	248.475	0.596327	0.161887	3.68361	0.000229953	0.00852314
PA0124	NA	ParE toxin	262.476	0.593979	0.139232	4.26613	1.98897e-05	0.00119153
PA4602	glyA3	serine hydroxymethyltransferase	15487.6	0.587792	0.113328	5.18663	2.14129e-07	3.06442e-05
PA4371	NA	hypothetical protein	416.922	0.584475	0.213656	2.73559	0.00622692	0.0729116
PA1812	mltD	membrane-bound lytic murein transglycosylase D precursor	5816.22	0.582941	0.160174	3.63943	0.000273246	0.00957661
PA3129	NA	conserved hypothetical protein	1127.78	0.580904	0.214191	2.71208	0.00668624	0.07655
PA4515	NA	conserved hypothetical protein	104.976	0.580212	0.223821	2.59231	0.0095335	0.096596
PA5479	gltP	proton-glutamate symporter	6091.79	0.580178	0.146653	3.95612	7.61785e-05	0.00356792
PA4031	ppa	inorganic pyrophosphatase	11038	0.578351	0.136974	4.22235	2.41769e-05	0.001384
PA4171	NA	probable protease	244.545	0.577279	0.270115	2.13716	0.0325852	0.19797
PA0775	NA	conserved hypothetical protein	963.217	0.577052	0.259609	2.22278	0.0262309	0.174376
PA0381	thiG	thiamine biosynthesis protein, thiazole moiety	3998.48	0.573207	0.181406	3.15981	0.00157874	0.0315692
PA4676	NA	probable carbonic anhydrase	1470.46	0.572894	0.186978	3.06396	0.00218429	0.0384011
PA3637	pyrG	CTP synthase	13018.4	0.571034	0.163623	3.48993	0.000483143	0.0146412
PA5402	NA	hypothetical protein	86.6087	0.570306	0.240798	2.3684	0.0178654	0.140243
PA1490	NA	probable transcriptional regulator	167.109	0.570176	0.190233	2.99726	0.00272422	0.0446981
PA3574	nalD	NalD	665.251	0.569642	0.207327	2.74755	0.00600421	0.071112
PA0916	NA	conserved hypothetical protein	1788.89	0.565415	0.243235	2.32456	0.0200954	0.151737
PA4432	rpsI	30S ribosomal protein S9	44261	0.562694	0.142415	3.9511	7.7794e-05	0.00357852
PA4058	NA	hypothetical protein	403.105	0.561374	0.192691	2.91333	0.00357593	0.0509406
PA1839	NA	hypothetical protein	921.887	0.56104	0.227815	2.46271	0.0137893	0.121857
PA0961	NA	probable cold-shock protein	449.737	0.559973	0.177617	3.15271	0.00161765	0.0319023
PA5075	NA	probable permease of ABC transporter	2827.68	0.559731	0.10449	5.35679	8.47134e-08	1.40788e-05
PA4404	NA	hypothetical protein	1409.67	0.556614	0.192599	2.89001	0.00385224	0.0530661
PA3478	rhlB	rhamnosyltransferase chain B	46.6782	0.554836	0.223235	2.48543	0.0129395	0.11716
PA2502	NA	hypothetical protein	423.916	0.553204	0.23305	2.37376	0.017608	0.13935
PA1871	lasA	LasA protease precursor	92.3306	0.552515	0.236999	2.33129	0.0197378	0.149984
PA4135	NA	probable transcriptional regulator	593.969	0.55171	0.169046	3.26366	0.00109984	0.0248524
PA0421	NA	hypothetical protein	3568.01	0.549857	0.102975	5.33973	9.30844e-08	1.45325e-05
PA0750	ung	uracil-DNA glycosylase	1578.05	0.54904	0.120006	4.57511	4.75968e-06	0.000383154
PA2069	NA	probable carbamoyl transferase	25.0846	0.547881	0.247555	2.21317	0.0268858	0.17713
PA0976	NA	conserved hypothetical protein	630.39	0.546343	0.212621	2.56956	0.0101827	0.100501
PA2956	NA	conserved hypothetical protein	881.67	0.546106	0.132786	4.11267	3.91115e-05	0.00214364
PA1251	NA	probable chemotaxis transducer	33.3134	0.545794	0.245207	2.22585	0.0260244	0.173451
PA4632	NA	hypothetical protein	5910.3	0.545593	0.0979782	5.56851	2.56926e-08	6.01675e-06
PA0945	purM	phosphoribosylaminoimidazole synthetase	4402.25	0.545288	0.209273	2.60563	0.00917044	0.0944922
PA4131	NA	probable iron-sulfur protein	1654.21	0.54466	0.237444	2.29384	0.0217995	0.158184
PA2010	hmgR	HmgR	332.704	0.544338	0.166745	3.2645	0.00109657	0.0248524
PA4178	eftM	SAM-dependent methyltransferase , EftM	133.924	0.54323	0.256929	2.11432	0.0344882	0.203765
PA4134	NA	hypothetical protein	138.044	0.543122	0.221012	2.45744	0.0139933	0.122713
PA2020	mexZ	MexZ	734.397	0.541865	0.202884	2.67081	0.0075669	0.0840187
PA5127	NA	probable rRNA methylase	341.682	0.538785	0.204749	2.63145	0.00850222	0.0903163
PA4170	NA	hypothetical protein	1139.2	0.538217	0.274279	1.9623	0.0497279	0.252163
PA1757	thrH	homoserine kinase	1087.36	0.535188	0.208155	2.57111	0.0101373	0.100394
PA3604	erdR	response regulator ErdR	1517.64	0.534013	0.185183	2.88371	0.00393017	0.0537088
PA2118	ada	O6-methylguanine-DNA methyltransferase	255.572	0.533214	0.144437	3.69168	0.000222778	0.00831704
PA3607	potA	polyamine transport protein PotA	266.179	0.531728	0.256425	2.07362	0.0381145	0.218427
PA2761	NA	hypothetical protein	97.5103	0.531466	0.240741	2.20763	0.0272702	0.179188
PA4210	phzA1	probable phenazine biosynthesis protein	6.73888	0.529621	0.275022	1.92574	0.0541367	NA
PA0471	fiuR	FiuR	43.0705	0.528723	0.238179	2.21986	0.0264285	0.174754
PA4852	NA	conserved hypothetical protein	5640.64	0.528429	0.222819	2.37156	0.017713	0.139966
PA3184	NA	probable transcriptional regulator	731.5	0.527604	0.171811	3.07083	0.00213465	0.0377929
PA1750	NA	phospho-2-dehydro-3-deoxyheptonate aldolase	8267.18	0.526607	0.119353	4.41217	1.02337e-05	0.000722249
PA1250	aprI	alkaline proteinase inhibitor AprI	375.685	0.525007	0.156525	3.35414	0.000796112	0.0202048
PA2117	NA	hypothetical protein	254.429	0.523798	0.194647	2.69102	0.00712349	0.0801315
PA1116	NA	hypothetical protein	674.14	0.522319	0.223338	2.3387	0.0193511	0.14784
PA2660	NA	hypothetical protein	846.415	0.522072	0.200767	2.60038	0.00931196	0.0953781
PA4059	NA	hypothetical protein	431.231	0.52008	0.144482	3.5996	0.000318701	0.010834
PA5076	NA	probable binding protein component of ABC transporter	3956.24	0.51904	0.128045	4.05358	5.04404e-05	0.00265172
PA1300	NA	ECF sigma factor	131.631	0.517823	0.253321	2.04414	0.0409394	0.225101
PA0438	codB	cytosine permease	567.001	0.517734	0.201768	2.56599	0.0102881	0.101081
PA2488	NA	probable transcriptional regulator	73.4064	0.516992	0.189475	2.72855	0.00636141	0.0739819
PA1563	NA	conserved hypothetical protein	1054.26	0.516839	0.129279	3.99786	6.39188e-05	0.00319718
PA2786	NA	hypothetical protein	102.035	0.515057	0.228288	2.25617	0.0240601	0.167383
PA2196	NA	TetR family transcriptional regulator	207.946	0.513652	0.181456	2.83072	0.00464434	0.0606138
PA0013	NA	conserved hypothetical protein	642.212	0.512725	0.212275	2.41538	0.0157187	0.132166
PA4853	fis	DNA-binding protein Fis	1949.59	0.511924	0.159308	3.21341	0.00131167	0.0279244
PA3724	lasB	elastase LasB	302.094	0.508577	0.134723	3.77499	0.000160015	0.00639069
PA0125	NA	ParD antitoxin	79.8599	0.508389	0.220667	2.30387	0.0212298	0.155585
PA0363	coaD	phosphopantetheine adenylyltransferase	2106.73	0.508358	0.203464	2.49851	0.0124715	0.115149
PA2910	NA	conserved hypothetical protein	74.4844	0.508331	0.22351	2.27431	0.0229473	0.163068
PA5368	pstC	membrane protein component of ABC phosphate transporter	1070.55	0.507159	0.122314	4.14637	3.37785e-05	0.00187126
PA2281	NA	probable transcriptional regulator	750.59	0.506827	0.177456	2.85608	0.00428914	0.0576421
PA3931	NA	conserved hypothetical protein	1481.77	0.506312	0.26888	1.88304	0.0596948	0.27757
PA5315	rpmG	50S ribosomal protein L33	20602	0.505944	0.206941	2.44487	0.0144905	0.125577
PA2999	nqrA	Na+-translocating NADH:ubiquinone oxidoreductase subunit Nrq1	5396.99	0.505409	0.142924	3.53621	0.000405908	0.0128297
PA4588	gdhA	glutamate dehydrogenase	9490.93	0.504552	0.105559	4.77981	1.75465e-06	0.000173845
PA5072	mcpK	McpK	904.392	0.500264	0.188344	2.65611	0.00790472	0.0868339
PA0929	NA	two-component response regulator	94.1115	0.5001	0.19164	2.60958	0.00906529	0.0938095
PA2757	NA	hypothetical protein	35.5898	0.498263	0.233693	2.13212	0.0329966	0.198304
PA1014	wapB	1,2-glucosyltransferase WapB	2112.61	0.496917	0.146278	3.39708	0.00068108	0.0185657
PA1687	speE	spermidine synthase	1791.79	0.496854	0.121918	4.07532	4.59506e-05	0.00246602
PA1177	napE	periplasmic nitrate reductase protein NapE	25.0777	0.496588	0.24335	2.04064	0.0412869	0.226287
PA5034	hemE	uroporphyrinogen decarboxylase	2326.81	0.495841	0.206714	2.39869	0.0164541	0.134344
PA0985	pyoS5	pyocin S5	413.031	0.494893	0.16874	2.93287	0.00335839	0.0493123
PA5316	rpmB	50S ribosomal protein L28	13263.1	0.494521	0.243241	2.03305	0.0420475	0.229432
PA3980	NA	conserved hypothetical protein	3320.72	0.494407	0.223666	2.21047	0.0270725	0.178132
PA4719	NA	probable transporter	1295.75	0.494079	0.241422	2.04654	0.0407037	0.225006
PA5300	cycB	cytochrome c5	11552.7	0.492044	0.149883	3.28286	0.0010276	0.0237408
PA2085	NA	probable ring-hydroxylating dioxygenase small subunit	45.6032	0.49107	0.217361	2.25924	0.0238685	0.167307
PA5502	NA	hypothetical protein	1003.35	0.490857	0.155615	3.1543	0.00160884	0.0319023
PA2288	NA	hypothetical protein	134.115	0.490764	0.165324	2.9685	0.00299258	0.0474159
PA1896	NA	hypothetical protein	623.568	0.490451	0.135139	3.62924	0.000284252	0.00982865
PA1192	NA	conserved hypothetical protein	1820.98	0.489877	0.2166	2.26166	0.0237183	0.166795
PA1678	NA	probable DNA methylase	1432.82	0.489692	0.161472	3.03267	0.00242401	0.0419077
PA2801	NA	hypothetical protein	310.716	0.489344	0.169296	2.89047	0.0038467	0.0530661
PA2667	mvaU	MvaU	5635.27	0.487767	0.163081	2.99095	0.0027811	0.0451994
PA4317	NA	hypothetical protein	4550.1	0.485328	0.145746	3.32995	0.000868611	0.0214956
PA2792	NA	hypothetical protein	668.182	0.485256	0.174307	2.78391	0.00537079	0.0657568
PA3313	NA	hypothetical protein	2454.61	0.484367	0.110771	4.37269	1.22728e-05	0.000821159
PA3326	clpP2	ClpP2	1142.68	0.482158	0.154701	3.1167	0.00182888	0.0337472
PA2251	NA	hypothetical protein	345.617	0.481833	0.146518	3.28856	0.00100702	0.0236513
PA3537	argF	ornithine carbamoyltransferase, anabolic	3585.25	0.481108	0.214071	2.24742	0.0246129	0.169275
PA2749	endA	DNA-specific endonuclease I	131.678	0.480184	0.260338	1.84447	0.0651153	0.290957
PA5284	NA	hypothetical protein	119.462	0.480093	0.19772	2.42815	0.0151761	0.129879
PA0316	serA	PHGDH	15287.3	0.479077	0.0912985	5.24738	1.5428e-07	2.271e-05
PA1394	NA	hypothetical protein	60.9743	0.478929	0.215708	2.22027	0.0264004	0.174754
PA1189	NA	conserved hypothetical protein	70.0516	0.478831	0.194923	2.45652	0.0140291	0.122713
PA2056	NA	probable transcriptional regulator	458.38	0.478592	0.123832	3.86484	0.00011116	0.00485335
PA0801	NA	hypothetical protein	272.906	0.477806	0.143565	3.32815	0.000874244	0.0214956
PA2042	NA	probable transporter (membrane subunit)	2714.71	0.475118	0.179435	2.64785	0.00810054	0.087861
PA4431	NA	probable iron-sulfur protein	19598.7	0.473252	0.0936616	5.05279	4.35406e-07	5.65939e-05
PA1504	NA	probable transcriptional regulator	889.74	0.472815	0.222864	2.12154	0.0338763	0.201537
PA3905	tecT	type VI effector chaperone for Tox-Rease, TecT	636.419	0.472768	0.225316	2.09825	0.0358832	0.209603
PA4516	NA	hypothetical protein	191.706	0.472213	0.171257	2.75733	0.0058276	0.0696608
PA3818	NA	extragenic suppressor protein SuhB	2931.94	0.472109	0.265024	1.78139	0.0748495	0.312381
PA4820	NA	hypothetical protein	5.24101	0.470674	0.270196	1.74197	0.0815136	NA
PA1004	nadA	quinolinate synthetase A	3150.95	0.470653	0.198137	2.37539	0.0175303	0.138948
PA5490	cc4	cytochrome c4 precursor	11015.7	0.466604	0.168057	2.77647	0.00549527	0.0667727
PA3312	NA	probable 3-hydroxyisobutyrate dehydrogenase	622.671	0.464671	0.146312	3.17589	0.00149377	0.03018
PA3472	NA	hypothetical protein	951.345	0.464617	0.211997	2.19162	0.0284071	0.183861
PA4569	ispB	octaprenyl-diphosphate synthase	4243.32	0.464014	0.22336	2.07743	0.0377622	0.216977
PA3608	potB	polyamine transport protein PotB	188.024	0.460863	0.211742	2.17653	0.0295154	0.188261
PA0252	NA	hypothetical protein	68.3911	0.460026	0.254026	1.81094	0.0701498	0.302851
PA1395	NA	hypothetical protein	151.428	0.459808	0.212898	2.15975	0.0307916	0.192158
PA1157	NA	probable two-component response regulator	668.667	0.459069	0.211653	2.16897	0.030085	0.190793
PA2798	NA	probable two-component response regulator	5132.96	0.458476	0.225644	2.03186	0.0421683	0.229653
PA5156	NA	hypothetical protein	384.255	0.457856	0.246262	1.85922	0.062996	0.284947
PA4873	NA	probable heat-shock protein	577.586	0.455615	0.235699	1.93304	0.0532313	0.260641
PA1364	NA	probable transmembrane sensor	162.741	0.455092	0.199284	2.28364	0.0223929	0.160162
PA1043	NA	hypothetical protein	826.353	0.454863	0.14936	3.04542	0.00232355	0.0404423
PA0774	NA	conserved hypothetical protein	1255.28	0.454832	0.200536	2.26808	0.0233242	0.164611
PA2063	NA	hypothetical protein	1066.35	0.454543	0.169294	2.68493	0.00725454	0.0810746
PA5298	NA	xanthine phosphoribosyltransferase	1587.86	0.453394	0.213931	2.11935	0.0340612	0.202403
PA4248	rplF	50S ribosomal protein L6	61658.9	0.452303	0.095027	4.75974	1.93846e-06	0.000182194
PA0191	NA	probable transcriptional regulator	695.85	0.452003	0.231135	1.95558	0.0505148	0.254401
PA3686	adk	adenylate kinase	8816.61	0.451969	0.189091	2.39022	0.0168385	0.13555
PA0390	metX	homoserine O-acetyltransferase	2575.2	0.451525	0.196036	2.30327	0.0212635	0.15561
PA4790	NA	conserved hypothetical protein	430.267	0.45114	0.203201	2.22017	0.0264075	0.174754
PA3179	NA	conserved hypothetical protein	2920.28	0.451008	0.149641	3.01394	0.00257878	0.0430241
PA5406	NA	hypothetical protein	141.026	0.450851	0.237584	1.89765	0.0577418	0.271677
PA2130	cupA3	usher CupA3	27.3266	0.450522	0.241914	1.86232	0.0625579	0.284349
PA4130	NA	probable sulfite or nitrite reductase	1768.65	0.44988	0.245	1.83624	0.0663216	0.295007
PA4883	NA	hypothetical protein	10.6934	0.449174	0.275583	1.6299	0.103122	NA
PA5129	grxC	GrxC	1247.41	0.449023	0.200766	2.23655	0.0253156	0.170795
PA1681	aroC	chorismate synthase	2954.27	0.448953	0.132681	3.38371	0.00071514	0.01897
PA3824	queA	S-adenosylmethionine:trna ribosyltransferase-isomerase	1291.42	0.448244	0.23766	1.88608	0.0592846	0.276662
PA0756	NA	probable two-component response regulator	426.1	0.448176	0.23339	1.92029	0.0548215	0.265451
PA1796	folD	5,10-methylene-tetrahydrofolate dehydrogenase / cyclohydrolase	2722.58	0.447889	0.218833	2.04672	0.0406859	0.225006
PA3265	NA	probable transporter	165.435	0.447599	0.2467	1.81435	0.0696243	0.301686
PA1164	NA	conserved hypothetical protein	918.324	0.447558	0.166014	2.6959	0.00701998	0.0794878
PA4562	NA	conserved hypothetical protein	758.831	0.447426	0.211685	2.11364	0.0345462	0.203874
PA4445	NA	conserved hypothetical protein	756.431	0.446907	0.158552	2.81868	0.00482215	0.0613068
PA4817	NA	hypothetical protein	47.2755	0.446823	0.26771	1.66905	0.0951066	0.352004
PA2928	NA	hypothetical protein	393.844	0.446215	0.150796	2.95906	0.00308579	0.0478054
PA1286	NA	probable major facilitator superfamily (MFS) transporter	159.168	0.44498	0.208736	2.13178	0.033025	0.198304
PA4249	rpsH	30S ribosomal protein S8	25958.8	0.444674	0.136477	3.25822	0.00112112	0.025113
PA0037	trpI	transcriptional regulator TrpI	431.045	0.444552	0.122802	3.62007	0.000294526	0.010116
PA2619	infA	initiation factor	3040.02	0.444381	0.26669	1.66628	0.0956577	0.353282
PA3270	NA	hypothetical protein	843.38	0.443386	0.140827	3.14844	0.00164145	0.0319023
PA3603	dgkA	diacylglycerol kinase	671.723	0.443275	0.233385	1.89933	0.0575209	0.271331
PA3001	NA	probable glyceraldehyde-3-phosphate dehydrogenase	34721.7	0.44199	0.0962018	4.59441	4.33979e-06	0.000363346
PA3476	rhlI	autoinducer synthesis protein RhlI	1785.9	0.44191	0.158301	2.79158	0.00524516	0.0648035
PA1748	NA	probable enoyl-CoA hydratase/isomerase	1004.31	0.441385	0.149798	2.94654	0.00321356	0.048552
PA4563	rpsT	30S ribosomal protein S20	9373.04	0.441281	0.259517	1.70039	0.0890572	0.34181
PA2876	pyrF	orotidine 5'-phosphate decarboxylase	745.588	0.441124	0.224939	1.96108	0.0498695	0.252385
PA4840	NA	conserved hypothetical protein	522.263	0.440982	0.252538	1.7462	0.0807756	0.323857
PA4644	NA	hypothetical protein	945.196	0.440667	0.183402	2.40274	0.0162726	0.134096
PA4172	NA	probable nuclease	61.8064	0.440535	0.266761	1.65142	0.0986525	0.359193
PA4780	NA	conserved hypothetical protein	942.848	0.440503	0.216116	2.03827	0.0415225	0.227096
PA1799	parR	two-component response regulator, ParR	438.404	0.440324	0.184698	2.38402	0.0171248	0.136953
PA2791	NA	hypothetical protein	130.54	0.440078	0.19116	2.30214	0.0213271	0.155633
PA5215	gcvT1	glycine-cleavage system protein T1	3906.72	0.439706	0.150779	2.91623	0.00354288	0.050759
PA3962	NA	hypothetical protein	482.24	0.43891	0.161237	2.72214	0.00648607	0.0752618
PA3480	NA	probable deoxycytidine triphosphate deaminase	2922.25	0.438167	0.196282	2.23233	0.0255931	0.171464
PA5048	NA	probable nuclease	1427.88	0.43799	0.22965	1.9072	0.0564942	0.268256
PA2661	NA	hypothetical protein	514.784	0.437917	0.155355	2.81882	0.00482002	0.0613068
PA2800	vacJ	VacJ	5284.22	0.437526	0.167765	2.60798	0.00910794	0.0940363
PA4684	NA	hypothetical protein	1348.15	0.43706	0.224507	1.94675	0.0515645	0.258173
PA1426	NA	hypothetical protein	33.5423	0.436804	0.231178	1.88947	0.0588287	0.275282
PA1293	NA	hypothetical protein	1727.24	0.435778	0.128368	3.39474	0.000686926	0.0186265
PA4110	ampC	beta-lactamase precursor	172.587	0.435719	0.14682	2.96771	0.00300031	0.0474159
PA2793	NA	hypothetical protein	1473.52	0.43562	0.211895	2.05583	0.0397992	0.222392
PA1845	tsi1	Tsi1	214.271	0.434504	0.223674	1.94258	0.0520675	0.258444
PA1824	NA	conserved hypothetical protein	153.356	0.434444	0.272125	1.59649	0.11038	0.380386
PA1285	NA	probable transcriptional regulator	353.352	0.433858	0.145957	2.9725	0.00295386	0.0472617
PA1193	NA	hypothetical protein	1277.66	0.433529	0.186491	2.32466	0.0200901	0.151737
PA4631	NA	hypothetical protein	2924.26	0.431336	0.145417	2.96619	0.00301512	0.0475044
PA4275	nusG	transcription antitermination protein NusG	22129.4	0.430375	0.137152	3.13795	0.00170135	0.0326408
PA5334	rph	ribonuclease PH	2512.29	0.430367	0.168218	2.55839	0.0105158	0.102309
PA0022	NA	conserved hypothetical protein	1040.17	0.429587	0.175073	2.45377	0.0141368	0.123237
PA5282	NA	probable major facilitator superfamily (MFS) transporter	55.523	0.429515	0.209923	2.04606	0.0407501	0.225021
PA4731	panD	aspartate 1-decarboxylase precursor	1252.67	0.428782	0.15659	2.73825	0.0061768	0.0724895
PA2823	NA	conserved hypothetical protein	1626.56	0.428666	0.125113	3.42622	0.000612047	0.0173256
PA4136	NA	probable major facilitator superfamily (MFS) transporter	252.999	0.428617	0.156045	2.74676	0.00601879	0.0711211
PA5033	NA	hypothetical protein	242.647	0.42843	0.20073	2.13435	0.0328139	0.198304
PA0580	gcp	O-sialoglycoprotein endopeptidase	2018.8	0.428022	0.245696	1.74208	0.0814943	0.324716
PA1420	NA	hypothetical protein	26.9161	0.427494	0.242756	1.761	0.0782379	0.319399
PA1163	ndvB	NdvB	426.936	0.426151	0.139129	3.06299	0.00219137	0.0384011
PA2311	NA	hypothetical protein	85.5582	0.425835	0.27595	1.54316	0.122793	0.401732
PA1044	NA	hypothetical protein	170.533	0.42374	0.175692	2.41184	0.0158722	0.132527
PA3596	NA	probable methylated-DNA--protein-cysteine methyltransferase	129.616	0.422785	0.259325	1.63033	0.103032	0.367349
PA0209	NA	conserved hypothetical protein	35.0845	0.422729	0.248961	1.69797	0.0895135	0.34181
PA1960	NA	hypothetical protein	283.96	0.422039	0.192085	2.19714	0.0280104	0.1828
PA4060	NA	hypothetical protein	206.489	0.42175	0.195824	2.15372	0.0312624	0.193521
PA4639	NA	hypothetical protein	3051.11	0.421734	0.12904	3.26825	0.00108215	0.0246692
PA3968	NA	probable pseudouridine synthase	578.577	0.421148	0.174372	2.41522	0.0157255	0.132166
PA4354	NA	conserved hypothetical protein	104.633	0.420585	0.20723	2.02956	0.0424014	0.229842
PA3019	NA	probable ATP-binding component of ABC transporter	3317.8	0.420298	0.186776	2.25027	0.0244318	0.168956
PA3671	NA	probable permease of ABC transporter	363.462	0.420189	0.182607	2.30106	0.0213884	0.155709
PA4055	ribC	riboflavin synthase alpha chain	2191.99	0.419951	0.16382	2.56349	0.0103627	0.101306
PA3314	NA	probable ATP-binding component of ABC transporter	1275.57	0.419397	0.121194	3.46053	0.000539109	0.0157419
PA0757	NA	probable two-component sensor	593.579	0.419241	0.18065	2.32074	0.0203011	0.152614
PA0356	NA	hypothetical protein	1239.89	0.419168	0.166188	2.52225	0.0116607	0.109428
PA0670	NA	hypothetical protein	94.0401	0.418587	0.18825	2.22357	0.0261772	0.174244
PA2284	NA	hypothetical protein	15.3593	0.418199	0.268501	1.55753	0.119344	NA
PA4038	NA	hypothetical protein	13.6041	0.418187	0.27512	1.52002	0.128506	NA
PA1698	popN	Type III secretion outer membrane protein PopN precursor	82.1999	0.418029	0.20982	1.99232	0.0463361	0.243099
PA1959	bacA	bacitracin resistance protein	1330.52	0.417905	0.202394	2.06481	0.0389409	0.220049
PA3398	NA	probable transcriptional regulator	404.687	0.417835	0.151907	2.75059	0.00594871	0.0707801
PA1010	dapA	dihydrodipicolinate synthase	6990.18	0.416843	0.137891	3.02299	0.00250289	0.0425573
PA4007	proA	gamma-glutamyl phosphate reductase	2759.06	0.416076	0.175706	2.36802	0.0178834	0.140243
PA2900	NA	probable outer membrane protein precursor	1984.75	0.415485	0.146121	2.84344	0.00446294	0.0591082
PA5407	NA	hypothetical protein	385.677	0.415416	0.240284	1.72886	0.0838347	0.328703
PA0350	folA	dihydrofolate reductase	742.375	0.414957	0.206878	2.0058	0.0448772	0.237882
PA1827	NA	probable short-chain dehydrogenase	51.5082	0.414815	0.218437	1.89901	0.0575631	0.271331
PA4715	NA	probable aminotransferase	2229.74	0.414806	0.158823	2.61175	0.00900791	0.0937011
PA1026	NA	hypothetical protein	244.125	0.41464	0.229684	1.80526	0.0710339	0.305263
PA0944	purN	phosphoribosylaminoimidazole synthetase	1913.51	0.414639	0.172298	2.40652	0.0161052	0.133185
PA2602	NA	3-mercaptopropionate dioxygenase	74.9582	0.414214	0.193049	2.14565	0.0319011	0.19566
PA4161	fepG	ferric enterobactin transport protein FepG	15.3055	0.413504	0.270222	1.53024	0.125958	NA
PA4928	NA	conserved hypothetical protein	2942.57	0.413233	0.156313	2.64362	0.00820244	0.0884566
PA1596	htpG	heat shock protein HtpG	35391.8	0.413131	0.251002	1.64593	0.0997789	0.3607
PA1594	NA	hypothetical protein	321.196	0.410885	0.163553	2.51225	0.0119963	0.111561
PA0800	NA	hypothetical protein	29.0776	0.409337	0.259527	1.57724	0.11474	0.38738
PA1032	quiP	QuiP	2322.29	0.408758	0.102339	3.99414	6.49297e-05	0.00321652
PA5503	NA	probable ATP-binding component of ABC transporter	2694.44	0.408053	0.213097	1.91487	0.0555087	0.26597
PA3984	lnt	apolipoprotein N-acyltransferase	2532.44	0.407997	0.104888	3.88984	0.00010031	0.00441707
PA2803	NA	hypothetical protein	7.22535	0.407966	0.275598	1.48029	0.138795	NA
PA4646	upp	uracil phosphoribosyltransferase	1401	0.407806	0.18154	2.24636	0.0246806	0.169275
PA1263	NA	hypothetical protein	628.349	0.407439	0.122116	3.3365	0.000848411	0.021322
PA1894	NA	hypothetical protein	745.392	0.407034	0.12738	3.19542	0.00139628	0.0287745
PA0197	tonB2	TonB2	109.909	0.406529	0.204219	1.99065	0.0465193	0.2438
PA1407	NA	hypothetical protein	177.334	0.405477	0.252909	1.60325	0.108878	0.377791
PA1883	NA	probable NADH-ubiquinone/plastoquinone oxidoreductase	11.5814	0.405267	0.273954	1.47932	0.139054	NA
PA3050	pyrD	dihydroorotate dehydrogenase	2150.89	0.405044	0.1934	2.09433	0.0362305	0.210915
PA2666	NA	probable 6-pyruvoyl tetrahydrobiopterin synthase	256.562	0.404995	0.251903	1.60774	0.107892	0.375886
PA2775	tsi4	Tsi4	569.53	0.404635	0.216159	1.87193	0.0612161	0.280842
PA0858	NA	conserved hypothetical protein	2725.35	0.404483	0.176306	2.29421	0.0217787	0.158184
PA1701	pcr3	Pcr3	22.7615	0.404237	0.254711	1.58704	0.112503	NA
PA2496	NA	hypothetical protein	188.299	0.403824	0.159516	2.53156	0.0113555	0.107941
PA4768	smpB	SmpB protein	2252.51	0.403452	0.229543	1.75763	0.0788101	0.32082
[truncated: 5,270 more rows]

## Sheet: D. WT_suc_prop_vs_prpC_suc_prop
GeneID	Gene Name	Product Name	Base mean	log2(FC)	StdErr	Wald-Stats	P-value	P-adj
[truncated: 5,586 more rows]

[truncated: 1 more sheets: E. DESeq_Counts_ALL]
